# Supplementary material for: Deciphering the RNA-based regulation mechanism of the phage-encoded AbiF system in Clostridioides difficile
Source: PLoS Genet. 2025 Aug 19;21(8):e1011831. doi: 10.1371/journal.pgen.1011831 (PMC12373285; doi:10.1371/journal.pgen.1011831)
Supplement: S1 Table — (S1_Table.XLSX) [file pgen.1011831.s010.xlsx]

## Sheet: S1 Table - strains
S1 Table - Strains used in this study
Strain	Genotype	Origin
E. coli
NEB10-beta	Δ(ara-leu) 7697 araD139 fhuA ΔlacX74 galK16 galE15 e14- φ80dlacZΔM15 recA1 relA1 nupG rpsL (StrR) rph spoT1 Δ(mrr-hsdRMS-mcrBC)	New England Biolabs
HB101 (RP4)	supE44 aa14 galK2 lacY1 Δ(gpt-proA) 62 rpsL20 (StrR)xyl-5 mtl-1 recA13 Δ(mcrC-mrr) hsdSB(rB- mB-) RP4 (Tra+ IncP+ ApR KmR TcR)	Laboratory stock
RosettaTM (DE3)pLysS (CNRS_EC647)	BL21 derivative F- ompT hsdSB(rB- mB-) gal dcm (DE3) pLysSRARE (CamR)	Novagen
CNRS_EC743	RosettaTM (DE3)pLysS strain carrying p353 plasmid for inducible 10His-tagged abiFCd in Nterminal and co-expression of RCd22 in trans under the control of constitutive promoter	p353àCNRS_EC647
CNRS_EC891	RosettaTM (DE3)pLysS strain carrying p438 plasmid for inducible 10His-tagged abiFCd mut R202D-H207D in Nterminal	p438àCNRS_EC647
CNRS_EC893	RosettaTM (DE3)pLysS strain carrying p439 plasmid for inducible 10His-tagged abiFCd mut R202D-H207D in Nterminal and co-expression of RCd22 in trans under the control of constitutive promoter	p439àCNRS_EC647
C. difficile
CNRS_CD156	630ΔermΔphiCD630-1ΔphiCD630-2	Laboratory stock
CNRS_CD120	630ΔermΔphiCD630-1ΔphiCD630-2 strain carrying pDIA6103 plasmid	pDIA6103àCNRS_CD156
CNRS_CD459	630ΔermΔphiCD630-1ΔphiCD630-2 strain carrying p094 plasmid	p094à CNRS_CD156
CNRS_CD460	630ΔermΔphiCD630-1ΔphiCD630-2 strain carrying p123 plasmid	p123à CNRS_CD156
CNRS_CD463	630ΔermΔphiCD630-1ΔphiCD630-2 strain carrying p219 plasmid	p219à CNRS_CD156
CNRS_CD738	630ΔermΔphiCD630-1ΔphiCD630-2 strain carrying p348 plasmid	p348à CNRS_CD156
CNRS_CD745	630ΔermΔphiCD630-1ΔphiCD630-2 strain carrying p352 plasmid	p352à CNRS_CD156
CNRS_CD782	630ΔermΔphiCD630-1ΔphiCD630-2 strain carrying p372 plasmid	p372à CNRS_CD156
CNRS_CD783	630ΔermΔphiCD630-1ΔphiCD630-2 strain carrying p373 plasmid	p373à CNRS_CD156
CNRS_CD807	630ΔermΔphiCD630-1ΔphiCD630-2 strain carrying p397 plasmid	p397à CNRS_CD156
CNRS_CD861	630ΔermΔphiCD630-1ΔphiCD630-2 strain carrying p407 plasmid	p407à CNRS_CD156
CNRS_CDR20291	R20291	Laboratory stock
CNRS_CD057	R20291 strain carrying pDIA6103 plasmid	pDIA6103àR20291
CNRS_CD146	R20291 strain carrying p094 plasmid	p094àR20291
CNRS_CD159	R20291 strain carrying pMC358 plasmid	pMC358àR20291
CNRS_CD252	R20291 strain carrying p107 plasmid	p107àR20291
CNRS_CD251	R20291 strain carrying p106 plasmid	p106àR20291
CNRS_CD132	R20291ΔRCd22	ΔRCd22àR20291
CNRS_CD480	R20291ΔRCd22 strain carrying p117 plasmid	p117à CNRS_CD132
CNRS_CD464	R20291ΔRCd22 strain carrying p220 plasmid	p220à CNRS_CD132
CNRS_CD164	R20291ΔRCd22 strain carrying pMC358 plasmid	pMC358à CNRS_CD132
CNRS_CD262	R20291ΔRCd22 strain carrying p107 plasmid	p107à CNRS_CD132
CNRS_CD261	R20291ΔRCd22 strain carrying p106 plasmid	p106à CNRS_CD132
CNRS_CD126	R20291Δphi027	Laboratory stock
CNRS_CD165	R20291Δphi027 strain carrying pMC358 plasmid	pMC358à CNRS_CD126
CNRS_CD257	R20291Δphi027 strain carrying p107 plasmid	p107à CNRS_CD126
CNRS_CD256	R20291Δphi027 strain carrying p106 plasmid	p106à CNRS_CD126
CNRS_CD138	630Δerm strain carrying pMC358 plasmid	pMC358à 630Δerm
CNRS_CD265	630Δerm strain carrying p107 plasmid	p107à 630Δerm
CNRS_CD264	630Δerm strain carrying p106 plasmid	p106à 630Δerm
