# Supplementary material for: Deciphering the RNA-based regulation mechanism of the phage-encoded AbiF system in Clostridioides difficile
Source: PLoS Genet. 2025 Aug 19;21(8):e1011831. doi: 10.1371/journal.pgen.1011831 (PMC12373285; doi:10.1371/journal.pgen.1011831)
Supplement: S2 Table — (S2_Table.XLSX) [file pgen.1011831.s011.xlsx]

## Sheet: S2 Table - plasmids
S2 Table - Plasmids used in this study
Plasmid	Description	Origin
pDIA6103	pRPF185ΔgusA vector derivative	[1]
pMC358	Promoterless phoZ	[2]
pMSR0	Allele exchange in C. difficile R20291 strain	[3]
pET-16b	carries an N-terminal 10xHis-Tag sequence, T7 promoter, lac operator/repressor, AmpR	Novagen
pGEM-T-easy	Parental vector for TA cloning of PCR products. The insertion site is flanked by BstZI, EcoRI, and NotI sites	Promega
pDIA6836	pMSR0 derivative for phiCD630-1 deletion
pDIA6860	pMSR0 derivative for phi027 deletion
p063	pMSR0 derivative for RCd22 deletion	This work
p094 (p/abiFCd)	pDIA6103 carrying Ptet-abiFCd for inducible abiFCd expression	This work
p106 (p/RCd22-phoZ)	pMC358 derivative for fusion of Pcwp2 and RCd22 with phoZ	This work
p107 (p/phoZ)	pMC358 derivative for fusion of Pcwp2 with phoZ	This work
p117	pDIA6103 derivative carrying Ptet-MS2-tag for inducible expression of MS2-tag	This work
p123 (p/abiFCd-RCd22cis)	pDIA6103 derivative carrying Ptet-RCd22-abiFCd for inducible co-expression of RCd22 in cis and abiFCd	This work
p219 (p/abiFCd-RCd22trans)	pDIA6103 derivative carrying Ptet-abiFCd and RCd22 under the control of its native promoter, on a second plasmid site for inducible expression of abiFCd and natural expression of RCd22 in trans	This work
p220	pDIA6103 derivative carrying Ptet-MS2-tag (5'end)-RCd22 for inducible expression of MS2-tag-RCd22	This work
p343	pET-16b derivative carrying T7 promoter-lacO-His-tag-abiFCd for inducible expression of His-tag-abiFCd	This work
p348 (p/abiFCd-RCd22mut1cis)	pDIA6103 derivative carrying Ptet-RCd22mut1-abiFCd for inducible co-expression of RCd22mut1 in cis and abiFCd	This work
p352 (p/abiFCd-RCd22mut1trans)	pDIA6103 derivative carrying Ptet-abiFCd and RCd22mut1 under the control of the native promoter, on a second plasmid site for inducible expression of abiFCd and natural expression of RCd22mut1 in trans	This work
p353	pET-16b derivative carrying T7 promoter-lacO-His-tag-abiFCd and T7 promoter-RCd22 on a second plasmid site for inducible expression of His-tag-abiFCd and constitutive expression of RCd22 in trans	This work
p372 (p/abiFCd-RCd22mut2cis)	pDIA6103 derivative carrying Ptet-RCd22mut2-abiFCd for inducible co-expression of RCd22mut2 in cis and abiFCd	This work
p373 (p/abiFCd-RCd22mut1trans)	pDIA6103 derivative carrying Ptet-abiFCd and RCd22mut2 under the control of the native promoter, on a second plasmid site for inducible expression of abiFCd and natural expression of RCd22mut2 in trans	This work
p397	pDIA6103 carrying Ptet-abiFCd for inducible abiFCdmut1 (R202D+H207D) expression	This work
p407	pDIA6103 carrying Ptet-abiFCd for inducible abiFCdmut2 (R202A+H207A) expression	This work
p438	pET-16b derivative carrying T7 promoter-lacO-His-tag-abiFCd-mut R202D-H207D	This work
p439	pET-16b derivative carrying T7 promoter-lacO-His-tag-abiFCd-mut R202D-H207D and T7 promoter-RCd22 on a second plasmid site for inducible expression of His-tag-abiFCd-mut and constitutive expression of RCd22 in trans	This work
References
[1]	O.A. Soutourina, M. Monot, P. Boudry, L. Saujet, C. Pichon, O. Sismeiro, E. Semenova, K. Severinov, C.L. Bouguenec, J.-Y. Coppée, B. Dupuy, I. Martin-Verstraete, Genome-Wide Identification of Regulatory RNAs in the Human Pathogen Clostridium difficile, PLOS Genetics 9 (2013) e1003493. https://doi.org/10.1371/journal.pgen.1003493.
[2]	Edwards, A. N. et al. An alkaline phosphatase reporter for use in Clostridium difficile. Anaerobe 32, 98–104 (2015).
[3]	J. Peltier, A. Hamiot, J.R. Garneau, P. Boudry, A. Maikova, E. Hajnsdorf, L.-C. Fortier, B. Dupuy, O. Soutourina, Type I toxin-antitoxin systems contribute to the maintenance of mobile genetic elements in Clostridioides difficile, Commun Biol 3 (2020) 718. https://doi.org/10.1038/s42003-020-01448-5
