# Supplementary material for: Deciphering the RNA-based regulation mechanism of the phage-encoded AbiF system in Clostridioides difficile
Source: PLoS Genet. 2025 Aug 19;21(8):e1011831. doi: 10.1371/journal.pgen.1011831 (PMC12373285; doi:10.1371/journal.pgen.1011831)
Supplement: S3 Table — (S3_Table.XLSX) [file pgen.1011831.s012.xlsx]

## Sheet: S3 Table - primers
S3 Table - Primers used in this study
Name	Sequence (5’-3’)	Description
pDIA6103 cloning
JP420	GGATCCTATAAGTTTTAATAAAACTTTAAATAG	5' pDIA6103 linearization for Ptet cloning with Hifi DNA assembly
JP421	AGGCCTGGAGCTCAGA	3' pDIA6103 linearization for Ptet cloning with Hifi DNA assembly
IMV507	Gggatttctcacataaaatagag	5' pDIA6103 insert screening
IMV508	Taaaataagcttgatcgtagcg	3' pDIA6103 insert screening
VK050	cagatctgagctccaggcctGTACAGAACTCGTAAAGC	5' RCd22 Hifi DNA assembly
VK051	tattaaaacttataggatccCATAGATATACTTTTATATAATAAAACCCAC	3' RCd22 Hifi DNA assembly
VK066	cagatctgagctccaggcctgtatatctatgaaaaggtgaaaac	5' abiFCd Hifi DNA assembly
VK067	tattaaaacttataggatccctattTTAtttagccaatatctctatc	3' abiFCd Hifi DNA assembly
MS100	cgctgattatggtagaatatataata	5' Inverse pcr of p094 for mutations insertion in abiFCd (R202D-H207D)
MS102	cattgattatcgacctgtgttaatg	3' Inverse pcr of p094 for mutations insertion in abiFCd (R202D-H207D)
MS105	gcgctgcatatggtagaatatataata	5' Inverse pcr of p094 for mutations insertion in abiFCd (R202A-H207A)
MS106	attgatttgcgacctgtgttaatg	3' Inverse pcr of p094 for mutations insertion in abiFCd (R202A-H207A)
p117 construction
JP771	GTGTACGCTTATTTTAATTATACTCTATCAATGATAGAGTG	5' MS2-tag insertion: inverse PCR of pDIA6103, PNK T4, Ligase
JP772	CATCAGGGTACGTTTTTCAGACACCATCAGGGTCTGCTATAAGTTTTAATAAAACTTTAAATAGAAAAAG	3' MS2-tag insertion: inverse PCR of pDIA6103, PNK T4, Ligase
p117 cloning
JP773	Ctttaaatagaaaaaggcttctctc	5' p117 linearization for MS2-tag cloning with Hifi DNA assembly
JP774	cttatagCAGACCCTGATGG	3' p117 linearization for MS2-tag cloning with Hifi DNA assembly
MS023	CCATCAGGGTCTGctataagGTACAGAACTCGTAAAGC	5' RCd22 Hifi DNA assembly
MS034	aagcctttttctatttaaagCATAGATATACTTTTATAT	3' RCd22 Hifi DNA assembly in p117
pDIA6103 second cloning site (distant from the MCS)
JP403	Ctgtatcgtaactagagaaccaaac	5' plasmid linearization for cloning into a site different from MCS with Hifi DNA assembly
JP404	gggatatgcttatattgagttatagtac	3' plasmid linearization for cloning into a site different from MCS with Hifi DNA assembly
JP409	ctaacatacatcatagttactaaactatgg	5' pDIA6103 insert screening
JP410	Gctttttccgtcgtttg	3' pDIA6103 insert screening
MS029	actcaatataagcatatcccggggagttgcaataggtataaatc	5' native promoter-RCd22 Hifi DNA assembly
MS028	actcaatataagcatatcccttgacactctatcattgatag	3' native promoter-RCd22 Hifi DNA assembly
MS070	caaaaatcaatgtccggtatatttgagcatataaatgctttaggagttc	5' Inverse pcr of p123 or p219 for mutations insertion in RCd22 in cis or trans (mut1)
MS071	aaggaaccccccaagcttcttttatagctcaaatagccgggac	3' Inverse pcr of p123 or p219 for mutations insertion in RCd22 in cis or trans (mut1)
MS084	aaggaaccccgcaagcttcttttatagctcaaatagcggggac	5' Inverse pcr of p123 or p219 for mutations insertion in RCd22 in cis or trans (mut2)
MS085	caaaaatcaatgtccgctatatttgagcatataaatgctttagcagttc	3' Inverse pcr of p123 or p219for mutations insertion in RCd22 in cis or trans (mut2)
pMC358 cloning
JP725	CGTCAATGTATGGGTAGATATG	5' pMC358 linearization for cloning with Hifi DNA assembly
JP726	CAACGTCGTGACTGGG	3' pMC358 linearization for cloning with Hifi DNA assembly
JP733	CTATTACGCCAGCTGGC	5' pMC358 screening
JP734	GGTAACCCCTAGCAAAGC	3' pMC358 screening
VK087	ttttcccagtcacgacgttgCTGGATTATTAAAAAAAATTACAATTTTG	5' Pcwp2 Hifi DNA assembly
VK088	tatctacccatacattgacgCAAATTTTTATTATTTTTTCCTTATTTACC	3' Pcwp2 Hifi DNA assembly
VK078	agttctgtacCAAATTTTTATTATTTTTTCCTTATTTACC	3' linearization for RCd22 insertion after Pcwp2
VK079	taaaaatttgGTACAGAACTCGTAAAGC	5' Pcwp2-RCd22 Hifi DNA assembly
VK080	tatctacccatacattgacgCATAGATATACTTTTATATAATAAAACCCAC	3' Pcwp2-RCd22 Hifi DNA assembly
pMSR0 cloning
JP449	CGTTTTGTAAACGAATTGC	5' homology arms insert screening
JP450	CTCACGTTAAGGGATTTTG	3' homology arms insert screening
JP529	ttttttgttaccctaagtttGTGTTTGAATTTAATGAGGTAAG	5' left arm phiCD630-1 deletion Hifi DNA assembly
JP530	ttgatttcacTTATAAGTATTTATTATTATACTTTGGAATAGTTC	3' left arm phiCD630-1 deletion Hifi DNA assembly
JP531	aatacttataaGTGAAATCAATGGTTTTAAACAC	5' right arm phiCD630-1 deletion Hifi DNA assembly
JP532	agattatcaaaaaggagtttGTAAGTTATTACAACTAATATAAACAAAAAC	3' right arm phiCD630-1 deletion Hifi DNA assembly
JP904	ttttttgttaccctaagtttTTTAGTGATAGAGTGATAAGTAAAAG	5' left arm phi027 deletion Hifi DNA assembly
JP905	tattcaaaattaTTATTTACTTAAGTTGTAATACTATTCTAAATTG	3' left arm phi027 deletion Hifi DNA assembly
JP906	aagtaaataaTAATTTTGAATAATAATTTACGGAGG	5' right arm phi027 deletion Hifi DNA assembly
JP907	agattatcaaaaaggagtttCTTTTTTAAAAGCCTCATCATTC	3' right arm phi027 deletion Hifi DNA assembly
VK052	ttttttgttaccctaagtttGTAATACAGGAGGTTCTG	5' left arm RCd22 deletion Hifi DNA assembly
VK053	atagatatacCTATTATTATATACTTATTAGCTATAAAAGTATAC	3' left arm RCd22 deletion Hifi DNA assembly
VK054	tataataatagGTATATCTATGAAAAGGTGAAAAC	5' right arm RCd22 deletion Hifi DNA assembly
VK055	agattatcaaaaaggagtttGTTTTATAAAAAAACTATTCCAAATTAATTTATC	3' right arm RCd22 deletion Hifi DNA assembly
pET-16b cloning
LCF1721	AAAAAACATATGGTTGAAGTAAAAGAAGAAAAAAC	5' abiFCd NdeI, Ligase
LCF1722	AAAAAAGGATCCTTATTTAGCCAATATCTCTATC	3' abiFCd BamHI, Ligase
LCF1723	CCGGCGTAGAGGATCGAGATC	5' pET-16b insert screening
LCF1724	GGTACTGCCGGGCCTCTTGC	3' pET-16b insert screening
MS065	CAGTACCGGCATAACCAAGCCTATG	5' Linearization for cloning RCd22 in trans
MS066	CCGGGCCTCTTGCGGGAT	3' Linearization for cloning RCd22 in trans
MS067	ATATCCCGCAAGAGGCCCGGTAATACGACTCACTATAGGGTACAGAACTCGTAAAGCAT	5' T7-RCd22 Hifi DNA assembly
MS068	GCTTGGTTATGCCGGTACTGCATAGATATACTTTTATATAATAAAACCCAC	3' T7-RCd22 Hifi DNA assembly
MS074	CAAAGCCCGAAAGGAAGCTG	5' T7-RCd22 insert screening
MS075	CCCGAAAAGTGCCACCTG	3' T7-RCd22 insert screening
PCR and quantitative PCR
VK073	GCAATTAAACATGGTGCTTGTGG	5' abiFCd qPCR
VK074	CGTTGCAACCCAAATGGGAA	3' abiFCd qPCR
OS468	CGGGACATTGATTTTTGAAG	5' RCd22 qPCR
OS469	TTATCTGTCCCGCCTATTTGA	3' RCd22 qPCR
MS077	Ccggacattgatttttgaag	5' RCd22mut1 qPCR
MS078	Ttatctgtcccggctatttga	3' RCd22mut1 qPCR
MS084	aaggaaccccgcaagcttcttttatagctcaaatagcggggac	5' RCd22mut2 qPCR
MS085	caaaaatcaatgtccgctatatttgagcatataaatgctttagcagttc	3' RCd22mut2 qPCR
DNApolIII_F	TCCATCTATTGCAGGGTGGT	5' DNA pol III qPCR
DNAPolIII_R	CCCAACTCTTCGCTAAGCAC	3' DNA pol III qPCR
16S RNA_F	GGGAGACTTGAGTGCAGGAG	5' 16S RNA qPCR
16S RNA_R	GTGCCTCAGCGTCAGTTACA	3' 16S RNA qPCR
JP534	CTAGCAATGAGACCTGGAG	5' phiCD630-1 deletion screening
JP533	CTCCTGTATCTGTATCTAACAATACATC	3' phiCD630-1 deletion screening
JP908	GTTGGAATGCATGGAAGTAG	5' phi027 deletion screening
JP909	GTTTAAACATATGAATACCTCCG	3' phi027 deletion screening
MS009	AGCAGAAGTGCATGCACCAC	5' RCd22 deletion screening
MS072	GTCTATGTTTACTTTAGAAGAAG	3' RCd22 deletion screening
AH006	GTACACCATCAGGGTACGTTT	MS2-specific primer for PCR with OS469 primer to check the MS2-RCd22 enrichment in MAPS eluate
5’3’ RACE
OS740	GGGGATCCAGTGGGTAAATTTATCTGTCC	RT for RCd22
OS736	AGCGCATTGATTTCTGACCT	RT for abiFCd
OS733	CATATAAATGCTTTACGAGTTCTG	5' PCR RCd22
OS468	CGGGACATTGATTTTTGAAG	3' PCR RCd22
OS737	GTTTTTTCTTCTTTTACTTCAACCA	5' PCR abiFCd
OS738	GGGTTGCAACGGAAATAATGACT	3' PCR abiFCd
OS733	5’-CATATAAATGCTTTACGAGTTCTG-3’	5' Nested PCR RCd22
OS734	5’-AGGAACCCGCCAAGCTTCTTT-3’	3' Nested PCR RCd22
OS737	5’-GTTTTTTCTTCTTTTACTTCAACCA-3’	5' Nested PCR abiFCd
OS735	5’-TTCAAACATGTTGCCAGAAGA-3’	3' Nested PCR abiFCd
T7 pro	GTAATACGACTCACTATAGGG	clones verification
SP6	ATTTAGGTGACACTATAGAATAC	clones verification
Northern Blot
OS468	CGGGACATTGATTTTTGAAG	5' RCd22
OS469	TTATCTGTCCCGCCTATTTGA	3' RCd22
EMSA	Sequence (5’-3’)	Description	5' position related to the start codon	3' position related to the start codon	5' position related to the TSS predicted	3' position related to the TSS predicted
T7-RCd22-Fw	TAATACGACTCACTATAGGTACAGAACTCGTAAAGCA	In vitro transcrition RCd22	-169	-51	+1	+119
RCd22-Rev	AATATTAGTGGGTAAATTTATC	In vitro transcrition RCd22
T7-1462-Fw	TAATACGACTCACTATAGGACAGCATTAGAGAGAGA	In vitro transcrition CDR20291_1462	+370	+873	+539	+1042
1462- Rev	GTAACTATTTTATTTAGCC	In vitro transcrition CDR20291_1462
T7-1558-5-Fw	TAATACGACTCACTATAGGATATAATATATATGTACAAATAA	In vitro transcrition CDR20291_1558 (5')	-41	+166	+1	+207
1558-5-Rev	TCTCCATTATTTCTTCTTCT	In vitro transcrition CDR20291_1558 (5')
T7-1558-3-Fw	TAATACGACTCACTATAGGAGAAGAAGAAATAATGGAGA	In vitro transcrition CDR20291_1558 (3')	+166	+372	+207	+413
1558-3-Rev	GTTGAACTGCTCTTTTTAG	In vitro transcrition CDR20291_1558 (3')
T7-2768-5-Fw	TAATACGACTCACTATAGGACTTGAATGTGGTGGTTCTG	In vitro transcrition CDR20291_2768 (5')	+444	+699	ND	ND
2768-5-Rev	TGGAGTAGGTTGACCACTAC	In vitro transcrition CDR20291_2768 (5')
T7-2768-3-Fw	TAATACGACTCACTATAGGTAGTGGTCAACCTACTCCAG	In vitro transcrition CDR20291_2768 (3')	+681	+883	ND	ND
2768-3-Rev	CTGCTACCATACCAGTGATAG	In vitro transcrition CDR20291_2768 (3')
T7-1829-Fw	TAATACGACTCACTATAGGCGTGATACTTTAGTAGAAAGCAATG	In vitro transcrition CDR20291_1829	-124	+364	+11	+498
1829-Rev	CTTCATTGTATTATTATGTCCTTGTG	In vitro transcrition CDR20291_1829
T7-3357-5-Fw	TAATACGACTCACTATAGGAGAAGATTGATAATCTCTATTG	In vitro transcrition CDR20291_3357 (5')	-65	+273	+1	+338
3357-5-Rev	ATAATTGTGCTCTCTATCTC	In vitro transcrition CDR20291_3357 (5')
T7-3357-3-Fw	TAATACGACTCACTATAGGAGATAGAGAGCACAATTATG	In vitro transcrition CDR20291_3357 (3')	+255	+667	+320	+732
3357-3-Rev	CATTAACAGAACTTATAAGTATAC	In vitro transcrition CDR20291_3357 (3')
T7-0538-Fw	TAATACGACTCACTATAGGCATGATGAAGAAGTCAAAG	In vitro transcrition CDR20291_0538	-365	+497	ND	ND
0538-Rev	GTTCTGTATTCAGCTTCAG	In vitro transcrition CDR20291_0538
