# Supplementary material for: Deciphering the RNA-based regulation mechanism of the phage-encoded AbiF system in Clostridioides difficile
Source: PLoS Genet. 2025 Aug 19;21(8):e1011831. doi: 10.1371/journal.pgen.1011831 (PMC12373285; doi:10.1371/journal.pgen.1011831)
Supplement: S4 Table — (S4_Table.XLSX) [file pgen.1011831.s013.xlsx]

## Sheet: S4 Table - MAPS - RNA-seq
S4 Table - RNA-seq results from MAPS experiment
Id	old_locus_tag	ctrl1	ctrl2	wt1	wt2	norm.ctrl1	norm.ctrl2	norm.wt1	norm.wt2	baseMean	ctrl	wt	FoldChange	log2FoldChange	stat	pvalue	padj	dispGeneEst	dispFit	dispMAP	dispersion	betaConv	maxCooks
dnaA	NA	108	270	44	4	51	81	104	12	61.76	66	58	0.937	-0.095	-0.178	0.858456815378289	0.930907682005225	0.7639	0.3319	0.4109	0.4109	True
dnaN	NA	46	334	268	129	22	100	632	387	284.97	61	510	5.52	2.465	4.031	5.5445857157454e-05	0.0007496429741355	0.5064	0.2108	0.2717	0.2717	True
yaaA	NA	2	34	3	0	1	10	7	0	4.55	6	4	0.909	-0.137	-0.264	0.79161170415289		1.9731	2.2778	2.2222	2.2222	True
recF	NA	34	118	1	0	16	35	2	0	13.39	26	1	0.342	-1.549	-2.248	0.0245982261462529	0.0965118637620627	0.2686	0.8902	0.7971	0.7971	True
gyrB	NA	285	421	16	11	133	126	38	33	82.5	130	36	0.397	-1.333	-2.491	0.0127483163413133	0.0608815775631692	0.0	0.293	0.2323	0.2323	True
gyrA	NA	507	824	233	159	237	247	549	477	377.41	242	513	1.785	0.836	1.872	0.0611523641984869	0.18883623574255	0.0	0.2026	0.1579	0.1579	True
CDR20291_RS00035	NA	6	9	1	0	3	3	2	0	1.96	3	1	0.897	-0.157	-0.34	0.733620218192734		0.0	5.0376	3.9096	3.9096	True
CDR20291_RS00040	NA	8	2	0	0	4	1	0	0	1.09	2	0	0.877	-0.189	-0.488	0.62541638595665		2.4664	8.9738	8.1914	8.1914	True
CDR20291_RS00045	NA	1	10	0	0	0	3	0	0	0.87	2	0	0.909	-0.138	-0.38	0.703834654674227		0.0	11.2141	10.0	10.0	True
CDR20291_RS00050	CDR20291_3551	3	38	0	0	1	11	0	0	3.19	6	0	0.64	-0.643	-1.259	0.207992560960785		2.9333	3.1668	3.146	3.146	True
CDR20291_RS00055	CDR20291_3552	32	79	6	0	15	24	14	0	13.19	20	7	0.691	-0.533	-0.929	0.352920384996159	0.574608372967708	0.899	0.9012	0.9014	0.9014	True
CDR20291_RS00060	NA	3119	4164	310	325	1459	1246	731	974	1102.58	1352	852	0.701	-0.513	-1.187	0.235325783680938	0.459362133929787	0.0247	0.186	0.1498	0.1498	True
CDR20291_RS00065	NA	6900	5361	12459	2856	3228	1604	29367	8562	10690.46	2416	18964	5.558	2.475	4.303	1.68803358955749e-05	0.000279153323364	0.4134	0.1782	0.2292	0.2292	True
rrf	NA	10	25	10	3	5	7	24	9	11.18	6	16	1.503	0.588	1.019	0.307975201156889	0.534019391260776	0.0941	1.0312	0.8309	0.8309	True
CDR20291_RS00075	CDR20291_0001	2	36	0	4	1	11	0	12	5.92	6	6	0.999	-0.002	-0.004	0.997192215000104		2.6588	1.7887	1.9352	1.9352	True
CDR20291_RS00080	CDR20291_0002	13	42	4	4	6	13	9	12	10.02	10	10	1.051	0.072	0.13	0.896534329130447	0.953559686889225	0.0	1.1304	0.8835	0.8835	True
CDR20291_RS00082	NA	142	182	232	297	66	54	547	890	389.53	60	718	9.361	3.227	5.889	3.8903304645938705e-09	1.44158356660229e-07	0.0641	0.2018	0.1717	0.1717	True
serS	CDR20291_0003	140	386	25	38	66	116	59	114	88.46	91	86	0.967	-0.048	-0.097	0.922403245578023	0.96475427061261	0.158	0.2852	0.2587	0.2587	True
CDR20291_RS00090	CDR20291_0004	11	88	11	26	5	26	26	78	33.84	16	52	1.897	0.924	1.592	0.111396826645231	0.286510347194224	0.703	0.4595	0.513	0.513	True
CDR20291_RS00095	NA	807	805	192	77	378	241	453	231	325.47	310	342	1.076	0.105	0.228	0.81946759134964	0.914053766382576	0.1468	0.2067	0.1939	0.1939	True
ffs	NA	195868	267428	3741	2614	91642	80023	8818	7836	47079.96	85832	8327	0.117	-3.092	-6.26	3.8551645852949903e-10	1.83671055599411e-08	0.0079	0.1775	0.1387	0.1387	True
dnaX	CDR20291_0005	59	212	29	21	28	63	68	63	55.59	46	66	1.252	0.325	0.632	0.527151059571074	0.723973418120603	0.1645	0.3491	0.3078	0.3078	True
CDR20291_RS00110	CDR20291_0006	297	197	52	122	139	59	123	366	171.55	99	244	1.843	0.882	1.717	0.0858920114268162	0.239706994232997	0.3972	0.233	0.2684	0.2684	True
recR	CDR20291_0007	1796	1190	290	443	840	356	684	1328	802.0	598	1006	1.451	0.537	1.142	0.253357066703206	0.479275151340203	0.2526	0.1892	0.2051	0.2051	True
CDR20291_RS00120	NA	0	11	2	0	0	3	5	0	2.0	2	2	1.049	0.068	0.154	0.877247289319293		6.4272	4.9476	5.098	5.098	True
CDR20291_RS00125	CDR20291_0008	26	64	24	30	12	19	57	90	44.46	16	74	2.828	1.5	2.576	0.0099909391826197	0.0509996665929133	0.0724	0.3921	0.3254	0.3254	True
CDR20291_RS00130	NA	2454	3558	302	256	1148	1065	712	767	923.04	1106	740	0.732	-0.449	-1.049	0.294315638500745	0.516377659820284	0.002	0.1877	0.1455	0.1455	True
CDR20291_RS00135	NA	6452	5075	11882	2826	3019	1519	28007	8472	10254.16	2269	18240	5.737	2.52	4.39	1.13119801893974e-05	0.0001985550206928	0.3956	0.1783	0.2253	0.2253	True
rrf_2	NA	101	196	113	69	47	59	266	207	144.78	53	236	3.255	1.703	3.313	0.000922212414175	0.008058284020805	0.0179	0.2433	0.1949	0.1949	True
CDR20291_RS00145	NA	55	86	23	28	26	26	54	84	47.41	26	69	1.887	0.916	1.715	0.0864154012541536	0.240162802652169	0.0	0.3787	0.3028	0.3028	True
CDR20291_RS00150	NA	264	976	156	77	124	292	368	231	253.53	208	300	1.291	0.369	0.778	0.436850444695723	0.650884393027655	0.2163	0.215	0.2152	0.2152	True
CDR20291_RS00155	NA	139	606	124	52	65	181	292	156	173.64	123	224	1.5	0.585	1.181	0.23776545325069	0.460124440961925	0.3132	0.2323	0.2497	0.2497	True
CDR20291_RS00160	NA	130	481	122	41	61	144	288	123	153.81	102	206	1.601	0.679	1.357	0.174929580562873	0.382969464667735	0.311	0.2394	0.2553	0.2553	True
CDR20291_RS00165	NA	444	1694	194	95	208	507	457	285	364.18	358	371	1.027	0.039	0.083	0.934206430717157	0.971089385903912	0.2299	0.2035	0.2092	0.2092	True
CDR20291_RS00170	NA	6644	17999	1041	509	3109	5386	2454	1526	3118.54	4248	1990	0.561	-0.834	-1.845	0.0650887389977151	0.197038678872054	0.1255	0.1804	0.1681	0.1681	True
CDR20291_RS00175	NA	2714	7786	796	290	1270	2330	1876	869	1586.32	1800	1372	0.822	-0.283	-0.617	0.536924665844606	0.73281642299944	0.2178	0.1833	0.1908	0.1908	True
CDR20291_RS00180	NA	4103	9749	1409	569	1920	2917	3321	1706	2465.97	2418	2514	1.029	0.041	0.093	0.925972335068879	0.966043087837761	0.1445	0.1812	0.1732	0.1732	True
CDR20291_RS00185	NA	8505	18190	2642	1060	3979	5443	6228	3178	4706.9	4711	4703	0.999	-0.002	-0.004	0.996694269867888	0.999510874663479	0.1293	0.1794	0.1683	0.1683	True
CDR20291_RS00190	NA	6947	17474	2261	1057	3250	5229	5329	3169	4244.33	4240	4249	1.002	0.003	0.006	0.995438834116044	0.999510874663479	0.1178	0.1796	0.1659	0.1659	True
CDR20291_RS00195	NA	5296	13827	2680	1093	2478	4137	6317	3277	4052.28	3308	4797	1.318	0.398	0.886	0.375605481894186	0.59508041905801	0.1629	0.1797	0.1758	0.1758	True
CDR20291_RS00200	NA	5475	14915	4494	1552	2562	4463	10593	4653	5567.57	3512	7623	1.78	0.832	1.783	0.074639488511252	0.218993572596797	0.2247	0.179	0.1887	0.1887	True
CDR20291_RS00205	NA	2837	9254	2115	643	1327	2769	4985	1928	2752.35	2048	3456	1.453	0.539	1.142	0.253543574332475	0.479275151340203	0.3187	0.1808	0.2097	0.2097	True
CDR20291_RS00210	NA	8221	21732	2474	925	3846	6503	5832	2773	4738.47	5174	4302	0.874	-0.195	-0.432	0.665491962043965	0.822429174836437	0.1906	0.1793	0.1818	0.1818	True
CDR20291_RS00215	NA	9077	23025	2749	1088	4247	6890	6480	3262	5219.54	5568	4871	0.906	-0.142	-0.319	0.749960876265144	0.872876760071851	0.1641	0.1792	0.1759	0.1759	True
CDR20291_RS00220	NA	6172	16246	1900	630	2888	4861	4479	1889	3529.06	3874	3184	0.868	-0.205	-0.449	0.653585694736699	0.813409826981653	0.2296	0.18	0.1907	0.1907	True
CDR20291_RS00225	NA	718	2389	436	136	336	715	1028	408	621.55	526	718	1.244	0.315	0.666	0.50521850228891	0.705903968466121	0.3109	0.1927	0.2177	0.2177	True
CDR20291_RS00230	NA	410	2209	307	118	192	661	724	354	482.55	426	539	1.171	0.228	0.47	0.63858949644505	0.803658856846884	0.4257	0.1971	0.2455	0.2455	True
CDR20291_RS00235	NA	415	2414	217	69	194	722	511	207	408.72	458	359	0.853	-0.23	-0.466	0.640937415877338	0.805600357519191	0.5144	0.2007	0.2665	0.2665	True
CDR20291_RS00240	NA	1742	8033	847	225	815	2404	1996	675	1472.45	1610	1336	0.882	-0.181	-0.374	0.708295666259242	0.847160566757169	0.4831	0.1838	0.2465	0.2465	True
CDR20291_RS00245	NA	1898	9122	997	285	888	2730	2350	854	1705.52	1809	1602	0.921	-0.118	-0.245	0.806709187787858	0.906868025148036	0.4723	0.1829	0.2436	0.2436	True
CDR20291_RS00250	NA	877	3782	701	174	410	1132	1652	522	929.0	771	1087	1.261	0.334	0.686	0.492683496276929	0.698282809919727	0.4842	0.1876	0.2497	0.2497	True
CDR20291_RS00255	NA	291	1061	182	55	136	317	429	165	261.88	226	297	1.201	0.264	0.544	0.586263578480749	0.769759462296574	0.3481	0.2138	0.242	0.242	True
CDR20291_RS00260	NA	130	526	134	29	61	157	316	87	155.25	109	202	1.485	0.571	1.115	0.264778217326277	0.492935541459656	0.5047	0.2388	0.2955	0.2955	True
CDR20291_RS00265	NA	363	1616	217	94	170	484	511	282	361.67	327	396	1.143	0.193	0.404	0.686145252326757	0.833339302438838	0.3156	0.2037	0.2276	0.2276	True
CDR20291_RS00270	NA	4946	13391	1239	601	2314	4007	2920	1802	2760.83	3160	2361	0.804	-0.314	-0.708	0.478865642081808	0.685914318742187	0.1174	0.1808	0.1688	0.1688	True
CDR20291_RS00275	NA	7712	19479	2745	1124	3608	5829	6470	3370	4819.23	4718	4920	1.031	0.045	0.1	0.919974002490424	0.964063467626446	0.1533	0.1793	0.1736	0.1736	True
CDR20291_RS00280	NA	12437	28866	3579	1573	5819	8638	8436	4716	6902.1	7228	6576	0.932	-0.102	-0.232	0.81617884998845	0.912897640484566	0.1172	0.1787	0.1651	0.1651	True
CDR20291_RS00285	NA	11986	27886	3327	1309	5608	8344	7842	3924	6429.68	6976	5883	0.881	-0.182	-0.41	0.681759425649677	0.831497922378144	0.1489	0.1788	0.1723	0.1723	True
CDR20291_RS00290	NA	5801	15324	1168	603	2714	4585	2753	1808	2965.11	3650	2280	0.701	-0.513	-1.157	0.247154546263638	0.471005949593847	0.108	0.1805	0.1644	0.1644	True
CDR20291_RS00295	NA	6007	14228	1733	763	2811	4257	4085	2287	3360.07	3534	3186	0.926	-0.112	-0.253	0.800334580718228	0.903254086868119	0.1202	0.1802	0.167	0.167	True
CDR20291_RS00300	NA	5506	13534	1837	712	2576	4050	4330	2134	3272.61	3313	3232	0.982	-0.026	-0.058	0.953555904063526	0.981507299910544	0.1636	0.1802	0.1766	0.1766	True
CDR20291_RS00305	NA	7682	23019	2683	1038	3594	6888	6324	3112	4979.55	5241	4718	0.926	-0.11	-0.243	0.807844562147702	0.907634457528103	0.2119	0.1792	0.1863	0.1863	True
CDR20291_RS00310	NA	3959	18883	1177	495	1852	5650	2774	1484	2940.25	3751	2129	0.67	-0.579	-1.214	0.224793448587531	0.449672336163215	0.3474	0.1806	0.2169	0.2169	True
CDR20291_RS00315	NA	5566	20359	1333	537	2604	6092	3142	1610	3362.05	4348	2376	0.644	-0.634	-1.357	0.174919924056496	0.382969464667735	0.2642	0.1802	0.1977	0.1977	True
CDR20291_RS00320	NA	21678	49762	2051	758	10143	14890	4834	2272	8034.98	12516	3553	0.37	-1.436	-3.0	0.002702471282506	0.0187765452649118	0.1656	0.1785	0.1758	0.1758	True
CDR20291_RS00325	NA	39001	65942	2957	1302	18248	19732	6970	3903	12213.23	18990	5436	0.364	-1.459	-3.158	0.0015901233150469	0.0122378336669572	0.0808	0.1781	0.1566	0.1566	True
CDR20291_RS00330	NA	19196	37731	1746	640	8981	11290	4116	1919	6576.47	10136	3018	0.384	-1.381	-2.919	0.0035102058750661	0.0230057342252739	0.1451	0.1788	0.1718	0.1718	True
CDR20291_RS00335	NA	16265	23762	1051	434	7610	7110	2477	1301	4624.7	7360	1889	0.331	-1.596	-3.376	0.0007354772957892	0.0065700449503314	0.0974	0.1794	0.1615	0.1615	True
CDR20291_RS00340	NA	1448	5641	208	81	677	1688	490	243	774.64	1182	366	0.417	-1.261	-2.523	0.0116414372498464	0.0565400872255889	0.2929	0.1896	0.2114	0.2114	True
CDR20291_RS00345	NA	6769	15511	819	241	3167	4641	1930	722	2615.36	3904	1326	0.442	-1.178	-2.438	0.0147677617963643	0.066855862793043	0.242	0.181	0.1948	0.1948	True
CDR20291_RS00350	NA	4957	11963	677	220	2319	3580	1596	660	2038.57	2950	1128	0.485	-1.044	-2.2	0.0278153560347325	0.105613904033206	0.2168	0.182	0.1895	0.1895	True
CDR20291_RS00355	NA	4595	9425	317	91	2150	2820	747	273	1497.55	2485	510	0.28	-1.835	-3.563	0.0003665852429086	0.0036494381644786	0.2321	0.1837	0.1945	0.1945	True
CDR20291_RS00360	CDR20291_0009	4	11	0	0	2	3	0	0	1.29	2	0	0.845	-0.243	-0.593	0.553331029350415		0.0	7.574	6.8168	6.8168	True
CDR20291_RS00365	CDR20291_0010	63	148	26	0	29	44	61	0	33.76	36	30	0.925	-0.112	-0.203	0.839140626197934	0.924993942344429	2.7085	0.4601	0.6739	0.6739	True
CDR20291_RS00370	CDR20291_0011	84	186	38	48	39	56	90	144	82.11	48	117	1.853	0.89	1.753	0.0795259321134219	0.227655779912671	0.0657	0.2936	0.2456	0.2456	True
CDR20291_RS00375	CDR20291_0012	0	4	0	0	0	1	0	0	0.3	0	0	0.984	-0.023	-0.064	0.949014689404669		0.0	32.0836	10.0	10.0	True
CDR20291_RS00380	CDR20291_0013	9	13	4	4	4	4	9	12	7.38	4	10	1.406	0.491	0.862	0.388508995231006		0.0	1.471	1.0941	1.0941	True
CDR20291_RS00385	CDR20291_0014	3	29	4	0	1	9	9	0	4.88	5	4	0.989	-0.016	-0.031	0.975391414518305		1.6676	2.1348	2.0561	2.0561	True
CDR20291_RS00390	CDR20291_0015	114	290	18	18	53	87	42	54	59.13	70	48	0.788	-0.344	-0.677	0.498298844837519	0.701590925744958	0.072	0.3388	0.2802	0.2802	True
radA	CDR20291_0016	64	186	103	173	30	56	243	519	211.75	43	381	6.334	2.663	4.566	4.98136026874527e-06	9.58432874784547e-05	0.2126	0.2224	0.2203	0.2203	True
disA	CDR20291_0017	24	83	2	8	11	25	5	24	16.19	18	14	0.899	-0.153	-0.275	0.783075030915367	0.891191925336976	0.4634	0.767	0.7069	0.7069	True
CDR20291_RS00405	CDR20291_0018	974	1248	97	67	456	373	229	201	314.66	414	215	0.609	-0.717	-1.589	0.112162792194714	0.287611462283634	0.0134	0.2077	0.1644	0.1644	True
CDR20291_RS00410	CDR20291_0019	346	537	37	116	162	161	87	348	189.38	162	218	1.216	0.282	0.574	0.566229124684042	0.756274872834358	0.3776	0.2277	0.2583	0.2583	True
CDR20291_RS00415	CDR20291_0020	0	8	0	0	0	2	0	0	0.6	1	0	0.934	-0.098	-0.27	0.787144237547404		10.0	16.1305	10.0	10.0	True
CDR20291_RS00420	CDR20291_0021	4	14	0	0	2	4	0	0	1.52	3	0	0.815	-0.296	-0.692	0.488649645412446		0.0	6.4784	5.89	5.89	True
CDR20291_RS00425	CDR20291_0022	0	20	0	0	0	6	0	0	1.5	3	0	0.847	-0.239	-0.608	0.543417101263031		10.0	6.5586	7.8581	7.8581	True
CDR20291_RS00430	CDR20291_0023	18	6	23	6	8	2	54	18	20.6	5	36	2.924	1.548	2.34	0.0192586941572652	0.0823432628390762	0.6328	0.6407	0.6387	0.6387	True
CDR20291_RS00435	CDR20291_0024	0	2	0	0	0	1	0	0	0.15	0	0	1.034	0.049	0.137	0.891069876701901		0.0	63.9899	10.0	10.0	True
CDR20291_RS00440	CDR20291_0025	16	10	0	0	7	3	0	0	2.62	5	0	0.686	-0.544	-1.106	0.268661632836656		0.0	3.8219	3.5529	3.5529	True
CDR20291_RS00445	CDR20291_0026	8	10	2	0	4	3	5	0	2.86	4	2	0.942	-0.086	-0.174	0.862163232613573		0.0	3.5128	2.8602	2.8602	True
CDR20291_RS00450	CDR20291_0027	3	18	6	0	1	5	14	0	5.23	3	7	1.206	0.27	0.504	0.614346490832437		1.6642	2.0017	1.9492	1.9492	True
lpdA	CDR20291_0028	33	24	10	0	15	7	24	0	11.55	11	12	1.022	0.032	0.058	0.954124919750138	0.981507299910544	1.7982	1.0041	1.0938	1.0938	True
CDR20291_RS00460	CDR20291_0029	0	10	0	0	0	3	0	0	0.75	2	0	0.919	-0.122	-0.337	0.736188252373576		10.0	12.9398	10.0	10.0	True
CDR20291_RS00465	CDR20291_0030	0	2	0	0	0	1	0	0	0.15	0	0	1.034	0.049	0.137	0.891069876701901		0.0	63.9899	10.0	10.0	True
CDR20291_RS00470	CDR20291_0031	0	2	2	2	0	1	5	6	2.83	0	6	1.718	0.781	1.456	0.145284548479704		0.0	3.5544	2.9057	2.9057	True
CDR20291_RS00475	CDR20291_0032	24	12	4	6	11	4	9	18	10.56	8	14	1.268	0.343	0.609	0.542733588108206	0.736777415064125	0.3315	1.0815	0.8956	0.8956	True
CDR20291_RS00480	CDR20291_0033	0	0	0	0	0	0	0	0	0.0	0	0	1.0	0.0
CDR20291_RS00485	CDR20291_0034	0	2	0	0	0	1	0	0	0.15	0	0	1.034	0.049	0.137	0.891069876701901		0.0	63.9899	10.0	10.0	True
CDR20291_RS00490	CDR20291_0035	6	20	0	0	3	6	0	0	2.2	4	0	0.73	-0.453	-0.963	0.335507177785399		0.0	4.521	4.1642	4.1642	True
ispD	CDR20291_0036	8	40	4	6	4	12	9	18	10.78	8	14	1.235	0.304	0.542	0.587990417321175	0.771024355881368	0.3378	1.0628	0.8856	0.8856	True
ispF	CDR20291_0037	0	22	0	0	0	7	0	0	1.65	4	0	0.83	-0.268	-0.663	0.507279169152294		10.0	5.9785	7.2419	7.2419	True
CDR20291_RS00502	NA	63	191	294	385	29	57	693	1154	483.45	43	924	16.489	4.043	6.932	4.13965231447969e-12	2.85636009699099e-10	0.1562	0.1971	0.1885	0.1885	True
CDR20291_RS00505	CDR20291_0038	172	284	192	460	80	85	453	1379	499.26	82	916	8.182	3.032	5.172	2.31164231124905e-07	6.25080576325588e-06	0.2697	0.1964	0.2121	0.2121	True
proS	CDR20291_0039	114	219	41	18	53	66	97	54	67.37	60	76	1.168	0.224	0.448	0.65406117521913	0.813409826981653	0.048	0.319	0.2661	0.2661	True
gltX	CDR20291_0040	48	256	8	6	22	77	19	18	33.98	50	18	0.581	-0.783	-1.386	0.165776537017136	0.3679211469238	0.3553	0.4583	0.4345	0.4345	True
CDR20291_RS00520	NA	1	3	1	0	0	1	2	0	0.93	0	1	1.058	0.082	0.21	0.833729975762188		0.0	10.4359	7.7333	7.7333	True
cysS	CDR20291_0041	370	572	70	40	173	171	165	120	157.3	172	142	0.875	-0.193	-0.419	0.675434922754224	0.830187518692384	0.0	0.238	0.1902	0.1902	True
CDR20291_RS00530	CDR20291_0042	49	248	20	0	23	74	47	0	36.07	48	24	0.723	-0.468	-0.83	0.406532561314822	0.62287263031467	2.7421	0.442	0.6664	0.6664	True
thyA	CDR20291_0043	55	205	10	8	26	61	24	24	33.66	44	24	0.714	-0.485	-0.894	0.371056969866396	0.591245565853318	0.1953	0.461	0.4001	0.4001	True
CDR20291_RS00545	CDR20291_0044	30	105	2	4	14	31	5	12	15.54	22	8	0.641	-0.642	-1.109	0.267383126935725	0.494029212371547	0.2428	0.7917	0.6753	0.6753	True
CDR20291_RS00550	CDR20291_0045	84	329	4	8	39	98	9	24	42.79	68	16	0.423	-1.241	-2.094	0.0362839420972143	0.128049679253132	0.3213	0.4004	0.3849	0.3849	True
CDR20291_RS00555	CDR20291_0046	162	394	68	80	76	118	160	240	148.45	97	200	1.68	0.748	1.559	0.119027542474639	0.29771764061469	0.0792	0.2416	0.2065	0.2065	True
rlmB	CDR20291_0048	426	384	42	33	199	115	99	99	128.04	157	99	0.725	-0.463	-0.966	0.333821099805425	0.556646683925546	0.0799	0.2519	0.2133	0.2133	True
CDR20291_RS00570	CDR20291_0049	87	136	1	2	41	41	2	6	22.44	41	4	0.293	-1.769	-2.527	0.0114880220946055	0.0559307353073129	0.0	0.6028	0.5007	0.5007	True
sigH	CDR20291_0050	26	165	8	0	12	49	19	0	20.1	30	10	0.615	-0.701	-1.197	0.231337971281951	0.453321151026839	1.9551	0.6523	0.7866	0.7866	True
tuf	CDR20291_0051	6845	3462	1036	1151	3203	1036	2442	3451	2532.76	2120	2946	1.264	0.338	0.723	0.469632026164676	0.679932735303598	0.3025	0.1811	0.2071	0.2071	True
rpmG	CDR20291_0052	131	462	19	2	61	138	45	6	62.58	100	26	0.441	-1.183	-2.033	0.0420468801608976	0.143576462801973	0.6828	0.3299	0.3876	0.3876	True
secE	CDR20291_0053	276	604	26	13	129	181	61	39	102.53	155	50	0.451	-1.15	-2.226	0.0260158870585788	0.100497664100804	0.0509	0.2704	0.2271	0.2271	True
nusG	CDR20291_0054	772	1118	118	48	361	335	278	144	279.45	348	211	0.696	-0.523	-1.133	0.257377223209783	0.483579177129368	0.0855	0.2115	0.186	0.186	True
rplK	CDR20291_0055	1115	1308	254	252	522	391	599	755	566.81	456	677	1.348	0.431	0.984	0.32512445149253	0.546241836638583	0.0301	0.1942	0.1579	0.1579	True
rplA	CDR20291_0056	4613	3246	419	350	2158	971	988	1049	1291.63	1564	1018	0.727	-0.459	-1.017	0.309343013563152	0.535463122958362	0.1431	0.1847	0.177	0.177	True
CDR20291_RS00607	NA	728	888	227	119	341	266	535	357	374.54	304	446	1.334	0.416	0.93	0.352392619969163	0.574608372967708	0.0497	0.2028	0.1694	0.1694	True
rplJ	CDR20291_0057	2390	3897	565	391	1118	1166	1332	1172	1197.07	1142	1252	1.073	0.102	0.241	0.809451335085003	0.908419585813287	0.0018	0.1853	0.144	0.144	True
rplL	CDR20291_0058	1492	2424	430	385	698	725	1014	1154	897.79	712	1084	1.384	0.469	1.095	0.273698815230973	0.497532429998392	0.0014	0.188	0.1461	0.1461	True
CDR20291_RS00620	CDR20291_0059	2423	1709	549	402	1134	511	1294	1205	1036.06	822	1250	1.363	0.446	0.988	0.323317906032932	0.544729118910335	0.1487	0.1865	0.1782	0.1782	True
CDR20291_RS00625	CDR20291_0060	7615	11275	1029	821	3563	3374	2425	2461	2955.86	3468	2443	0.761	-0.394	-0.936	0.349025682425361	0.572014667061621	0.0009	0.1806	0.1393	0.1393	True
rpoC	CDR20291_0061	16170	12041	3269	1820	7566	3603	7705	5456	6082.54	5584	6580	1.129	0.176	0.394	0.693833117630106	0.83641224022714	0.1561	0.1789	0.1739	0.1739	True
rpsL	CDR20291_0062	5993	6089	865	882	2804	1822	2039	2644	2327.26	2313	2342	1.009	0.013	0.031	0.975331089929471	0.992534440542529	0.0615	0.1814	0.1545	0.1545	True
rpsG	CDR20291_0063	603	1256	138	152	282	376	325	456	359.73	329	390	1.135	0.182	0.41	0.681831606295832	0.831497922378144	0.0435	0.2039	0.1687	0.1687	True
fusA	CDR20291_0064	55594	49927	7757	4046	26011	14940	18284	12129	17841.12	20476	15206	0.799	-0.323	-0.735	0.462194427035682	0.674581362872648	0.113	0.1779	0.1636	0.1636	True
tuf_2	CDR20291_0065	2316	3558	404	363	1084	1065	952	1088	1047.19	1074	1020	0.961	-0.057	-0.135	0.892696213406226	0.952685398947124	0.0	0.1864	0.1449	0.1449	True
rpsJ	CDR20291_0066	1574	3861	135	32	736	1155	318	96	576.48	946	207	0.312	-1.683	-3.172	0.0015132172460456	0.0117362314315402	0.3312	0.1939	0.2216	0.2216	True
rplC	CDR20291_0067	2650	5425	196	192	1240	1623	462	576	975.2	1432	519	0.447	-1.162	-2.584	0.0097527371976645	0.0499110668351067	0.0273	0.1871	0.1517	0.1517	True
rplD	CDR20291_0068	1816	4198	336	418	850	1256	792	1253	1037.73	1053	1022	0.978	-0.032	-0.073	0.94167451819027	0.97530575098278	0.0859	0.1865	0.1643	0.1643	True
rplW	CDR20291_0069	909	2256	33	19	425	675	78	57	308.78	550	68	0.165	-2.596	-4.686	2.78110537676486e-06	5.85788616726999e-05	0.074	0.2082	0.1801	0.1801	True
rplB	CDR20291_0070	5649	9730	597	285	2643	2912	1407	854	1954.04	2778	1130	0.495	-1.015	-2.271	0.0231548891696963	0.0933086642718665	0.0608	0.1822	0.1552	0.1552	True
rpsS	CDR20291_0071	2127	4087	58	19	995	1223	137	57	602.95	1109	97	0.116	-3.114	-5.457	4.84219604261783e-08	1.56277972278682e-06	0.1451	0.1932	0.1847	0.1847	True
rplV	CDR20291_0072	1765	3928	83	28	826	1175	196	84	570.19	1000	140	0.19	-2.394	-4.399	1.08724619486433e-05	0.0001959981653985	0.182	0.1941	0.1896	0.1896	True
rpsC	CDR20291_0073	3230	6270	130	75	1511	1876	306	225	979.67	1694	266	0.201	-2.316	-4.656	3.23060132653793e-06	6.66436417979628e-05	0.0308	0.1871	0.153	0.153	True
rplP	CDR20291_0074	1951	3316	84	102	913	992	198	306	602.22	952	252	0.341	-1.551	-3.272	0.0010663885273304	0.0090035588320181	0.0323	0.1932	0.1601	0.1601	True
rpmC	CDR20291_0075	1014	1985	19	4	474	594	45	12	281.3	534	28	0.076	-3.711	-5.734	9.816513743879981e-09	3.32929559347523e-07	0.2176	0.2113	0.2119	0.2119	True
rpsQ	CDR20291_0076	1697	2754	61	76	794	824	144	228	497.42	809	186	0.3	-1.735	-3.564	0.0003654771099517	0.0036494381644786	0.0285	0.1965	0.1635	0.1635	True
rplN	CDR20291_0077	9568	8555	1338	983	4477	2560	3154	2947	3284.32	3518	3050	0.898	-0.156	-0.359	0.719268067425934	0.853118227383616	0.0637	0.1802	0.157	0.157	True
rplX	CDR20291_0078	1903	3015	78	72	890	902	184	216	548.06	896	200	0.288	-1.798	-3.758	0.0001711364710508	0.0019347123083211	0.0	0.1947	0.1527	0.1527	True
rplE	CDR20291_0079	2954	5912	175	122	1382	1769	412	366	982.35	1576	389	0.315	-1.667	-3.577	0.0003478880772203	0.0035516532781526	0.0193	0.187	0.1493	0.1493	True
CDR20291_RS00725	CDR20291_0080	1225	1847	140	71	573	553	330	213	417.17	563	272	0.575	-0.798	-1.762	0.0780517712711801	0.22472171843688	0.0316	0.2002	0.1654	0.1654	True
rpsH	CDR20291_0081	1988	3632	123	72	930	1087	290	216	630.68	1008	253	0.323	-1.629	-3.446	0.0005696002311387	0.0053546818257828	0.0177	0.1925	0.1554	0.1554	True
rplF	CDR20291_0082	2475	4783	71	28	1158	1431	167	84	710.13	1294	126	0.126	-2.989	-5.436	5.45723301573547e-08	1.73332115309312e-06	0.0941	0.1908	0.1727	0.1727	True
rplR	CDR20291_0083	1400	2398	72	50	655	718	170	150	423.05	686	160	0.303	-1.723	-3.58	0.0003439000548202	0.0035289436394635	0.0	0.1999	0.1569	0.1569	True
rpsE	CDR20291_0084	3237	4168	241	118	1515	1247	568	354	920.88	1381	461	0.42	-1.25	-2.719	0.0065523458570719	0.0369609483478606	0.0605	0.1877	0.1595	0.1595	True
rpmD	CDR20291_0085	795	1550	27	6	372	464	64	18	229.35	418	41	0.143	-2.804	-4.575	4.75560525204989e-06	9.2388020479144e-05	0.2452	0.219	0.2225	0.2225	True
rplO	CDR20291_0086	2709	5674	178	130	1267	1698	420	390	943.65	1482	405	0.347	-1.529	-3.31	0.0009341804125996	0.00809218617148	0.0242	0.1874	0.1505	0.1505	True
secY	CDR20291_0087	23045	31593	12000	4579	10782	9454	28286	13727	15562.13	10118	21006	1.747	0.805	1.789	0.0735835102126174	0.216212340580687	0.1242	0.1779	0.1666	0.1666	True
CDR20291_RS00765	CDR20291_0088	4458	7738	278	332	2086	2315	655	995	1512.96	2200	825	0.46	-1.12	-2.5	0.0124019594852635	0.0594338924675334	0.0435	0.1836	0.1523	0.1523	True
map	CDR20291_0089	10505	11960	949	627	4915	3579	2237	1880	3152.61	4247	2058	0.567	-0.819	-1.886	0.0593491344084049	0.184693029473123	0.0316	0.1804	0.1468	0.1468	True
CDR20291_RS00775	CDR20291_0090	354	1511	35	22	166	452	82	66	191.56	309	74	0.348	-1.524	-2.85	0.0043741971864007	0.0270983547058447	0.2462	0.2272	0.2313	0.2313	True
infA	CDR20291_0091	696	1418	29	15	326	424	68	45	215.82	375	56	0.21	-2.252	-4.117	3.8321719194334e-05	0.0005597208766997	0.0343	0.2216	0.1856	0.1856	True
rpmJ	CDR20291_0092	157	464	14	3	73	139	33	9	63.57	106	21	0.346	-1.532	-2.57	0.0101812089192307	0.051445957190355	0.3088	0.3275	0.3247	0.3247	True
rpsM	CDR20291_0093	404	1003	6	12	189	300	14	36	134.82	244	25	0.153	-2.705	-4.277	1.8965673182496e-05	0.0003085391222615	0.1511	0.2481	0.2332	0.2332	True
rpsK	CDR20291_0094	1260	2512	189	70	590	752	445	210	499.14	671	328	0.589	-0.764	-1.647	0.0995401386656774	0.266283178435856	0.1394	0.1965	0.1838	0.1838	True
rpsD	CDR20291_0095	1664	4004	141	139	779	1198	332	417	681.43	988	374	0.47	-1.091	-2.388	0.0169564402763369	0.0745710703141761	0.0541	0.1913	0.1616	0.1616	True
CDR20291_RS00805	CDR20291_0096	4057	7185	295	239	1898	2150	695	716	1365.0	2024	706	0.428	-1.224	-2.764	0.0057184723314441	0.0334580793427475	0.0048	0.1843	0.1433	0.1433	True
rplQ	CDR20291_0097	3955	4957	405	252	1850	1483	955	755	1260.96	1666	855	0.595	-0.749	-1.72	0.0854546066593791	0.239446214574884	0.0239	0.1849	0.1488	0.1488	True
CDR20291_RS00815	CDR20291_0098	44	98	6	4	21	29	14	12	19.01	25	13	0.733	-0.449	-0.803	0.421708356340295	0.635899337631447	0.0	0.6795	0.5357	0.5357	True
CDR20291_RS00820	CDR20291_0099	16733	8161	410	265	7829	2442	966	794	3007.97	5136	880	0.238	-2.074	-3.865	0.000110947467132	0.0013536944008004	0.2833	0.1805	0.2066	0.2066	True
CDR20291_RS00825	CDR20291_0100	280	397	32	10	131	119	75	30	88.8	125	52	0.564	-0.825	-1.606	0.108289540748664	0.281778115784235	0.1112	0.2848	0.2563	0.2563	True
truA	CDR20291_0101	78	133	8	8	36	40	19	24	29.78	38	22	0.725	-0.464	-0.857	0.391203206876087	0.610606565490678	0.0	0.4979	0.3913	0.3913	True
rplM	CDR20291_0102	250	995	206	80	117	298	486	240	285.03	208	363	1.474	0.56	1.156	0.247772080318813	0.471733523042763	0.2998	0.2108	0.2299	0.2299	True
rpsI	CDR20291_0103	305	1118	77	30	143	335	181	90	187.17	239	136	0.681	-0.554	-1.13	0.258326826911697	0.484453590112751	0.2638	0.2283	0.2364	0.2364	True
cwlD	CDR20291_0104	16	10	2	0	7	3	5	0	3.8	5	2	0.852	-0.231	-0.448	0.653997412748128		0.3475	2.691	2.2768	2.2768	True
CDR20291_RS00850	NA	2939	4066	297	328	1375	1217	700	983	1068.78	1296	842	0.718	-0.478	-1.104	0.269501171928878	0.495654269328755	0.0301	0.1863	0.1513	0.1513	True
CDR20291_RS00855	NA	19	48	128	65	9	14	302	195	129.96	12	248	15.525	3.957	6.253	4.02187279791407e-10	1.87157382991304e-08	0.0804	0.2508	0.2171	0.2171	True
CDR20291_RS00860	NA	7117	5408	12523	2793	3330	1618	29518	8373	10709.85	2474	18946	5.384	2.429	4.218	2.46839697060835e-05	0.0003858798701708	0.4306	0.1782	0.2328	0.2328	True
CDR20291_RS00865	NA	557	790	624	277	261	236	1471	830	699.56	248	1150	3.544	1.825	3.74	0.0001842127175007	0.0020264687874672	0.0749	0.191	0.1661	0.1661	True
CDR20291_RS00870	NA	3075	3798	289	306	1439	1136	681	917	1043.44	1288	799	0.693	-0.528	-1.215	0.224223335050504	0.449120013449509	0.0336	0.1865	0.1523	0.1523	True
CDR20291_RS00875	NA	7654	5880	12425	2800	3581	1759	29287	8394	10755.47	2670	18840	4.95	2.308	4.061	4.87816753939877e-05	0.0006826023249186	0.4234	0.1782	0.2313	0.2313	True
rrf_3	NA	13	34	24	10	6	10	57	30	25.7	8	44	2.734	1.451	2.339	0.0193218735262591	0.0823668528543375	0.1017	0.5488	0.4564	0.4564	True
CDR20291_RS00885	CDR20291_0105	134	344	166	69	63	103	391	207	190.94	83	299	2.639	1.4	2.759	0.0057913871520837	0.0337859058055966	0.1456	0.2273	0.2099	0.2099	True
CDR20291_RS00890	CDR20291_0106	124	395	20	18	58	118	47	54	69.33	88	50	0.699	-0.517	-1.013	0.310825350616643	0.535895913050836	0.1339	0.315	0.2745	0.2745	True
nrdG	CDR20291_0107	6	98	4	0	3	29	9	0	10.39	16	4	0.683	-0.549	-0.963	0.335376096374178	0.558309125494784	2.132	1.0962	1.2507	1.2507	True
CDR20291_RS00896	NA	0	0	0	0	0	0	0	0	0.0	0	0	1.0	0.0
CDR20291_RS00897	NA	233	338	28	40	109	101	66	120	99.02	105	93	0.918	-0.123	-0.255	0.798979227060671	0.903244049539996	0.04	0.2737	0.2298	0.2298	True
CDR20291_RS00898	NA	105	129	21	7	49	39	49	21	39.55	44	35	0.886	-0.174	-0.332	0.740068641720883	0.864493492167827	0.0756	0.4187	0.3581	0.3581	True
CDR20291_RS00900	NA	99	377	520	174	46	113	1226	522	476.62	80	874	7.949	2.991	5.005	5.59408556549147e-07	1.39922065206855e-05	0.3232	0.1974	0.225	0.225	True
CDR20291_RS00905	NA	7579	5992	14013	2992	3546	1793	33030	8970	11834.75	2670	21000	5.525	2.466	4.257	2.06853363686636e-05	0.0003311308645895	0.4356	0.1781	0.2346	0.2346	True
rrf_4	NA	410	1040	289	207	192	311	681	621	451.2	252	651	2.084	1.059	2.305	0.0211669052713143	0.0877338818928557	0.0584	0.1985	0.1672	0.1672	True
CDR20291_RS00915	NA	253	614	154	141	118	184	363	423	271.95	151	393	2.069	1.049	2.242	0.0249418468554706	0.0972877886116895	0.0513	0.2124	0.1766	0.1766	True
CDR20291_RS00920	NA	1848	4926	872	254	865	1474	2055	761	1288.88	1170	1408	1.142	0.191	0.411	0.68118828483977	0.831497922378144	0.2793	0.1847	0.2049	0.2049	True
CDR20291_RS00925	NA	1268	3464	704	224	593	1037	1659	672	990.19	815	1166	1.293	0.37	0.797	0.425600836446649	0.640981188001548	0.2395	0.187	0.2008	0.2008	True
CDR20291_RS00930	NA	290	836	330	108	136	250	778	324	371.87	193	551	2.164	1.114	2.253	0.0242409293942667	0.0954844482636373	0.2509	0.203	0.2136	0.2136	True
CDR20291_RS00935	NA	373	1078	363	171	175	323	856	513	466.34	249	684	2.154	1.107	2.325	0.0200841404929518	0.0846070844766245	0.1461	0.1978	0.187	0.187	True
CDR20291_RS00940	NA	1356	4479	527	198	634	1340	1242	594	952.62	987	918	0.95	-0.075	-0.161	0.871861844959741	0.937898905132029	0.248	0.1873	0.2004	0.2004	True
CDR20291_RS00945	NA	602	2520	387	157	282	754	912	471	604.65	518	692	1.224	0.292	0.617	0.537252220160009	0.73281642299944	0.3083	0.1931	0.2177	0.2177	True
CDR20291_RS00950	NA	716	1818	286	93	335	544	674	279	457.99	440	476	1.06	0.084	0.18	0.857169066790604	0.930654073011092	0.2241	0.1982	0.2037	0.2037	True
CDR20291_RS00955	NA	194	475	69	22	91	142	163	66	115.37	116	114	0.99	-0.014	-0.029	0.976661825801219	0.992534440542529	0.2053	0.2601	0.2491	0.2491	True
cdaA	CDR20291_0108	44	120	0	4	21	36	0	12	17.12	28	6	0.505	-0.985	-1.605	0.108598409188011	0.281848789604682	1.0081	0.735	0.7524	0.7524	True
CDR20291_RS00965	CDR20291_0109	430	1448	55	70	201	433	130	210	243.49	317	170	0.64	-0.643	-1.342	0.17950210848133	0.390417085946893	0.1806	0.2165	0.2102	0.2102	True
ptb	CDR20291_0111	109	80	44	47	51	24	104	141	79.89	38	122	2.277	1.187	2.237	0.0253112333752422	0.0979647543208115	0.148	0.2968	0.2644	0.2644	True
buk	CDR20291_0112	12797	3807	4642	2741	5987	1139	10942	8217	6571.37	3563	9580	1.996	0.997	1.956	0.0504346985139799	0.165171574020415	0.5454	0.1788	0.2554	0.2554	True
CDR20291_RS00980	CDR20291_0113	4014	1725	419	460	1878	516	988	1379	1190.22	1197	1184	0.992	-0.012	-0.024	0.980542186385423	0.993953857627777	0.3732	0.1853	0.2253	0.2253	True
CDR20291_RS00985	CDR20291_0114	406	203	62	72	190	61	146	216	153.17	126	181	1.276	0.352	0.714	0.475210267014055	0.685914318742187	0.314	0.2397	0.2559	0.2559	True
CDR20291_RS00990	CDR20291_0115	4155	1832	568	407	1944	548	1339	1220	1262.8	1246	1280	1.019	0.027	0.057	0.954616345829396	0.981507299910544	0.3409	0.1849	0.2182	0.2182	True
CDR20291_RS00995	CDR20291_0116	7995	3061	1357	1248	3741	916	3199	3741	2899.14	2328	3470	1.319	0.399	0.833	0.404939431107838	0.621860170104976	0.41	0.1806	0.2291	0.2291	True
CDR20291_RS01000	CDR20291_0117	4540	1974	1511	1283	2124	591	3562	3846	2530.67	1358	3704	2.086	1.061	2.157	0.0310392411375567	0.114382175904698	0.3195	0.1811	0.2162	0.2162	True
glmM	CDR20291_0118	609	1426	87	97	285	427	205	291	301.88	356	248	0.766	-0.384	-0.847	0.397228768372148	0.615212666805471	0.0627	0.209	0.1776	0.1776	True
glmS	CDR20291_0119	845	2229	214	184	395	667	504	552	529.59	531	528	0.995	-0.007	-0.015	0.987681622461544	0.997653168372311	0.069	0.1954	0.1671	0.1671	True
CDR20291_RS01015	CDR20291_0120	4	33	4	0	2	10	9	0	5.29	6	4	0.952	-0.071	-0.133	0.894040129780488		1.5119	1.9809	1.9052	1.9052	True
CDR20291_RS01020	CDR20291_0121	2	4	0	0	1	1	0	0	0.53	1	0	0.943	-0.085	-0.233	0.815389100076046		0.0	18.0841	10.0	10.0	True
murA	CDR20291_0122	202	327	51	65	95	98	120	195	126.86	96	158	1.414	0.5	1.051	0.293117589686271	0.515856021954467	0.0324	0.2526	0.2078	0.2078	True
spoIID	CDR20291_0123	54	101	6	2	25	30	14	6	18.91	28	10	0.62	-0.69	-1.199	0.230598873475053	0.453282320972082	0.0036	0.6823	0.5567	0.5567	True
CDR20291_RS01035	CDR20291_0124	27	82	2	4	13	25	5	12	13.47	19	8	0.712	-0.489	-0.859	0.390548115068707	0.610606565490678	0.1723	0.8862	0.7347	0.7347	True
spoIIID	CDR20291_0125	0	0	0	0	0	0	0	0	0.0	0	0	1.0	0.0
CDR20291_RS01045	CDR20291_0126	117	134	87	65	55	40	205	195	123.69	48	200	3.049	1.608	3.116	0.001835206319567	0.0139100297176278	0.0	0.2545	0.2031	0.2031	True
fabZ	CDR20291_0127	158	132	26	11	74	39	61	33	51.92	56	47	0.898	-0.155	-0.301	0.763206519956024	0.878697495070198	0.1574	0.3612	0.3185	0.3185	True
yyaC	CDR20291_0128	0	1	0	0	0	0	0	0	0.07	0	0	1.075	0.105	0.296	0.767528129960137		0.0	127.8024	10.0	10.0	True
CDR20291_RS01057	NA	27	28	6	14	13	8	14	42	19.28	10	28	1.623	0.699	1.221	0.222177889625252	0.446363410783263	0.1939	0.6725	0.5735	0.5735	True
metK	CDR20291_0129	1483	1372	644	346	694	411	1518	1037	914.91	552	1278	1.902	0.928	2.037	0.0416078508684237	0.142320187329429	0.0986	0.1878	0.1683	0.1683	True
CDR20291_RS01065	CDR20291_0130	12	8	2	0	6	2	5	0	3.18	4	2	0.909	-0.138	-0.274	0.784417812617977		0.2792	3.179	2.6442	2.6442	True
CDR20291_RS01070	CDR20291_0131	4	14	0	2	2	4	0	6	3.01	3	3	0.992	-0.012	-0.024	0.980870638251137		0.3702	3.3449	2.8475	2.8475	True
CDR20291_RS01075	CDR20291_0132	13	26	4	2	6	8	9	6	7.32	7	8	1.038	0.054	0.097	0.922359557665481		0.0	1.4813	1.1153	1.1153	True
CDR20291_RS01080	CDR20291_0133	3	18	2	1	1	5	5	3	3.63	3	4	1.03	0.042	0.081	0.935829926122997		0.0	2.8107	2.1047	2.1047	True
CDR20291_RS01085	CDR20291_0134	0	1	0	0	0	0	0	0	0.07	0	0	1.075	0.105	0.296	0.767528129960137		0.0	127.8024	10.0	10.0	True
CDR20291_RS01090	CDR20291_0135	4	5	0	0	2	1	0	0	0.84	2	0	0.911	-0.135	-0.371	0.710818204395388		0.0	11.5174	10.0	10.0	True
celB	CDR20291_0136	32	56	0	4	15	17	0	12	10.93	16	6	0.702	-0.511	-0.895	0.370558956365893	0.591245565853318	0.7426	1.0508	1.0322	1.0322	True
CDR20291_RS01100	CDR20291_0137	0	6	0	0	0	2	0	0	0.45	1	0	0.955	-0.067	-0.184	0.853928358069023		0.0	21.4482	10.0	10.0	True
CDR20291_RS01105	CDR20291_0138	16	12	0	0	7	4	0	0	2.77	6	0	0.67	-0.578	-1.157	0.247182409242126		0.0	3.625	3.3589	3.3589	True
CDR20291_RS01110	CDR20291_0139	4	4	0	0	2	1	0	0	0.77	2	0	0.917	-0.124	-0.342	0.731987247280532		0.0	12.6233	10.0	10.0	True
CDR20291_RS01115	CDR20291_0140	0	4	0	0	0	1	0	0	0.3	0	0	0.984	-0.023	-0.064	0.949014689404669		0.0	32.0836	10.0	10.0	True
raiA	CDR20291_0141	122	571	29	6	57	171	68	18	78.57	114	43	0.555	-0.849	-1.557	0.119482943913424	0.298139170000272	0.5575	0.2988	0.349	0.349	True
secA	CDR20291_0142	159	338	31	10	74	101	73	30	69.65	88	52	0.716	-0.482	-0.943	0.345433037327834	0.568430516194898	0.1362	0.3144	0.2822	0.2822	True
prfB	CDR20291_0143	225	398	24	10	105	119	57	30	77.73	112	44	0.529	-0.92	-1.773	0.0761884541235446	0.22177492966616	0.0072	0.3002	0.252	0.252	True
CDR20291_RS01135	CDR20291_0144	44	64	4	6	21	19	9	18	16.79	20	14	0.84	-0.252	-0.455	0.649034715157165	0.81119204561492	0.0	0.746	0.5905	0.5905	True
CDR20291_RS01140	CDR20291_0145	38	68	3	16	18	20	7	48	23.29	19	28	1.184	0.244	0.443	0.657630070817818	0.815820069253847	0.5336	0.5872	0.5771	0.5771	True
CDR20291_RS01142	NA	10	25	0	3	5	7	0	9	5.29	6	4	0.919	-0.122	-0.228	0.819502818383976		0.349	1.9827	1.8069	1.8069	True
CDR20291_RS01145	CDR20291_0146	277	520	34	55	130	156	80	165	132.56	143	122	0.899	-0.154	-0.323	0.746452554317405	0.870022526611203	0.1018	0.2493	0.22	0.22	True
CDR20291_RS01150	CDR20291_0147	0	18	0	0	0	5	0	0	1.35	2	0	0.864	-0.21	-0.549	0.582800355488563		10.0	7.2676	8.6171	8.6171	True
tsaE	CDR20291_0148	2	7	0	0	1	2	0	0	0.76	2	0	0.918	-0.123	-0.34	0.734083952045388		0.0	12.7796	10.0	10.0	True
tsaB	CDR20291_0149	34	40	9	14	16	12	21	42	22.77	14	32	1.536	0.619	1.108	0.267969466287967	0.494655813692087	0.0435	0.5967	0.4837	0.4837	True
rimI	CDR20291_0150	0	9	0	0	0	3	0	0	0.67	2	0	0.926	-0.111	-0.305	0.760135439112803		10.0	14.3579	10.0	10.0	True
tsaD	CDR20291_0151	130	174	14	25	61	52	33	75	55.21	56	54	0.969	-0.045	-0.089	0.929282923590908	0.968160922068945	0.0906	0.3503	0.3023	0.3023	True
hpdB	CDR20291_0152	24	35	4	10	11	10	9	30	15.28	10	20	1.3	0.379	0.676	0.499048501093479	0.701590925744958	0.0723	0.8023	0.6658	0.6658	True
hpdC	CDR20291_0153	3	4	0	2	1	1	0	6	2.15	1	3	1.136	0.185	0.388	0.697777317811058		0.0	4.6199	3.7801	3.7801	True
hpdA	CDR20291_0154	51	42	16	4	24	13	38	12	21.53	18	25	1.17	0.227	0.413	0.679771006377608	0.831497922378144	0.2712	0.6207	0.5496	0.5496	True
CDR20291_RS01190	CDR20291_0155	256	374	26	38	120	112	61	114	101.72	116	88	0.825	-0.277	-0.572	0.567369152636271	0.756366205479799	0.0448	0.2712	0.2289	0.2289	True
CDR20291_RS01195	CDR20291_0156	32	18	6	12	15	5	14	36	17.62	10	25	1.526	0.61	1.068	0.28573805872959	0.509137894495022	0.3573	0.7192	0.6368	0.6368	True
CDR20291_RS01200	CDR20291_0157	109	136	16	22	51	41	38	66	48.84	46	52	1.075	0.105	0.205	0.837892008113232	0.924993942344429	0.0341	0.3728	0.3062	0.3062	True
CDR20291_RS01205	CDR20291_0158	0	0	0	0	0	0	0	0	0.0	0	0	1.0	0.0
CDR20291_RS01210	CDR20291_0159	30	142	0	0	14	42	0	0	14.13	28	0	0.185	-2.432	-2.978	0.0029054126900905	0.0197745945335758	0.8212	0.8529	0.8513	0.8513	True
ccpM	CDR20291_0160	40	165	0	0	19	49	0	0	17.02	34	0	0.144	-2.797	-3.223	0.0012684379274706	0.0103176597271087	0.5981	0.7382	0.7288	0.7288	True
CDR20291_RS01220	CDR20291_0161	7	118	0	0	3	35	0	0	9.65	19	0	0.314	-1.671	-2.402	0.0162993526759436		3.3861	1.1671	1.3343	1.3343	True
CDR20291_RS01225	CDR20291_0162	13	41	2	0	6	12	5	0	5.77	9	2	0.71	-0.495	-0.897	0.36960280933261		0.2087	1.833	1.584	1.584	True
CDR20291_RS01230	CDR20291_0163	799	531	227	268	374	159	535	803	467.8	266	669	1.978	0.984	2.052	0.040196930352379	0.138202848170293	0.1977	0.1977	0.199	0.199	True
CDR20291_RS01235	CDR20291_0164	10	49	2	0	5	15	5	0	6.01	10	2	0.698	-0.519	-0.936	0.349030329721167		0.5639	1.7649	1.572	1.572	True
CDR20291_RS01240	CDR20291_0165	516	347	4	6	241	104	9	18	93.17	172	14	0.133	-2.911	-4.176	2.96228367720278e-05	0.0004490552756123	0.2421	0.2798	0.2726	0.2726	True
CDR20291_RS01245	CDR20291_0166	68	79	0	0	32	24	0	0	13.86	28	0	0.18	-2.472	-3.004	0.0026606671712426	0.0186153671666312	0.0	0.866	0.7989	0.7989	True
CDR20291_RS01250	CDR20291_0167	0	28	12	14	0	8	28	42	19.66	4	35	2.691	1.428	2.146	0.0318650219792727	0.116566561207541	2.6088	0.663	0.8787	0.8787	True
CDR20291_RS01255	CDR20291_0168	0	2	0	0	0	1	0	0	0.15	0	0	1.034	0.049	0.137	0.891069876701901		0.0	63.9899	10.0	10.0	True
CDR20291_RS01260	CDR20291_0169	3332	3405	1081	864	1559	1019	2548	2590	1929.01	1289	2569	1.71	0.774	1.771	0.0766372987707478	0.22177492966616	0.0428	0.1823	0.1511	0.1511	True
CDR20291_RS01265	CDR20291_0170	116	257	11	10	54	77	26	30	46.77	66	28	0.588	-0.765	-1.43	0.152691164616184	0.351137328797773	0.0	0.3815	0.3072	0.3072	True
CDR20291_RS01270	CDR20291_0171	773	998	152	115	362	299	358	345	340.83	330	352	1.048	0.068	0.155	0.877026057200719	0.941990950326698	0.0102	0.2053	0.1612	0.1612	True
CDR20291_RS01275	CDR20291_0172	2	15	6	2	1	4	14	6	6.39	2	10	1.512	0.596	1.04	0.298318299236958		0.4853	1.6713	1.3765	1.3765	True
CDR20291_RS01280	CDR20291_0173	4860	8595	780	901	2274	2572	1839	2701	2346.35	2423	2270	0.951	-0.072	-0.169	0.865791721343077	0.934438637760247	0.0386	0.1814	0.1494	0.1494	True
CDR20291_RS01285	CDR20291_0174	10	107	0	0	5	32	0	0	9.17	18	0	0.318	-1.652	-2.382	0.0172012077891098		2.4769	1.218	1.3081	1.3081	True
cooS	CDR20291_0175	10071	12230	768	899	4712	3660	1810	2695	3219.24	4186	2252	0.619	-0.692	-1.587	0.112510220573533	0.287611462283634	0.0537	0.1803	0.1519	0.1519	True
CDR20291_RS01295	CDR20291_0176	1500	1842	117	46	702	551	276	138	416.67	626	207	0.429	-1.221	-2.544	0.010962815984191	0.0537661636871722	0.1191	0.2002	0.1821	0.1821	True
CDR20291_RS01300	CDR20291_0177	1170	3637	258	289	547	1088	608	866	777.56	818	737	0.926	-0.11	-0.245	0.806105607528176	0.906698887388354	0.1401	0.1896	0.1787	0.1787	True
CDR20291_RS01305	CDR20291_0178	90	114	38	34	42	34	90	102	66.93	38	96	1.876	0.907	1.771	0.0766086890788039	0.22177492966616	0.0	0.32	0.2517	0.2517	True
CDR20291_RS01310	CDR20291_0179	1	2	0	0	0	1	0	0	0.27	0	0	0.993	-0.009	-0.026	0.979078892594898		0.0	35.991	10.0	10.0	True
gluD	CDR20291_0180	13235	6499	1301	2038	6192	1945	3067	6110	4328.32	4068	4588	1.087	0.12	0.254	0.799422894420457	0.903244049539996	0.3857	0.1795	0.2232	0.2232	True
CDR20291_RS01320	CDR20291_0181	0	0	0	0	0	0	0	0	0.0	0	0	1.0	0.0
CDR20291_RS01325	CDR20291_0182	0	3	0	0	0	1	0	0	0.22	0	0	1.005	0.007	0.02	0.983783800002813		0.0	42.719	10.0	10.0	True
RCd2	NA	0	0	7	9	0	0	16	27	10.87	0	22	17.284	4.111	4.011	6.05327384138618e-05	0.0008021590037492	0.0128	1.0556	0.9952	0.9952	True
CDR20291_RS01330	CDR20291_0184	122	338	13	20	57	101	31	60	62.21	79	46	0.702	-0.511	-0.989	0.32258753928555	0.544729118910335	0.1475	0.3308	0.2943	0.2943	True
pyrB	CDR20291_0185	2	48	10	10	1	14	24	30	17.21	8	27	1.719	0.782	1.323	0.185898629385107	0.400653751381256	1.0563	0.732	0.8041	0.8041	True
CDR20291_RS01340	CDR20291_0186	26	25	4	4	12	7	9	12	10.27	10	10	1.034	0.048	0.086	0.931719679053735	0.969071080608344	0.0	1.1073	0.8514	0.8514	True
CDR20291_RS01345	CDR20291_0187	158	141	122	78	74	42	288	234	159.38	58	261	3.246	1.699	3.27	0.0010742542945101	0.009031860686197	0.0807	0.2372	0.2032	0.2032	True
pyrE	CDR20291_0188	112	128	56	78	52	38	132	234	114.13	45	183	2.844	1.508	2.87	0.0041092247646118	0.0259386711482282	0.0876	0.261	0.2243	0.2243	True
CDR20291_RS01355	CDR20291_0189	0	6	0	2	0	2	0	6	1.95	1	3	1.161	0.215	0.485	0.627926671395605		6.1156	5.079	5.179	5.179	True
CDR20291_RS01360	CDR20291_0190	8	50	14	2	4	15	33	6	14.43	10	20	1.355	0.438	0.773	0.439312022498948	0.652784859219526	0.7883	0.8392	0.8278	0.8278	True
CDR20291_RS01365	CDR20291_0191	6	4	0	0	3	1	0	0	1.0	2	0	0.888	-0.171	-0.451	0.652335208422762		0.0	9.7147	8.6681	8.6681	True
CDR20291_RS01370	CDR20291_0192	129	218	34	43	60	65	80	129	83.66	62	104	1.409	0.495	1.006	0.314273582105868	0.537948193151276	0.0186	0.2914	0.2376	0.2376	True
cls	CDR20291_0193	538	755	18	55	252	226	42	165	171.24	239	104	0.565	-0.825	-1.623	0.104649090824835	0.277239918086453	0.3487	0.2331	0.2549	0.2549	True
CDR20291_RS01380	CDR20291_0194	12	43	0	0	6	13	0	0	4.62	10	0	0.517	-0.951	-1.661	0.0967739470361419		0.3918	2.2437	2.115	2.115	True
groL	CDR20291_0195	2254	3184	594	429	1055	953	1400	1286	1173.39	1004	1343	1.253	0.325	0.765	0.444494341097192	0.656893040277313	0.0037	0.1855	0.1441	0.1441	True
larB	CDR20291_0196	12	17	0	0	6	5	0	0	2.68	6	0	0.678	-0.561	-1.131	0.257909520816415		0.0	3.746	3.4363	3.4363	True
CDR20291_RS01395	NA	47	77	45	24	22	23	106	72	55.76	22	89	2.609	1.384	2.505	0.012251237167026	0.0590716278824553	0.0	0.3485	0.2785	0.2785	True
guaA	CDR20291_0198	4864	5785	433	358	2276	1731	1021	1073	1525.17	2004	1047	0.603	-0.731	-1.689	0.0912712552875476	0.249841014815845	0.0177	0.1836	0.1463	0.1463	True
CDR20291_RS01410	CDR20291_0199	28	122	2	4	13	37	5	12	16.58	25	8	0.613	-0.707	-1.212	0.225559303161188	0.450443279067402	0.3524	0.7532	0.6659	0.6659	True
CDR20291_RS01415	CDR20291_0200	80	114	25	14	37	34	59	42	43.11	36	50	1.235	0.304	0.589	0.555958461498547	0.749139987514204	0.0	0.3988	0.3156	0.3156	True
CDR20291_RS01420	CDR20291_0201	65	42	4	4	30	13	9	12	16.1	22	10	0.733	-0.448	-0.794	0.427260939179915	0.642818901728579	0.2201	0.7703	0.639	0.639	True
CDR20291_RS01425	CDR20291_0202	44	46	8	4	21	14	19	12	16.3	18	16	0.955	-0.066	-0.12	0.904810193086673	0.957839591751157	0.0	0.7631	0.6033	0.6033	True
CDR20291_RS01430	CDR20291_0203	0	2	0	0	0	1	0	0	0.15	0	0	1.034	0.049	0.137	0.891069876701901		0.0	63.9899	10.0	10.0	True
uvrA	CDR20291_0204	42	62	2	2	20	19	5	6	12.23	20	6	0.594	-0.752	-1.273	0.203015016920239	0.422490652816548	0.0	0.9581	0.7468	0.7468	True
CDR20291_RS01440	CDR20291_0205	0	66	0	4	0	20	0	12	7.94	10	6	0.883	-0.179	-0.34	0.733865481875884		10.0	1.3805	2.1301	2.1301	True
CDR20291_RS01445	CDR20291_0206	0	6	0	4	0	2	0	12	3.45	1	6	1.403	0.488	0.961	0.336592070452091		7.4595	2.9474	3.3139	3.3139	True
CDR20291_RS01450	CDR20291_0207	12	0	0	0	6	0	0	0	1.4	3	0	0.859	-0.219	-0.567	0.57098659924194		10.0	6.9793	8.4073	8.4073	True
CDR20291_RS01455	CDR20291_0208	1847	61	2	0	864	18	5	0	221.78	441	2	0.256	-1.967	-2.782	0.0054069482514242	0.0321047580151331	2.9461	0.2204	0.5733	2.9461	True
CDR20291_RS01460	CDR20291_0209	10	1	0	0	5	0	0	0	1.24	2	0	0.857	-0.222	-0.556	0.578093636416123		4.5358	7.849	7.4428	7.4428	True
CDR20291_RS01465	CDR20291_0210	74	12	2	0	35	4	5	0	10.73	20	2	0.518	-0.95	-1.561	0.118479764457524	0.297199530489121	1.592	1.0669	1.1532	1.1532	True
CDR20291_RS01470	CDR20291_0211	4	4	0	0	2	1	0	0	0.77	2	0	0.917	-0.124	-0.342	0.731987247280532		0.0	12.6233	10.0	10.0	True
CDR20291_RS01475	CDR20291_0212	0	4	0	0	0	1	0	0	0.3	0	0	0.984	-0.023	-0.064	0.949014689404669		0.0	32.0836	10.0	10.0	True
CDR20291_RS01480	CDR20291_0213	0	0	0	0	0	0	0	0	0.0	0	0	1.0	0.0
CDR20291_RS01485	CDR20291_0214	0	0	0	0	0	0	0	0	0.0	0	0	1.0	0.0
purE	CDR20291_0215	14	26	6	6	7	8	14	18	11.62	8	16	1.405	0.49	0.861	0.389057425938109	0.60915798849934	0.0	0.9993	0.7604	0.7604	True
purC	CDR20291_0216	0	5	0	0	0	1	0	0	0.37	0	0	0.968	-0.047	-0.13	0.896635352498677		0.0	25.7023	10.0	10.0	True
purF	CDR20291_0217	18	17	0	0	8	5	0	0	3.38	6	0	0.612	-0.708	-1.345	0.178760876618397		0.0	3.0044	2.7818	2.7818	True
purM	CDR20291_0218	62	82	20	18	29	25	47	54	38.66	27	50	1.469	0.555	1.052	0.293021105372065	0.515856021954467	0.0	0.4243	0.3314	0.3314	True
purN	CDR20291_0219	1	14	0	0	0	4	0	0	1.16	2	0	0.866	-0.207	-0.525	0.599443966926267		3.4699	8.3776	7.79	7.79	True
purH	CDR20291_0220	5	20	0	0	2	6	0	0	2.08	4	0	0.744	-0.426	-0.919	0.358345127144075		0.0	4.7652	4.3997	4.3997	True
purD	CDR20291_0221	22	115	12	8	10	34	28	24	24.24	22	26	1.08	0.111	0.204	0.838703063962415	0.924993942344429	0.3266	0.5711	0.5138	0.5138	True
CDR20291_RS01525	CDR20291_0222	720	675	92	72	337	202	217	216	242.89	270	216	0.853	-0.229	-0.503	0.615273739098566	0.793141192493503	0.0666	0.2166	0.1829	0.1829	True
rfbD	CDR20291_0223	2	5	2	0	1	1	5	0	1.79	1	2	1.101	0.139	0.303	0.76187272158954		0.0	5.5214	4.3629	4.3629	True
rfbA	CDR20291_0224	4	35	14	8	2	10	33	24	17.33	6	28	2.096	1.068	1.743	0.0813007335370187	0.230158180644627	0.5193	0.7282	0.6822	0.6822	True
rfbC	CDR20291_0225	0	0	16	8	0	0	38	24	15.42	0	31	32.974	5.043	4.563	5.04251160827553e-06	9.6095864077708e-05	0.0184	0.7963	0.7486	0.7486	True
rfbB	CDR20291_0226	88	114	24	6	41	34	57	18	37.46	38	38	1.0	0.0	0.001	0.999551272549435	0.999659361295757	0.1817	0.4322	0.3879	0.3879	True
CDR20291_RS01550	CDR20291_0227	24	42	10	46	11	13	24	138	46.32	12	81	3.529	1.819	2.838	0.0045450274572875	0.0278122322386311	0.5553	0.3835	0.4192	0.4192	True
CDR20291_RS01555	CDR20291_0228	5	8	4	1	2	2	9	3	4.29	2	6	1.291	0.369	0.677	0.498236605014746		0.0	2.4029	1.7873	1.7873	True
CDR20291_RS01560	CDR20291_0229	0	11	0	0	0	3	0	0	0.82	2	0	0.912	-0.133	-0.366	0.714721765151134		10.0	11.7796	10.0	10.0	True
flgM	CDR20291_0230	2	2	0	0	1	1	0	0	0.38	1	0	0.967	-0.048	-0.134	0.893732235888102		0.0	25.0692	10.0	10.0	True
CDR20291_RS01570	CDR20291_0231	0	0	2	0	0	0	5	0	1.18	0	2	1.327	0.408	1.079	0.280378792606672		10.0	8.2782	9.2341	9.2341	True
flgK	CDR20291_0232	6	28	12	0	3	8	28	0	9.87	6	14	1.361	0.445	0.788	0.43064554213289	0.645968313199335	2.2213	1.1449	1.2872	1.2872	True
flgL	CDR20291_0233	4	14	2	0	2	4	5	0	2.69	3	2	0.961	-0.057	-0.117	0.907123238138228		0.2034	3.7216	3.0545	3.0545	True
fliW	CDR20291_0234	0	10	7	2	0	3	16	6	6.37	2	11	1.799	0.847	1.432	0.152032565438393		1.8473	1.6757	1.7005	1.7005	True
csrA	CDR20291_0235	2	4	0	0	1	1	0	0	0.53	1	0	0.943	-0.085	-0.233	0.815389100076046		0.0	18.0841	10.0	10.0	True
fliS	CDR20291_0236	5	8	0	0	2	2	0	0	1.18	2	0	0.86	-0.217	-0.542	0.58750821700999		0.0	8.2457	7.3707	7.3707	True
fliS_2	CDR20291_0237	7	3	0	0	3	1	0	0	1.04	2	0	0.882	-0.181	-0.47	0.638277188358729		0.0	9.3293	8.3983	8.3983	True
fliD	CDR20291_0238	30	47	7	0	14	14	16	0	11.15	14	8	0.837	-0.257	-0.46	0.645635353354488	0.809897471429185	1.0367	1.0336	1.0343	1.0343	True
CDR20291_RS01610	CDR20291_0239	0	8	4	0	0	2	9	0	2.96	1	4	1.254	0.327	0.671	0.502084540870176		7.1093	3.4076	3.7259	3.7259	True
CDR20291_RS01615	CDR20291_0240	116	154	59	13	54	46	139	39	69.6	50	89	1.436	0.522	1.007	0.314107732359941	0.537948193151276	0.3046	0.3145	0.3127	0.3127	True
CDR20291_RS01620	CDR20291_0241	0	0	0	0	0	0	0	0	0.0	0	0	1.0	0.0
CDR20291_RS01625	CDR20291_0242	18	22	0	0	8	7	0	0	3.75	8	0	0.58	-0.787	-1.451	0.146732939397688		0.0	2.7225	2.514	2.514	True
CDR20291_RS01630	CDR20291_0243	4	19	0	0	2	6	0	0	1.89	4	0	0.768	-0.381	-0.844	0.398678010117165		0.0	5.2309	4.8324	4.8324	True
CDR20291_RS01635	CDR20291_0244	0	11	0	0	0	3	0	0	0.82	2	0	0.912	-0.133	-0.366	0.714721765151134		10.0	11.7796	10.0	10.0	True
CDR20291_RS01640	CDR20291_0245	14	17	0	2	7	5	0	6	4.41	6	3	0.851	-0.232	-0.441	0.658985495637454		0.0	2.3431	2.0255	2.0255	True
CDR20291_RS01645	CDR20291_0246	38	60	14	14	18	18	33	42	27.68	18	38	1.515	0.6	1.098	0.272202236530504	0.497532429998392	0.0	0.5223	0.4063	0.4063	True
CDR20291_RS01650	NA	8	11	0	0	4	3	0	0	1.76	4	0	0.782	-0.355	-0.796	0.425881430794193		0.0	5.6062	5.0844	5.0844	True
CDR20291_RS01655	CDR20291_0247	10	30	0	0	5	9	0	0	3.41	7	0	0.609	-0.715	-1.354	0.175656901133364		0.0	2.9739	2.7661	2.7661	True
CDR20291_RS01657	NA	1	3	0	0	0	1	0	0	0.34	0	0	0.975	-0.036	-0.101	0.919934861992294		0.0	28.1433	10.0	10.0	True
flgB	CDR20291_0248	3	6	4	0	1	2	9	0	3.16	2	4	1.246	0.317	0.619	0.536006778617335		0.2114	3.2016	2.7548	2.7548	True
flgC	CDR20291_0249	9	5	2	0	4	1	5	0	2.61	2	2	0.973	-0.039	-0.08	0.93589356622709		0.4074	3.8419	3.1641	3.1641	True
fliE	CDR20291_0250	20	17	3	0	9	5	7	0	5.38	7	4	0.841	-0.251	-0.466	0.641150340510115		0.1985	1.9523	1.7207	1.7207	True
fliF	CDR20291_0251	164	48	3	0	77	14	7	0	24.54	46	4	0.294	-1.766	-2.482	0.0130621099797589	0.0618194345365596	1.2773	0.5664	0.6511	0.6511	True
fliG	CDR20291_0252	43	12	9	0	20	4	21	0	11.23	12	10	0.972	-0.041	-0.075	0.94017619715383	0.97500856809345	2.3287	1.0274	1.2034	1.2034	True
CDR20291_RS01685	CDR20291_0253	37	12	3	0	17	4	7	0	6.99	10	4	0.746	-0.422	-0.762	0.445872262701635		1.174	1.5425	1.4863	1.4863	True
fliI	CDR20291_0254	624	57	26	47	292	17	61	141	127.8	154	101	0.795	-0.331	-0.612	0.540592486692907	0.735367481898373	1.2642	0.252	0.4695	0.4695	True
fliJ	CDR20291_0255	2	5	0	0	1	1	0	0	0.61	1	0	0.934	-0.099	-0.273	0.784697928327025		0.0	15.8808	10.0	10.0	True
CDR20291_RS01700	CDR20291_0256	2	2	2	0	1	1	5	0	1.56	1	2	1.16	0.215	0.48	0.63121965156761		0.0	6.2892	4.924	4.924	True
CDR20291_RS01705	CDR20291_0257	30	8	0	0	14	2	0	0	4.11	8	0	0.564	-0.826	-1.507	0.131809497150436		2.1668	2.5017	2.4746	2.4746	True
CDR20291_RS01710	CDR20291_0258	443	18	54	53	207	5	127	159	124.71	106	143	1.163	0.218	0.401	0.688401243077203	0.834102751186591	1.5996	0.2539	0.5405	0.5405	True
CDR20291_RS01715	CDR20291_0259	6	1	3	1	3	0	7	3	3.29	2	5	1.298	0.376	0.716	0.473709550709205		0.0	3.0758	2.4239	2.4239	True
CDR20291_RS01720	CDR20291_0260	28	17	0	0	13	5	0	0	4.55	9	0	0.524	-0.933	-1.639	0.101229522248283		0.546	2.2771	2.1558	2.1558	True
CDR20291_RS01725	CDR20291_0261	16	12	0	2	7	4	0	6	4.27	6	3	0.865	-0.21	-0.402	0.687786232061723		0.3059	2.4142	2.1086	2.1086	True
CDR20291_RS01730	CDR20291_0262	8	4	0	0	4	1	0	0	1.23	2	0	0.854	-0.227	-0.564	0.573085107554199		0.0	7.9081	7.159	7.159	True
CDR20291_RS01735	CDR20291_0263	0	0	0	0	0	0	0	0	0.0	0	0	1.0	0.0
fliP	CDR20291_0264	202	43	16	7	95	13	38	21	41.52	54	30	0.734	-0.446	-0.81	0.417733451583439	0.633695656563254	0.778	0.4073	0.4925	0.4925	True
fliQ	CDR20291_0265	333	57	41	19	156	17	97	57	81.62	86	77	0.939	-0.091	-0.171	0.863867219970578	0.934098398200447	0.8719	0.2943	0.4219	0.4219	True
CDR20291_RS01750	CDR20291_0266	347	96	104	54	162	29	245	162	149.53	96	204	1.619	0.695	1.329	0.184000195392206	0.397178415296444	0.5982	0.2412	0.3179	0.3179	True
flhA	CDR20291_0267	605	123	18	8	283	37	42	24	96.57	160	33	0.371	-1.43	-2.383	0.0171740179526536	0.0751973958933475	0.8017	0.2762	0.3903	0.3903	True
flhF	CDR20291_0268	4	33	6	0	2	10	14	0	6.47	6	7	1.056	0.078	0.146	0.884095993062252		1.91	1.6525	1.692	1.692	True
CDR20291_RS01765	CDR20291_0269	16	6	2	0	7	2	5	0	3.5	4	2	0.88	-0.184	-0.363	0.71694193194091		0.7963	2.906	2.503	2.503	True
CDR20291_RS01770	CDR20291_0270	12	13	0	0	6	4	0	0	2.38	5	0	0.71	-0.495	-1.028	0.3037253928716		0.0	4.1954	3.8452	3.8452	True
CDR20291_RS01775	CDR20291_0271	8	10	0	0	4	3	0	0	1.68	4	0	0.792	-0.337	-0.765	0.444080792943602		0.0	5.8474	5.2973	5.2973	True
CDR20291_RS01780	NA	0	0	0	0	0	0	0	0	0.0	0	0	1.0	0.0
CDR20291_RS01785	CDR20291_0272	10	4	0	2	5	1	0	6	2.97	3	3	0.999	-0.001	-0.002	0.998673049421208		0.9769	3.3943	2.9432	2.9432	True
CDR20291_RS01790	CDR20291_0273	20	12	4	2	9	4	9	6	7.09	6	8	1.062	0.087	0.158	0.874800632083465		0.0	1.5233	1.1865	1.1865	True
CDR20291_RS01795	CDR20291_0274	43	25	0	0	20	7	0	0	6.9	14	0	0.39	-1.36	-2.106	0.0351904514627577		0.6178	1.561	1.4984	1.4984	True
CDR20291_RS01800	CDR20291_0275	34	13	0	0	16	4	0	0	4.95	10	0	0.502	-0.994	-1.714	0.0865889825974809		1.4054	2.1063	2.0564	2.0564	True
CDR20291_RS01805	CDR20291_0276	17	38	12	6	8	11	28	18	16.4	10	23	1.522	0.606	1.065	0.286659036679992	0.510324495014826	0.0	0.7595	0.5973	0.5973	True
htpG	CDR20291_0277	92	174	34	18	43	52	80	54	57.3	48	67	1.247	0.318	0.631	0.528168420273572	0.724669153859177	0.0139	0.3439	0.2768	0.2768	True
CDR20291_RS01815	CDR20291_0278	44	52	0	2	21	16	0	6	10.54	18	3	0.522	-0.937	-1.536	0.124604886860213	0.306684352530487	0.0215	1.0835	0.9797	0.9797	True
splB	CDR20291_0279	8	33	4	0	4	10	9	0	5.76	7	4	0.914	-0.13	-0.242	0.809001355499198		0.825	1.8344	1.6974	1.6974	True
CDR20291_RS01825	CDR20291_0280	26	20	2	4	12	6	5	12	8.71	9	8	0.968	-0.047	-0.085	0.932582507366196		0.1776	1.273	1.0152	1.0152	True
CDR20291_RS01830	CDR20291_0281	2	0	2	0	1	0	5	0	1.41	0	2	1.187	0.247	0.599	0.549279787352067		4.4768	6.9365	6.6975	6.6975	True
CDR20291_RS01835	CDR20291_0282	0	1	0	2	0	0	0	6	1.57	0	3	1.363	0.446	1.04	0.298554532189397		3.1442	6.2441	5.9561	5.9561	True
CDR20291_RS01840	CDR20291_0283	49	40	0	1	23	12	0	3	9.47	18	2	0.455	-1.136	-1.812	0.0699290773325167		0.1825	1.1851	1.0382	1.0382	True
CDR20291_RS01845	CDR20291_0284	0	0	0	0	0	0	0	0	0.0	0	0	1.0	0.0
CDR20291_RS01850	CDR20291_0285	77	137	55	13	36	41	130	39	61.41	38	84	1.64	0.713	1.351	0.176717859323716	0.385618796626779	0.2691	0.3328	0.3202	0.3202	True
CDR20291_RS01855	CDR20291_0286	42	104	2	4	20	31	5	12	16.87	26	8	0.596	-0.745	-1.275	0.202215087711729	0.421931585517381	0.0878	0.7433	0.6166	0.6166	True
CDR20291_RS01860	CDR20291_0287	0	0	0	0	0	0	0	0	0.0	0	0	1.0	0.0
CDR20291_RS01865	CDR20291_0288	0	0	0	0	0	0	0	0	0.0	0	0	1.0	0.0
CDR20291_RS01870	CDR20291_0289	0	0	0	0	0	0	0	0	0.0	0	0	1.0	0.0
CDR20291_RS01875	CDR20291_0290	0	2	0	0	0	1	0	0	0.15	0	0	1.034	0.049	0.137	0.891069876701901		0.0	63.9899	10.0	10.0	True
CDR20291_RS01880	CDR20291_0291	6	4	0	0	3	1	0	0	1.0	2	0	0.888	-0.171	-0.451	0.652335208422762		0.0	9.7147	8.6681	8.6681	True
CDR20291_RS01885	CDR20291_0292	6	24	0	0	3	7	0	0	2.5	5	0	0.698	-0.518	-1.066	0.286280293144787		0.0	4.0005	3.7189	3.7189	True
CDR20291_RS01890	CDR20291_0293	6	0	0	0	3	0	0	0	0.7	2	0	0.924	-0.114	-0.314	0.753350589045822		10.0	13.7812	10.0	10.0	True
CDR20291_RS01895	CDR20291_0294	0	13	0	0	0	4	0	0	0.97	2	0	0.9	-0.151	-0.416	0.677603248342836		10.0	9.9946	10.0	10.0	True
CDR20291_RS01905	CDR20291_0295	5	2	0	0	2	1	0	0	0.73	2	0	0.921	-0.119	-0.329	0.742372705321566		0.0	13.1765	10.0	10.0	True
CDR20291_RS01910	NA	1	6	0	0	0	2	0	0	0.57	1	0	0.939	-0.091	-0.252	0.800767232249987		0.0	17.0509	10.0	10.0	True
CDR20291_RS01915	CDR20291_0296	71	62	0	4	33	19	0	12	15.94	26	6	0.537	-0.898	-1.483	0.138173556907774	0.328109815169158	1.0247	0.7763	0.7932	0.7932	True
CDR20291_RS01920	CDR20291_0297	57	72	6	0	27	22	14	0	15.59	24	7	0.613	-0.705	-1.203	0.2291415307117	0.453197212016531	0.7411	0.7898	0.7877	0.7877	True
CDR20291_RS01925	CDR20291_0298	992	605	38	21	464	181	90	63	199.42	322	76	0.341	-1.551	-2.906	0.0036609096169141	0.0236305811078877	0.234	0.2252	0.2271	0.2271	True
CDR20291_RS01930	CDR20291_0299	59	34	8	5	28	10	19	15	17.91	19	17	0.953	-0.069	-0.125	0.900545612739293	0.95495059411305	0.2512	0.7105	0.6002	0.6002	True
bioB	CDR20291_0300	10	16	0	0	5	5	0	0	2.37	5	0	0.71	-0.493	-1.026	0.304737528708595		0.0	4.2115	3.8521	3.8521	True
CDR20291_RS01940	CDR20291_0301	34	8	2	0	16	2	5	0	5.75	9	2	0.721	-0.471	-0.864	0.38781041668555		1.2471	1.8366	1.7312	1.7312	True
rbsK	CDR20291_0302	11	14	0	0	5	4	0	0	2.33	4	0	0.714	-0.486	-1.014	0.310422714875313		0.0	4.2679	3.9045	3.9045	True
CDR20291_RS01950	CDR20291_0303	14	11	0	0	7	3	0	0	2.46	5	0	0.702	-0.511	-1.055	0.291307291445052		0.0	4.0577	3.7425	3.7425	True
CDR20291_RS01955	CDR20291_0304	4	7	0	0	2	2	0	0	0.99	2	0	0.889	-0.17	-0.447	0.654622105725533		0.0	9.8062	8.7029	8.7029	True
CDR20291_RS01960	CDR20291_0305	95	4	6	0	44	1	14	0	14.95	22	7	0.684	-0.548	-0.958	0.338207999346334	0.561156058616927	3.5395	0.8161	1.2289	1.2289	True
CDR20291_RS01965	CDR20291_0306	32	12	4	2	15	4	9	6	8.5	10	8	0.943	-0.085	-0.154	0.877729502164284		0.4787	1.301	1.0841	1.0841	True
CDR20291_RS01970	CDR20291_0307	257	38	36	16	120	11	85	48	66.11	66	66	1.008	0.011	0.02	0.983938417905506	0.995379562299756	0.9568	0.3217	0.4636	0.4636	True
CDR20291_RS01975	CDR20291_0308	72	8	4	0	34	2	9	0	11.38	18	4	0.655	-0.61	-1.06	0.289165597760993	0.512405953379671	2.389	1.0165	1.2267	1.2267	True
CDR20291_RS01980	CDR20291_0309	2	8	2	2	1	2	5	6	3.51	2	6	1.315	0.395	0.736	0.461472932722667		0.0	2.8975	2.1012	2.1012	True
CDR20291_RS01985	CDR20291_0310	6	8	8	0	3	2	19	0	6.01	2	10	1.441	0.527	0.941	0.346598435767816		1.379	1.7647	1.7126	1.7126	True
CDR20291_RS01990	NA	0	2	0	0	0	1	0	0	0.15	0	0	1.034	0.049	0.137	0.891069876701901		0.0	63.9899	10.0	10.0	True
CDR20291_RS02000	CDR20291_0311	2	21	0	0	1	6	0	0	1.8	4	0	0.781	-0.356	-0.802	0.422360593619241		2.636	5.467	5.1757	5.1757	True
CDR20291_RS02005	CDR20291_0312	448	389	36	21	210	116	85	63	118.46	163	74	0.578	-0.791	-1.595	0.110681179626747	0.285403402620002	0.1055	0.2579	0.2248	0.2248	True
CDR20291_RS02010	CDR20291_0313	512	596	42	32	240	178	99	96	153.21	209	98	0.575	-0.799	-1.676	0.0937462375168681	0.255915717968967	0.0265	0.2396	0.1921	0.1921	True
CDR20291_RS02015	CDR20291_0314	28	80	4	30	13	24	9	90	34.1	18	50	1.661	0.732	1.287	0.198025236703879	0.418137531717665	0.8468	0.4573	0.5368	0.5368	True
CDR20291_RS02020	CDR20291_0315	2	48	0	7	1	14	0	21	9.07	8	10	1.088	0.121	0.223	0.823351947051276		3.3895	1.2299	1.5677	1.5677	True
CDR20291_RS02025	CDR20291_0316	240	182	91	126	112	54	214	378	189.74	83	296	2.574	1.364	2.665	0.0076962088021108	0.0420768136967866	0.1894	0.2276	0.2194	0.2194	True
CDR20291_RS02030	CDR20291_0317	40	183	0	6	19	55	0	18	22.87	37	9	0.522	-0.938	-1.55	0.121076835687958	0.300216540534826	1.9074	0.5949	0.7107	0.7107	True
CDR20291_RS02035	CDR20291_0318	1361	2282	105	69	637	683	247	207	443.49	660	227	0.432	-1.212	-2.643	0.0082207315091081	0.0437491589088442	0.002	0.1989	0.1564	0.1564	True
CDR20291_RS02040	NA	2897	3814	287	338	1355	1141	676	1013	1046.62	1248	844	0.742	-0.43	-0.987	0.323407392936271	0.544729118910335	0.0451	0.1864	0.1549	0.1549	True
CDR20291_RS02045	NA	6110	4629	11990	2534	2859	1385	28262	7597	10025.59	2122	17930	5.931	2.568	4.374	1.22124733459715e-05	0.0002124970362199	0.4522	0.1783	0.2379	0.2379	True
rrf_5	NA	11	91	26	8	5	27	61	24	29.41	16	42	1.649	0.722	1.268	0.204788110433365	0.422890618139488	0.6689	0.5019	0.5393	0.5393	True
CDR20291_RS02055	CDR20291_0319	298	489	269	145	139	146	634	435	338.63	142	534	2.879	1.525	3.192	0.0014122186086212	0.0112854948927826	0.0293	0.2055	0.1671	0.1671	True
CDR20291_RS02060	CDR20291_0321	982	1197	140	121	459	358	330	363	377.59	408	346	0.883	-0.179	-0.408	0.683318399037809	0.831703233865362	0.0182	0.2026	0.161	0.161	True
CDR20291_RS02065	CDR20291_0322	738	1056	176	113	345	316	415	339	353.72	330	377	1.103	0.142	0.323	0.746541068561437	0.870022526611203	0.005	0.2043	0.1608	0.1608	True
CDR20291_RS02070	CDR20291_0323	883	1133	280	146	413	339	660	438	462.46	376	549	1.329	0.41	0.925	0.354758219793588	0.575726843314655	0.0462	0.198	0.1646	0.1646	True
CDR20291_RS02075	CDR20291_0324	206	264	23	34	96	79	54	102	82.88	88	78	0.924	-0.114	-0.233	0.81599066085424	0.912897640484566	0.0611	0.2925	0.2478	0.2478	True
CDR20291_RS02080	CDR20291_0325	106	176	11	10	50	53	26	30	39.54	52	28	0.697	-0.521	-0.983	0.32582056103386	0.54649366523785	0.0	0.4188	0.3287	0.3287	True
CDR20291_RS02085	CDR20291_0326	8	22	4	0	4	7	9	0	4.94	6	4	0.984	-0.024	-0.045	0.964270946056947		0.3554	2.1105	1.8921	1.8921	True
CDR20291_RS02090	CDR20291_0327	4	25	0	0	2	7	0	0	2.34	4	0	0.718	-0.479	-1.006	0.314569947552237		1.4253	4.2608	4.0118	4.0118	True
CDR20291_RS02095	CDR20291_0328	4	39	0	0	2	12	0	0	3.39	7	0	0.621	-0.687	-1.32	0.186846329339731		2.3628	2.9975	2.945	2.945	True
CDR20291_RS02097	NA	16	88	9	4	7	26	21	12	16.76	16	16	0.993	-0.01	-0.018	0.985423542250757	0.995875004062508	0.3964	0.7471	0.6638	0.6638	True
CDR20291_RS02100	CDR20291_0329	294	2809	848	1091	138	841	1999	3271	1561.9	490	2635	3.515	1.814	3.175	0.0014996414044226	0.0116761963044736	0.65	0.1834	0.2803	0.2803	True
CDR20291_RS02105	CDR20291_0330	44	377	34	126	21	113	80	378	147.82	67	229	2.151	1.105	1.958	0.0502866179224684	0.164956594201409	0.9249	0.2419	0.3853	0.3853	True
cbiQ	CDR20291_0331	6	276	26	7	3	83	61	21	41.92	43	41	0.984	-0.023	-0.041	0.967057441194626	0.98880017364867	1.6128	0.4051	0.6754	0.6754	True
CDR20291_RS02115	CDR20291_0332	30	1143	89	26	14	342	210	78	160.95	178	144	0.895	-0.16	-0.297	0.766659423637221	0.880646100285924	1.487	0.2366	0.5	0.5	True
CDR20291_RS02120	CDR20291_0333	26	150	4	6	12	45	9	18	21.12	28	14	0.704	-0.506	-0.896	0.370160621343338	0.591245565853318	0.4435	0.6295	0.5863	0.5863	True
CDR20291_RS02125	CDR20291_0334	92	176	16	2	43	53	38	6	34.85	48	22	0.663	-0.593	-1.071	0.284075972779207	0.507079412605882	0.4216	0.4512	0.4472	0.4472	True
CDR20291_RS02130	CDR20291_0335	14	70	3	1	7	21	7	3	9.39	14	5	0.707	-0.5	-0.876	0.380850115824158		0.4022	1.1939	1.0053	1.0053	True
CDR20291_RS02135	CDR20291_0336	160	299	182	81	75	89	429	243	209.04	82	336	3.021	1.595	3.167	0.0015427077872305	0.0119187578465182	0.0763	0.223	0.1917	0.1917	True
CDR20291_RS02155	CDR20291_0338	814	1433	278	732	381	429	655	2194	914.84	405	1424	2.581	1.368	2.707	0.0067832811712532	0.0381273753474095	0.292	0.1878	0.2144	0.2144	True
adhE	CDR20291_0339	492	331	2835	1026	230	99	6682	3076	2521.87	164	4879	22.559	4.496	7.475	7.74822812571071e-14	7.38295451407006e-12	0.289	0.1811	0.2043	0.2043	True
CDR20291_RS02165	CDR20291_0340	0	0	0	0	0	0	0	0	0.0	0	0	1.0	0.0
CDR20291_RS02170	CDR20291_0341	2	13	0	0	1	4	0	0	1.21	2	0	0.859	-0.22	-0.55	0.582305939960693		0.0	8.091	7.3739	7.3739	True
CDR20291_RS02175	CDR20291_0342	16	39	0	2	7	12	0	6	6.29	10	3	0.72	-0.475	-0.857	0.391444851901701		0.0808	1.6957	1.5072	1.5072	True
CDR20291_RS02180	CDR20291_0343	0	11	0	0	0	3	0	0	0.82	2	0	0.912	-0.133	-0.366	0.714721765151134		10.0	11.7796	10.0	10.0	True
CDR20291_RS02185	CDR20291_0344	0	1	0	0	0	0	0	0	0.07	0	0	1.075	0.105	0.296	0.767528129960137		0.0	127.8024	10.0	10.0	True
CDR20291_RS02190	CDR20291_0345	15029	9963	1209	894	7032	2981	2850	2680	3885.7	5006	2765	0.642	-0.639	-1.406	0.159673426384102	0.358191172863889	0.164	0.1798	0.1777	0.1777	True
CDR20291_RS02195	CDR20291_0346	2	20	4	4	1	6	9	12	7.09	4	10	1.44	0.526	0.923	0.355914175267806		0.5513	1.5249	1.279	1.279	True
CDR20291_RS02200	CDR20291_0347	0	13	4	0	0	4	9	0	3.33	2	4	1.166	0.222	0.454	0.650031202732831		7.9977	3.0447	3.4731	3.4731	True
CDR20291_RS02205	CDR20291_0348	0	13	0	0	0	4	0	0	0.97	2	0	0.9	-0.151	-0.416	0.677603248342836		10.0	9.9946	10.0	10.0	True
CDR20291_RS02210	CDR20291_0349	2	12	0	0	1	4	0	0	1.13	2	0	0.869	-0.202	-0.515	0.606758094891413		0.0	8.6141	7.8098	7.8098	True
CDR20291_RS02215	CDR20291_0350	27	57	6	0	13	17	14	0	10.96	15	7	0.778	-0.361	-0.642	0.52061707154973	0.718947384521056	0.8075	1.0486	1.0307	1.0307	True
CDR20291_RS02220	CDR20291_0351	18	29	0	2	8	9	0	6	5.77	8	3	0.751	-0.413	-0.755	0.450079374559209		0.0	1.8309	1.6074	1.6074	True
CDR20291_RS02225	CDR20291_0352	2	6	2	2	1	2	5	6	3.36	2	6	1.373	0.457	0.85	0.395510412109973		0.0	3.0186	2.1579	2.1579	True
CDR20291_RS02230	CDR20291_0353	136	186	32	16	64	56	75	48	60.67	60	62	1.024	0.035	0.07	0.944517356383094	0.976733138234404	0.0067	0.3347	0.2708	0.2708	True
CDR20291_RS02235	CDR20291_0354	348	569	123	99	163	170	290	297	229.95	166	294	1.527	0.611	1.352	0.176412643173479	0.385373033832021	0.0	0.2188	0.1696	0.1696	True
CDR20291_RS02240	CDR20291_0355	88	262	38	14	41	78	90	42	62.78	60	66	1.063	0.088	0.173	0.862297546535831	0.933689064187336	0.201	0.3294	0.3028	0.3028	True
CDR20291_RS02245	CDR20291_0356	4	8	1	0	2	2	2	0	1.66	2	1	0.936	-0.095	-0.213	0.831490639534082		0.0	5.944	4.5611	4.5611	True
CDR20291_RS02250	CDR20291_0357	0	9	2	0	0	3	5	0	1.85	2	2	1.072	0.101	0.231	0.817677760586392		6.0217	5.333	5.4026	5.4026	True
CDR20291_RS02255	CDR20291_0358	14	15	0	4	7	4	0	12	5.76	6	6	1.016	0.022	0.042	0.966662394801809		0.9518	1.8356	1.7282	1.7282	True
CDR20291_RS02260	CDR20291_0359	142	170	20	18	66	51	47	54	54.6	58	50	0.91	-0.136	-0.269	0.788295198460031	0.89420560777694	0.0	0.3522	0.2793	0.2793	True
CDR20291_RS02265	CDR20291_0360	20	42	4	6	9	13	9	18	12.34	11	14	1.093	0.128	0.231	0.817327659523995	0.913671869669002	0.0	0.9513	0.7442	0.7442	True
CDR20291_RS02270	CDR20291_0361	2	18	0	0	1	5	0	0	1.58	3	0	0.809	-0.306	-0.713	0.475588662728031		2.3172	6.2181	5.8066	5.8066	True
asnB	CDR20291_0362	64	42	16	4	30	13	38	12	23.05	22	25	1.086	0.119	0.218	0.827774575187662	0.917929134748234	0.364	0.5915	0.5436	0.5436	True
CDR20291_RS02280	CDR20291_0363	44	187	2	4	21	56	5	12	23.31	38	8	0.457	-1.131	-1.839	0.0659216027607703	0.199258500187766	0.3446	0.5869	0.5372	0.5372	True
CDR20291_RS02285	CDR20291_0364	311	386	143	72	146	116	337	216	203.48	131	276	1.743	0.801	1.71	0.0872747047154485	0.24187906389974	0.05	0.2242	0.1873	0.1873	True
CDR20291_RS02290	CDR20291_0365	20310	22323	17070	17867	9503	6680	40236	53562	27495.22	8092	46899	4.58	2.195	4.552	5.30938418858715e-06	0.0001002271486921	0.0505	0.1777	0.149	0.149	True
hadA	CDR20291_0366	550	1447	165	55	257	433	389	165	311.03	345	277	0.858	-0.221	-0.47	0.638100362413037	0.803658856846884	0.2197	0.208	0.2105	0.2105	True
hadI	CDR20291_0367	1382	1962	292	416	647	587	688	1247	792.27	617	968	1.403	0.488	1.098	0.272271546430082	0.497532429998392	0.083	0.1894	0.1661	0.1661	True
hadB	CDR20291_0368	10200	5754	456	546	4772	1722	1075	1637	2301.45	3247	1356	0.525	-0.93	-1.946	0.0516065630664112	0.167095036724739	0.2626	0.1815	0.2004	0.2004	True
hadC	CDR20291_0369	23586	15313	1102	2365	11035	4582	2598	7090	6326.24	7808	4844	0.715	-0.484	-1.014	0.310631468102564	0.535895913050836	0.3304	0.1788	0.2217	0.2217	True
acdB	CDR20291_0370	6687	7164	449	265	3129	2144	1058	794	1781.29	2636	926	0.436	-1.197	-2.651	0.0080305966425977	0.0429658392562513	0.0537	0.1827	0.154	0.154	True
etfB	CDR20291_0371	1771	3532	442	231	829	1057	1042	692	904.96	943	867	0.939	-0.091	-0.208	0.835114164129545	0.922790581624397	0.0522	0.1879	0.1579	0.1579	True
CDR20291_RS02325	CDR20291_0372	19859	18039	2351	2448	9292	5398	5542	7339	6892.44	7345	6440	0.905	-0.143	-0.33	0.741754481184735	0.865957244370277	0.07	0.1787	0.1589	0.1589	True
CDR20291_RS02330	CDR20291_0373	73	134	10	2	34	40	24	6	25.95	37	15	0.627	-0.673	-1.19	0.234016702361134	0.457604425836796	0.0081	0.5452	0.481	0.481	True
fba	CDR20291_0374	37148	44715	3790	5370	17381	13380	8934	16098	13948.2	15380	12516	0.856	-0.225	-0.514	0.60697250622918	0.786117789621094	0.0716	0.178	0.1605	0.1605	True
CDR20291_RS02340	CDR20291_0375	0	11	0	0	0	3	0	0	0.82	2	0	0.912	-0.133	-0.366	0.714721765151134		10.0	11.7796	10.0	10.0	True
tnpB	CDR20291_0377	32	53	9	2	15	16	21	6	14.51	16	14	0.954	-0.068	-0.123	0.90182488028462	0.955800627886401	0.0	0.8353	0.6962	0.6962	True
rlmD	CDR20291_0378	1468	1726	229	96	687	516	540	288	507.72	602	414	0.76	-0.397	-0.878	0.379994801804246	0.600133858255957	0.1024	0.1961	0.1769	0.1769	True
CDR20291_RS02365	NA	0	3	0	0	0	1	0	0	0.22	0	0	1.005	0.007	0.02	0.983783800002813		0.0	42.719	10.0	10.0	True
CDR20291_RS02370	CDR20291_0379	14	50	4	0	7	15	9	0	7.74	11	4	0.787	-0.346	-0.623	0.533129449225508		0.6586	1.4116	1.3267	1.3267	True
CDR20291_RS02375	CDR20291_0380	0	0	0	0	0	0	0	0	0.0	0	0	1.0	0.0
CDR20291_RS02380	CDR20291_0381	8	66	6	0	4	20	14	0	9.41	12	7	0.859	-0.219	-0.398	0.690954914765347		1.8881	1.1921	1.2873	1.2873	True
CDR20291_RS02385	CDR20291_0382	4	25	0	0	2	7	0	0	2.34	4	0	0.718	-0.479	-1.006	0.314569947552237		1.4253	4.2608	4.0118	4.0118	True
CDR20291_RS02390	CDR20291_0383	9	15	2	0	4	4	5	0	3.35	4	2	0.891	-0.167	-0.329	0.742215199105093		0.0	3.0244	2.4875	2.4875	True
RCd16	NA	5	5	2	0	2	1	5	0	2.14	2	2	1.038	0.053	0.113	0.91008153912462		0.0	4.644	3.7105	3.7105	True
CDR20291_RS02395	CDR20291_0384	0	16	0	0	0	5	0	0	1.2	2	0	0.882	-0.181	-0.488	0.625352943450565		10.0	8.1539	9.5506	9.5506	True
ord	CDR20291_0385	4	12	4	0	2	4	9	0	3.72	3	4	1.13	0.176	0.34	0.733953709959785		0.5313	2.742	2.4094	2.4094	True
ortA	CDR20291_0386	0	6	0	0	0	2	0	0	0.45	1	0	0.955	-0.067	-0.184	0.853928358069023		0.0	21.4482	10.0	10.0	True
ortB	CDR20291_0387	138	110	10	29	65	33	24	87	52.0	49	56	1.071	0.099	0.189	0.850462332884778	0.929423882087625	0.4018	0.3609	0.3692	0.3692	True
CDR20291_RS02415	CDR20291_0388	0	0	0	0	0	0	0	0	0.0	0	0	1.0	0.0
oraE	CDR20291_0389	20	5	4	1	9	1	9	3	5.82	5	6	1.045	0.063	0.116	0.907287130594658		0.7915	1.8178	1.5396	1.5396	True
CDR20291_RS02425	CDR20291_0390	0	1	0	1	0	0	0	3	0.82	0	2	1.164	0.219	0.613	0.539798704063097		0.0929	11.7602	10.0	10.0	True
orr	CDR20291_0391	0	2	0	0	0	1	0	0	0.15	0	0	1.034	0.049	0.137	0.891069876701901		0.0	63.9899	10.0	10.0	True
nhaC	CDR20291_0392	36	43	0	10	17	13	0	30	14.92	15	15	0.996	-0.005	-0.009	0.992685629407063	0.998780877497089	2.1769	0.8171	0.9628	0.9628	True
CDR20291_RS02440	CDR20291_0393	8	4	0	0	4	1	0	0	1.23	2	0	0.854	-0.227	-0.564	0.573085107554199		0.0	7.9081	7.159	7.159	True
CDR20291_RS02445	CDR20291_0394	22	35	8	2	10	10	19	6	11.4	10	12	1.079	0.11	0.198	0.843155447082817	0.924993942344429	0.0	1.0145	0.8194	0.8194	True
CDR20291_RS02450	CDR20291_0395	0	20	1	0	0	6	2	0	2.09	3	1	0.9	-0.152	-0.346	0.729288454852785		6.8395	4.7554	4.9771	4.9771	True
CDR20291_RS02455	CDR20291_0396	2	8	6	4	1	2	14	12	7.37	2	13	2.157	1.109	1.755	0.0792336565961933		0.0	1.4735	1.1444	1.1444	True
CDR20291_RS02460	CDR20291_0397	84	70	4	4	39	21	9	12	20.42	30	10	0.6	-0.737	-1.277	0.201509554014148	0.42133815839322	0.0	0.6449	0.528	0.528	True
CDR20291_RS02465	CDR20291_0398	0	0	0	0	0	0	0	0	0.0	0	0	1.0	0.0
blaCDD	CDR20291_0399	0	2	0	0	0	1	0	0	0.15	0	0	1.034	0.049	0.137	0.891069876701901		0.0	63.9899	10.0	10.0	True
CDR20291_RS02475	CDR20291_0400	16	32	3	14	7	10	7	42	16.53	8	24	1.609	0.687	1.185	0.236072558855914	0.459666014014067	0.4702	0.7551	0.6966	0.6966	True
CDR20291_RS02480	CDR20291_0401	44	74	4	4	21	22	9	12	16.04	22	10	0.728	-0.457	-0.811	0.417295772894478	0.633695656563254	0.0	0.7726	0.6003	0.6003	True
CDR20291_RS02485	CDR20291_0402	612	843	158	91	286	252	372	273	295.96	269	322	1.144	0.194	0.436	0.662682362678647	0.820751597872357	0.0183	0.2096	0.1685	0.1685	True
CDR20291_RS02490	CDR20291_0403	61	102	20	35	29	31	47	105	52.78	30	76	1.828	0.87	1.633	0.102375403316768	0.272773877545743	0.1041	0.3582	0.3075	0.3075	True
CDR20291_RS02495	CDR20291_0404	22	60	12	6	10	18	28	18	18.63	14	23	1.271	0.346	0.626	0.531389399285034	0.726801222125327	0.0872	0.6898	0.5554	0.5554	True
CDR20291_RS02515	CDR20291_0406	0	6	0	0	0	2	0	0	0.45	1	0	0.955	-0.067	-0.184	0.853928358069023		0.0	21.4482	10.0	10.0	True
CDR20291_RS02520	CDR20291_0407	0	8	4	0	0	2	9	0	2.96	1	4	1.254	0.327	0.671	0.502084540870176		7.1093	3.4076	3.7259	3.7259	True
CDR20291_RS02525	CDR20291_0408	38	102	16	2	18	31	38	6	23.0	24	22	0.96	-0.059	-0.108	0.914237681704112	0.962318869342529	0.5086	0.5924	0.5775	0.5775	True
CDR20291_RS02530	CDR20291_0409	2	6	0	0	1	2	0	0	0.68	2	0	0.925	-0.112	-0.308	0.757867295483801		0.0	14.1603	10.0	10.0	True
CDR20291_RS02535	CDR20291_0410	0	12	0	0	0	4	0	0	0.9	2	0	0.906	-0.142	-0.392	0.695303794614568		10.0	10.8127	10.0	10.0	True
CDR20291_RS02540	CDR20291_0411	47	74	2	3	22	22	5	9	14.46	22	7	0.597	-0.745	-1.269	0.204574283784959	0.422885477121595	0.0	0.8376	0.6643	0.6643	True
RCd6	NA	1	19	2	6	0	6	5	18	7.21	3	12	1.495	0.58	1.015	0.310159921752867		1.1347	1.5008	1.4118	1.4118	True
CDR20291_RS02545	CDR20291_0412	22	87	4	1	10	26	9	3	12.19	18	6	0.661	-0.597	-1.032	0.302299225775242	0.525543658363388	0.3144	0.9607	0.8242	0.8242	True
CDR20291_RS02550	CDR20291_0413	4	40	4	1	2	12	9	3	6.57	7	6	0.971	-0.042	-0.077	0.938280798420006		0.8069	1.6312	1.4153	1.4153	True
CDR20291_RS02555	CDR20291_0414	14	23	12	15	7	7	28	45	21.67	7	36	2.684	1.424	2.278	0.0227485408729522	0.0928976128301577	0.0	0.6179	0.4869	0.4869	True
CDR20291_RS02560	CDR20291_0415	0	3	2	0	0	1	5	0	1.4	0	2	1.188	0.248	0.599	0.549249281055773		3.5583	6.9824	6.6311	6.6311	True
CDR20291_RS02565	CDR20291_0416	0	10	0	0	0	3	0	0	0.75	2	0	0.919	-0.122	-0.337	0.736188252373576		10.0	12.9398	10.0	10.0	True
CDR20291_RS02570	CDR20291_0417	0	4	0	0	0	1	0	0	0.3	0	0	0.984	-0.023	-0.064	0.949014689404669		0.0	32.0836	10.0	10.0	True
CDR20291_RS02575	CDR20291_0418	0	4	0	0	0	1	0	0	0.3	0	0	0.984	-0.023	-0.064	0.949014689404669		0.0	32.0836	10.0	10.0	True
CDR20291_RS02580	CDR20291_0419	0	8	2	0	0	2	5	0	1.78	1	2	1.086	0.118	0.273	0.784534611918225		5.7754	5.55	5.5755	5.5755	True
CDR20291_RS02585	CDR20291_0420	203	166	16	7	95	50	38	21	50.84	72	30	0.577	-0.792	-1.469	0.141799742350986	0.332639254917143	0.1554	0.3651	0.322	0.322	True
CDR20291_RS02590	CDR20291_0421	567	513	37	30	265	154	87	90	148.99	210	88	0.539	-0.892	-1.828	0.0676070778945081	0.202821233683524	0.0807	0.2414	0.2055	0.2055	True
CDR20291_RS02595	CDR20291_0422	543	533	22	25	254	159	52	75	135.09	206	64	0.42	-1.251	-2.448	0.0143559141613069	0.0655848955177514	0.0787	0.248	0.2123	0.2123	True
CDR20291_RS02600	CDR20291_0423	99	127	8	21	46	38	19	63	41.53	42	41	0.978	-0.032	-0.061	0.95102405986476	0.980587279715628	0.2303	0.4072	0.3746	0.3746	True
CDR20291_RS02605	CDR20291_0424	732	702	37	66	342	210	87	198	209.4	276	142	0.626	-0.676	-1.397	0.162379846743992	0.362231965813521	0.1974	0.2229	0.2166	0.2166	True
CDR20291_RS02610	CDR20291_0425	0	14	0	4	0	4	0	12	4.05	2	6	1.215	0.281	0.556	0.577926671787073		8.9564	2.5375	3.0702	3.0702	True
CDR20291_RS02615	CDR20291_0426	0	1	0	0	0	0	0	0	0.07	0	0	1.075	0.105	0.296	0.767528129960137		0.0	127.8024	10.0	10.0	True
CDR20291_RS02620	CDR20291_0427	34	24	4	0	16	7	9	0	8.13	12	4	0.767	-0.383	-0.687	0.492222098200188		0.6129	1.3517	1.2716	1.2716	True
CDR20291_RS02625	CDR20291_0428	0	12	0	0	0	4	0	0	0.9	2	0	0.906	-0.142	-0.392	0.695303794614568		10.0	10.8127	10.0	10.0	True
CDR20291_RS02630	CDR20291_0429	0	2	0	0	0	1	0	0	0.15	0	0	1.034	0.049	0.137	0.891069876701901		0.0	63.9899	10.0	10.0	True
CDR20291_RS02635	CDR20291_0430	192	212	12	18	90	63	28	54	58.88	76	41	0.673	-0.572	-1.105	0.269254027223221	0.495654269328755	0.0746	0.3395	0.2887	0.2887	True
CDR20291_RS02637	NA	7	10	7	9	3	3	16	27	12.44	3	22	2.573	1.363	2.092	0.0364145031893767	0.128232456307479	0.0	0.945	0.732	0.732	True
sugE	CDR20291_0431	63	76	32	11	29	23	75	33	40.16	26	54	1.553	0.635	1.185	0.236150256075193	0.459666014014067	0.1132	0.4151	0.3554	0.3554	True
CDR20291_RS02645	CDR20291_0432	726	358	64	128	340	107	151	384	245.35	224	268	1.124	0.168	0.341	0.732854778616654	0.861599537022282	0.4547	0.2162	0.2667	0.2667	True
CDR20291_RS02650	CDR20291_0433	0	0	0	0	0	0	0	0	0.0	0	0	1.0	0.0
CDR20291_RS02655	CDR20291_0434	2	1	0	0	1	0	0	0	0.31	0	0	0.983	-0.024	-0.067	0.946257736762952		0.0	31.1004	10.0	10.0	True
CDR20291_RS02660	CDR20291_0435	0	4	0	0	0	1	0	0	0.3	0	0	0.984	-0.023	-0.064	0.949014689404669		0.0	32.0836	10.0	10.0	True
CDR20291_RS02665	CDR20291_0436	38	32	2	2	18	10	5	6	9.52	14	6	0.711	-0.492	-0.863	0.388301768622115		0.0	1.1806	0.9253	0.9253	True
CDR20291_RS02670	CDR20291_0437	54	24	0	2	25	7	0	6	9.61	16	3	0.569	-0.814	-1.371	0.170507938454948		0.8848	1.1707	1.1343	1.1343	True
CDR20291_RS02675	CDR20291_0438	8	6	0	0	4	2	0	0	1.38	3	0	0.832	-0.265	-0.634	0.525966423149961		0.0	7.0727	6.3931	6.3931	True
CDR20291_RS02680	CDR20291_0439	0	0	0	0	0	0	0	0	0.0	0	0	1.0	0.0
CDR20291_RS02685	CDR20291_0440	181	42	2	0	85	13	5	0	25.49	49	2	0.239	-2.064	-2.719	0.0065572896869018	0.0369609483478606	1.2705	0.5519	0.6522	0.6522	True
CDR20291_RS02690	CDR20291_0441	88	220	12	20	41	66	28	60	48.81	54	44	0.887	-0.173	-0.335	0.737872012417053	0.86352938807531	0.1351	0.3729	0.3255	0.3255	True
CDR20291_RS02695	CDR20291_0442	180	392	40	15	84	117	94	45	85.19	100	70	0.787	-0.345	-0.694	0.487853930844142	0.695791671859678	0.1075	0.2894	0.2552	0.2552	True
CDR20291_RS02700	CDR20291_0443	90	89	6	8	42	27	14	24	26.72	34	19	0.729	-0.455	-0.831	0.406134198170224	0.622739103861009	0.0778	0.5347	0.4383	0.4383	True
CDR20291_RS02705	CDR20291_0444	16	37	0	2	7	11	0	6	6.14	9	3	0.728	-0.457	-0.828	0.407612188682438		0.0453	1.7327	1.5354	1.5354	True
CDR20291_RS02710	CDR20291_0445	35192	33469	8071	9136	16466	10015	19024	27388	18223.29	13240	23206	1.536	0.62	1.409	0.158878062762206	0.357609677825842	0.0917	0.1778	0.1586	0.1586	True
CDR20291_RS02715	CDR20291_0446	21	79	6	4	10	24	14	12	14.9	17	13	0.898	-0.155	-0.28	0.779339547704917	0.88858030481911	0.2013	0.8181	0.6698	0.6698	True
CDR20291_RS02720	CDR20291_0447	78	75	70	114	36	22	165	342	141.42	29	254	6.027	2.591	4.391	1.13042996816292e-05	0.0001985550206928	0.1677	0.2448	0.2286	0.2286	True
CDR20291_RS02725	NA	3	14	3	2	1	4	7	6	4.66	2	6	1.257	0.33	0.605	0.545445041648433		0.0	2.2239	1.6693	1.6693	True
CDR20291_RS02730	CDR20291_0448	22	43	6	2	10	13	14	6	10.82	12	10	0.951	-0.072	-0.13	0.896291566494037	0.953559686889225	0.0	1.0593	0.8353	0.8353	True
CDR20291_RS02735	CDR20291_0449	30	87	0	2	14	26	0	6	11.52	20	3	0.491	-1.027	-1.652	0.0984573893109299	0.265159133258642	0.2235	1.0064	0.9303	0.9303	True
CDR20291_RS02740	CDR20291_0450	5889	5634	188	166	2755	1686	443	498	1345.5	2220	470	0.274	-1.869	-3.877	0.0001056400651736	0.001311587352844	0.0588	0.1844	0.1573	0.1573	True
CDR20291_RS02745	CDR20291_0451	8343	8333	321	200	3903	2494	757	600	1938.3	3198	678	0.273	-1.873	-3.908	9.32264792897625e-05	0.0011806720573342	0.0602	0.1823	0.1555	0.1555	True
CDR20291_RS02750	CDR20291_0452	8	22	0	0	4	7	0	0	2.58	6	0	0.688	-0.539	-1.098	0.272050258443834		0.0	3.8757	3.5728	3.5728	True
CDR20291_RS02755	CDR20291_0453	7201	2726	137	76	3369	816	323	228	1183.91	2092	276	0.191	-2.392	-4.108	3.9922869877387e-05	0.0005788816132221	0.398	0.1854	0.2385	0.2385	True
CDR20291_RS02760	CDR20291_0454	347	388	14	5	162	116	33	15	81.61	139	24	0.28	-1.836	-3.111	0.0018668224752471	0.014043277341991	0.0684	0.2943	0.2583	0.2583	True
CDR20291_RS02765	CDR20291_0455	5100	3211	48	23	2386	961	113	69	882.28	1674	91	0.072	-3.79	-6.281	3.37162388857641e-10	1.67716040088906e-08	0.2287	0.1881	0.1996	0.1996	True
CDR20291_RS02770	CDR20291_0456	0	2	0	0	0	1	0	0	0.15	0	0	1.034	0.049	0.137	0.891069876701901		0.0	63.9899	10.0	10.0	True
CDR20291_RS02775	CDR20291_0457	0	6	2	2	0	2	5	6	3.13	1	6	1.418	0.504	0.967	0.333434809482319		0.0	3.2312	2.84	2.84	True
CDR20291_RS02780	CDR20291_0458	6	6	1	0	3	2	2	0	1.74	2	1	0.925	-0.112	-0.248	0.804068862610413		0.0	5.6645	4.3683	4.3683	True
CDR20291_RS02785	CDR20291_0459	33	38	7	6	15	11	16	18	15.32	13	17	1.122	0.165	0.299	0.764570229909389	0.879516551314582	0.0	0.8003	0.6175	0.6175	True
CDR20291_RS02790	CDR20291_0460	2	11	0	0	1	3	0	0	1.06	2	0	0.88	-0.185	-0.478	0.632368112553574		0.0	9.2113	8.3067	8.3067	True
CDR20291_RS02795	CDR20291_0461	2	0	0	0	1	0	0	0	0.23	0	0	1.005	0.006	0.018	0.985565603471496		0.0	40.9889	10.0	10.0	True
CDR20291_RS02800	CDR20291_0462	4	13	6	2	2	4	14	6	6.47	3	10	1.508	0.592	1.03	0.302837241396043		0.0	1.6518	1.2803	1.2803	True
CDR20291_RS02805	CDR20291_0463	86	138	19	12	40	41	45	36	40.57	40	40	0.996	-0.006	-0.012	0.990199909325148	0.998780877497089	0.0	0.4126	0.3233	0.3233	True
CDR20291_RS02810	CDR20291_0464	100	140	10	22	47	42	24	66	44.55	44	45	1.001	0.001	0.002	0.998254059324755	0.999659361295757	0.1517	0.3916	0.3477	0.3477	True
CDR20291_RS02815	CDR20291_0465	0	10	0	0	0	3	0	0	0.75	2	0	0.919	-0.122	-0.337	0.736188252373576		10.0	12.9398	10.0	10.0	True
CDR20291_RS02820	CDR20291_0466	0	34	0	0	0	10	0	0	2.54	5	0	0.743	-0.429	-0.951	0.341451263236931		10.0	3.931	5.0409	5.0409	True
CDR20291_RS02825	CDR20291_0467	24	42	0	0	11	13	0	0	5.95	12	0	0.431	-1.214	-1.956	0.0504682689505311		0.0	1.7821	1.6473	1.6473	True
CDR20291_RS02830	CDR20291_0468	0	10	0	0	0	3	0	0	0.75	2	0	0.919	-0.122	-0.337	0.736188252373576		10.0	12.9398	10.0	10.0	True
CDR20291_RS02835	CDR20291_0469	29	115	113	32	14	34	266	96	102.57	24	181	4.709	2.235	3.621	0.000294007829483	0.0030801553235368	0.3927	0.2704	0.2958	0.2958	True
CDR20291_RS02840	CDR20291_0470	25	179	26	8	12	54	61	24	37.63	33	42	1.153	0.205	0.379	0.704624283752735	0.843273440065325	0.6095	0.431	0.4707	0.4707	True
CDR20291_RS02845	CDR20291_0471	370	701	46	92	173	210	108	276	191.78	192	192	1.0	0.0	0.0	0.999659361295757	0.999659361295757	0.1878	0.2271	0.2191	0.2191	True
CDR20291_RS02850	CDR20291_0472	6	23	1	0	3	7	2	0	3.01	5	1	0.789	-0.342	-0.686	0.492723628143122		0.2754	3.3474	2.7226	2.7226	True
CDR20291_RS02855	CDR20291_0473	70	160	10	6	33	48	24	18	30.55	40	21	0.693	-0.528	-0.97	0.331981921158709	0.55418349347298	0.0	0.4899	0.3938	0.3938	True
CDR20291_RS02860	CDR20291_0474	74	88	31	18	35	26	73	54	47.0	30	64	1.592	0.671	1.282	0.19976334180648	0.419440133215914	0.0	0.3805	0.3037	0.3037	True
RCd4	NA	1	0	0	0	0	0	0	0	0.12	0	0	1.058	0.082	0.231	0.817445259928983		0.0	81.8005	10.0	10.0	True
CDR20291_RS02865	CDR20291_0475	5	8	2	0	2	2	5	0	2.36	2	2	1.004	0.006	0.012	0.990108570279808		0.0	4.2196	3.3865	3.3865	True
sleC	CDR20291_0476	22	16	10	0	10	5	24	0	9.66	8	12	1.165	0.221	0.398	0.690556382785015		1.8079	1.1654	1.244	1.244	True
CDR20291_RS02875	CDR20291_0477	6	0	2	2	3	0	5	6	3.38	2	6	1.31	0.389	0.756	0.44943851730198		2.0772	3.0026	2.8288	2.8288	True
CDR20291_RS02880	CDR20291_0478	44	43	12	12	21	13	28	36	24.43	17	32	1.419	0.504	0.918	0.358357456794133	0.579687365436589	0.0	0.5682	0.4523	0.4523	True
lepB	CDR20291_0479	17	31	3	1	8	9	7	3	6.82	8	5	0.849	-0.237	-0.429	0.668259937192708		0.0	1.5762	1.2076	1.2076	True
lepB_2	CDR20291_0480	13	16	3	1	6	5	7	3	5.23	6	5	0.983	-0.025	-0.047	0.962577420990973		0.0	2.0011	1.4986	1.4986	True
CDR20291_RS02895	CDR20291_0481	0	24	14	0	0	7	33	0	10.05	4	16	1.133	0.18	0.479	0.631999256460385	0.8029228332555	10.0	1.1278	1.7837	10.0	True
CDR20291_RS02900	CDR20291_0482	102	128	14	18	48	38	33	54	43.25	43	44	1.004	0.006	0.011	0.990911658482507	0.998780877497089	0.0205	0.3981	0.3225	0.3225	True
glsA	CDR20291_0483	78	81	16	6	36	24	38	18	29.11	30	28	0.959	-0.06	-0.112	0.910737316654903	0.960667037757755	0.0888	0.5053	0.423	0.423	True
CDR20291_RS02910	CDR20291_0484	195	294	10	6	91	88	24	18	55.19	90	21	0.375	-1.416	-2.474	0.0133700851140164	0.0625082717596888	0.0	0.3503	0.2806	0.2806	True
CDR20291_RS02915	CDR20291_0485	94	174	19	20	44	52	45	60	50.2	48	52	1.053	0.075	0.148	0.882714321329236	0.946015783590651	0.0	0.3675	0.2914	0.2914	True
CDR20291_RS02920	CDR20291_0486	152	286	13	29	71	86	31	87	68.57	78	59	0.831	-0.266	-0.524	0.600434840232306	0.780653008995763	0.1867	0.3166	0.2926	0.2926	True
CDR20291_RS02925	CDR20291_0487	24	30	65	129	11	9	153	387	140.04	10	270	18.95	4.244	6.436	1.22873613452656e-10	6.4702658031254e-09	0.2047	0.2455	0.2369	0.2369	True
queG	CDR20291_0488	17	23	0	0	8	7	0	0	3.71	8	0	0.583	-0.779	-1.44	0.149772270296971		0.0	2.7514	2.538	2.538	True
CDR20291_RS02935	CDR20291_0489	139	194	11	20	65	58	26	60	52.24	62	43	0.799	-0.324	-0.627	0.530821944036595	0.726633434075148	0.0646	0.3601	0.3096	0.3096	True
nth	NA	667	814	79	61	312	244	186	183	231.18	278	184	0.74	-0.435	-0.96	0.337035601042922	0.56013973229808	0.0178	0.2186	0.1734	0.1734	True
trmL	CDR20291_0491	400	526	56	23	187	157	132	69	136.37	172	100	0.688	-0.539	-1.12	0.262631818491992	0.491605489992961	0.0698	0.2473	0.2136	0.2136	True
CDR20291_RS02950	CDR20291_0492	406	475	34	96	190	142	80	288	175.01	166	184	1.068	0.095	0.193	0.846793939987985	0.925920586839321	0.3437	0.2319	0.2546	0.2546	True
CDR20291_RS02955	CDR20291_0493	45	86	0	2	21	26	0	6	13.2	24	3	0.436	-1.197	-1.861	0.0627278277989608	0.192512858014909	0.0057	0.9008	0.8177	0.8177	True
CDR20291_RS02960	CDR20291_0494	138	204	6	4	65	61	14	12	37.94	63	13	0.376	-1.41	-2.341	0.0192135313653953	0.0823432628390762	0.0	0.429	0.3429	0.3429	True
CDR20291_RS02965	CDR20291_0495	4	31	0	0	2	9	0	0	2.79	6	0	0.673	-0.571	-1.15	0.250199134868813		1.8859	3.6031	3.4553	3.4553	True
CDR20291_RS02970	CDR20291_0496	0	3	0	0	0	1	0	0	0.22	0	0	1.005	0.007	0.02	0.983783800002813		0.0	42.719	10.0	10.0	True
CDR20291_RS02975	CDR20291_0497	0	14	10	0	0	4	24	0	6.94	2	12	1.55	0.632	1.131	0.25822314059444		9.6808	1.553	2.1175	2.1175	True
CDR20291_RS02977	NA	2855	692	17227	4291	1336	207	40606	12864	13753.21	772	26735	22.632	4.5	6.301	2.95923114119477e-10	1.51831320859762e-08	0.8031	0.178	0.3164	0.3164	True
thrS	CDR20291_0498	349	770	81	37	163	230	191	111	173.89	196	151	0.83	-0.268	-0.573	0.566544744816943	0.756274872834358	0.0838	0.2322	0.2015	0.2015	True
tnpB_3	CDR20291_0500	21	42	0	0	10	13	0	0	5.6	12	0	0.451	-1.148	-1.885	0.0594570921301997		0.0	1.8827	1.7435	1.7435	True
CDR20291_RS03000	NA	6	29	0	0	3	9	0	0	2.87	6	0	0.662	-0.596	-1.185	0.23595753542992		0.8702	3.5025	3.2948	3.2948	True
CDR20291_RS03005	CDR20291_0501	12	118	12	8	6	35	28	24	23.3	20	26	1.12	0.164	0.297	0.766163509847592	0.880581954741546	0.6331	0.5871	0.5979	0.5979	True
CDR20291_RS03010	CDR20291_0502	65	177	8	10	30	53	19	30	33.05	42	24	0.739	-0.437	-0.81	0.417984154401714	0.633695656563254	0.1059	0.4662	0.3888	0.3888	True
CDR20291_RS03015	NA	11	27	0	0	5	8	0	0	3.31	6	0	0.618	-0.694	-1.325	0.185008006842707		0.0	3.0648	2.8349	2.8349	True
CDR20291_RS03020	CDR20291_0503	8	32	4	2	4	10	9	6	7.19	7	8	1.049	0.07	0.126	0.899336514291829		0.0	1.506	1.1746	1.1746	True
CDR20291_RS03025	CDR20291_0504	5102	3007	767	510	2387	900	1808	1529	1655.93	1644	1668	1.011	0.016	0.035	0.972194808670957	0.992025401402644	0.2204	0.1831	0.1912	0.1912	True
CDR20291_RS03030	CDR20291_0505	87	260	10	8	41	78	24	24	41.51	60	24	0.579	-0.788	-1.442	0.149409436361172	0.345586615961456	0.1207	0.4073	0.3432	0.3432	True
CDR20291_RS03035	CDR20291_0506	0	35	6	0	0	10	14	0	6.15	5	7	1.071	0.1	0.192	0.848007395646777		10.0	1.7287	2.3925	2.3925	True
CDR20291_RS03040	CDR20291_0507	3068	4770	490	527	1435	1427	1155	1580	1399.41	1431	1368	0.965	-0.051	-0.119	0.905184741629904	0.957839591751157	0.0214	0.1841	0.1478	0.1478	True
CDR20291_RS03045	CDR20291_0508	256	227	68	23	120	68	160	69	104.23	94	114	1.144	0.194	0.393	0.69429321889919	0.83641224022714	0.2149	0.2689	0.2578	0.2578	True
CDR20291_RS03050	CDR20291_0509	3394	3731	606	243	1588	1116	1428	728	1215.33	1352	1078	0.846	-0.241	-0.539	0.590011134150656	0.772678546982159	0.1334	0.1852	0.1739	0.1739	True
CDR20291_RS03060	CDR20291_0511	16	46	0	2	7	14	0	6	6.81	10	3	0.69	-0.535	-0.954	0.340271067208419		0.2055	1.579	1.4194	1.4194	True
CDR20291_RS03065	CDR20291_0512	2	5	2	0	1	1	5	0	1.79	1	2	1.101	0.139	0.303	0.76187272158954		0.0	5.5214	4.3629	4.3629	True
CDR20291_RS03070	NA	63	49	373	268	29	15	879	803	431.69	22	841	29.59	4.887	8.385	5.05615886979201e-17	8.43114491537817e-15	0.0942	0.1994	0.1789	0.1789	True
CDR20291_RS03080	CDR20291_0513	6	34	0	2	3	10	0	6	4.74	6	3	0.827	-0.273	-0.517	0.604843973627923		0.9156	2.1898	1.9884	1.9884	True
CDR20291_RS03085	CDR20291_0515	110	142	4	4	51	42	9	12	28.84	46	10	0.429	-1.223	-2.026	0.0427564836668851	0.145255897822474	0.0	0.5083	0.4071	0.4071	True
CDR20291_RS03090	CDR20291_0516	34	38	0	2	16	11	0	6	8.32	14	3	0.613	-0.706	-1.213	0.225161965039553		0.036	1.325	1.1898	1.1898	True
CDR20291_RS03095	CDR20291_0517	6	8	0	0	3	2	0	0	1.3	2	0	0.844	-0.245	-0.597	0.550223901266914		0.0	7.5199	6.748	6.748	True
CDR20291_RS03100	NA	0	4	2	0	0	1	5	0	1.48	0	2	1.159	0.213	0.508	0.611431487431447		3.9912	6.6379	6.3914	6.3914	True
CDR20291_RS03105	CDR20291_0518	0	0	0	0	0	0	0	0	0.0	0	0	1.0	0.0
CDR20291_RS03110	CDR20291_0519	27	77	6	4	13	23	14	12	15.45	18	13	0.871	-0.2	-0.36	0.718757842886672	0.853118227383616	0.0	0.7952	0.6326	0.6326	True
CDR20291_RS03115	CDR20291_0520	11	49	0	2	5	15	0	6	6.45	10	3	0.714	-0.487	-0.878	0.379897196991596		0.663	1.6573	1.5235	1.5235	True
CDR20291_RS03120	CDR20291_0521	0	0	2	0	0	0	5	0	1.18	0	2	1.327	0.408	1.079	0.280378792606672		10.0	8.2782	9.2341	9.2341	True
CDR20291_RS03125	CDR20291_0522	0	10	4	0	0	3	9	0	3.11	2	4	1.214	0.279	0.573	0.566788242961623		7.5244	3.252	3.6212	3.6212	True
CDR20291_RS03130	CDR20291_0523	78	74	57	24	36	22	134	72	66.24	29	103	2.382	1.252	2.304	0.0212209889236093	0.0877338818928557	0.1295	0.3215	0.2812	0.2812	True
CDR20291_RS03135	CDR20291_0524	8	2	0	0	4	1	0	0	1.09	2	0	0.877	-0.189	-0.488	0.62541638595665		2.4664	8.9738	8.1914	8.1914	True
CDR20291_RS03140	NA	0	2	0	0	0	1	0	0	0.15	0	0	1.034	0.049	0.137	0.891069876701901		0.0	63.9899	10.0	10.0	True
CDR20291_RS03145	NA	22	57	52	18	10	17	123	54	50.97	14	88	3.796	1.925	3.123	0.0017911920897691	0.0136284543875847	0.1836	0.3646	0.3275	0.3275	True
CDR20291_RS03150	CDR20291_0527	41	42	0	2	19	13	0	6	9.44	16	3	0.565	-0.823	-1.38	0.167491515676319		0.0813	1.1891	1.077	1.077	True
CDR20291_RS03155	CDR20291_0528	39	60	6	0	18	18	14	0	12.59	18	7	0.712	-0.49	-0.858	0.390642998910228	0.610606565490678	0.687	0.9359	0.9219	0.9219	True
CDR20291_RS03160	NA	1789	1582	268	138	837	473	632	414	588.96	655	523	0.847	-0.239	-0.53	0.595772294580298	0.776638671957769	0.1185	0.1935	0.1771	0.1771	True
tnpB_5	CDR20291_0530	18	63	3	2	8	19	7	6	10.09	14	6	0.761	-0.394	-0.697	0.485550314137303	0.693080598151856	0.0	1.124	0.8942	0.8942	True
CDR20291_RS03170	NA	4162	3643	205	138	1947	1090	483	414	983.58	1518	448	0.379	-1.398	-2.974	0.0029413152973963	0.0199313592036352	0.0828	0.187	0.165	0.165	True
CDR20291_RS03175	CDR20291_0531	2	12	0	0	1	4	0	0	1.13	2	0	0.869	-0.202	-0.515	0.606758094891413		0.0	8.6141	7.8098	7.8098	True
CDR20291_RS03180	CDR20291_0532	140	187	13	10	66	56	31	30	45.52	61	30	0.652	-0.617	-1.17	0.241927656633579	0.464139253042945	0.0	0.3871	0.3049	0.3049	True
CDR20291_RS03190	CDR20291_0534	5	16	4	0	2	5	9	0	4.14	4	4	1.07	0.098	0.188	0.850553636113481		0.5668	2.4841	2.2067	2.2067	True
CDR20291_RS03195	CDR20291_0535	2	20	2	2	1	6	5	6	4.41	4	6	1.113	0.154	0.289	0.77230960369386		0.0	2.3435	1.8494	1.8494	True
CDR20291_RS03200	CDR20291_0536	0	0	0	4	0	0	0	12	3.0	0	6	2.027	1.019	1.938	0.0526603043073261		10.0	3.3621	4.0607	4.0607	True
CDR20291_RS03205	CDR20291_0537	43	45	55	45	20	13	130	135	74.53	16	132	5.279	2.4	3.995	6.46036056800068e-05	0.0008405599962819	0.0	0.3054	0.2463	0.2463	True
CDR20291_RS03210	CDR20291_0538	128	260	543	1927	60	78	1280	5777	1798.61	69	3528	36.144	5.176	7.941	2.0080255917855602e-15	2.51128700572682e-13	0.4681	0.1826	0.2425	0.2425	True
CDR20291_RS03215	CDR20291_0539	2	14	2	0	1	4	5	0	2.46	2	2	0.99	-0.015	-0.03	0.975946019388375		0.8235	4.0587	3.3974	3.3974	True
CDR20291_RS03220	CDR20291_0540	8	6	4	0	4	2	9	0	3.74	3	4	1.128	0.174	0.337	0.736166577093249		0.5951	2.7289	2.4013	2.4013	True
CDR20291_RS03225	CDR20291_0541	0	0	0	0	0	0	0	0	0.0	0	0	1.0	0.0
CDR20291_RS03230	NA	0	2	0	0	0	1	0	0	0.15	0	0	1.034	0.049	0.137	0.891069876701901		0.0	63.9899	10.0	10.0	True
CDR20291_RS03235	CDR20291_0542	0	0	0	0	0	0	0	0	0.0	0	0	1.0	0.0
CDR20291_RS03240	CDR20291_0543	2	0	0	0	1	0	0	0	0.23	0	0	1.005	0.006	0.018	0.985565603471496		0.0	40.9889	10.0	10.0	True
CDR20291_RS03245	CDR20291_0545	0	6	0	0	0	2	0	0	0.45	1	0	0.955	-0.067	-0.184	0.853928358069023		0.0	21.4482	10.0	10.0	True
CDR20291_RS03250	CDR20291_0546	0	2	0	0	0	1	0	0	0.15	0	0	1.034	0.049	0.137	0.891069876701901		0.0	63.9899	10.0	10.0	True
CDR20291_RS03255	CDR20291_0547	0	0	0	0	0	0	0	0	0.0	0	0	1.0	0.0
CDR20291_RS03260	CDR20291_0548	0	0	0	0	0	0	0	0	0.0	0	0	1.0	0.0
CDR20291_RS03265	CDR20291_0549	2	2	0	0	1	1	0	0	0.38	1	0	0.967	-0.048	-0.134	0.893732235888102		0.0	25.0692	10.0	10.0	True
CDR20291_RS03270	CDR20291_0550	4	20	0	0	2	6	0	0	1.96	4	0	0.759	-0.398	-0.872	0.383057502773446		0.9279	5.0384	4.6702	4.6702	True
CDR20291_RS03275	CDR20291_0551	22	72	10	0	10	22	24	0	13.85	16	12	0.901	-0.15	-0.269	0.787782123680267	0.894130476168018	1.7844	0.8666	0.9615	0.9615	True
CDR20291_RS03280	CDR20291_0552	1097	1069	94	103	513	320	222	309	340.87	416	266	0.716	-0.481	-1.058	0.290253338441652	0.512405953379671	0.0747	0.2053	0.1775	0.1775	True
CDR20291_RS03285	CDR20291_0553	72	77	4	2	34	23	9	6	18.04	28	8	0.54	-0.889	-1.495	0.135021524334751	0.323566551130342	0.0	0.7066	0.5689	0.5689	True
CDR20291_RS03290	CDR20291_0554	0	6	0	0	0	2	0	0	0.45	1	0	0.955	-0.067	-0.184	0.853928358069023		0.0	21.4482	10.0	10.0	True
CDR20291_RS03295	NA	0	0	0	0	0	0	0	0	0.0	0	0	1.0	0.0
CDR20291_RS03300	CDR20291_0555	12	16	0	0	6	5	0	0	2.6	6	0	0.685	-0.545	-1.106	0.268589140748138		0.0	3.8486	3.5291	3.5291	True
CDR20291_RS03305	CDR20291_0556	11	8	0	1	5	2	0	3	2.63	4	2	0.848	-0.238	-0.491	0.62369095677253		0.1894	3.8012	3.0764	3.0764	True
CDR20291_RS03310	CDR20291_0557	19	20	4	7	9	6	9	21	11.32	8	15	1.337	0.419	0.74	0.459548266669285	0.672190118132484	0.0	1.0206	0.8062	0.8062	True
CDR20291_RS03315	CDR20291_0558	4	7	2	4	2	2	5	12	5.17	2	8	1.528	0.612	1.072	0.283514177343725		0.0	2.0248	1.5139	1.5139	True
CDR20291_RS03320	CDR20291_0559	4	21	2	2	2	6	5	6	4.72	4	6	1.072	0.101	0.187	0.851337668776091		0.0	2.2017	1.6712	1.6712	True
CDR20291_RS03325	CDR20291_0560	0	0	0	0	0	0	0	0	0.0	0	0	1.0	0.0
CDR20291_RS03330	CDR20291_0561	2	28	2	0	1	8	5	0	3.51	4	2	0.881	-0.184	-0.363	0.716236808898074		1.5206	2.8996	2.6264	2.6264	True
CDR20291_RS03335	CDR20291_0562	0	7	0	0	0	2	0	0	0.52	1	0	0.944	-0.083	-0.23	0.818020677768572		10.0	18.4095	10.0	10.0	True
CDR20291_RS03340	CDR20291_0563	6	16	0	2	3	5	0	6	3.4	4	3	0.947	-0.079	-0.155	0.876858227708959		0.0991	2.9873	2.5478	2.5478	True
CDR20291_RS03345	CDR20291_0564	0	9	0	0	0	3	0	0	0.67	2	0	0.926	-0.111	-0.305	0.760135439112803		10.0	14.3579	10.0	10.0	True
CDR20291_RS03350	NA	161	188	42	70	75	56	99	210	110.11	66	154	1.808	0.854	1.708	0.0876716808555157	0.242643199712153	0.1326	0.264	0.2367	0.2367	True
CDR20291_RS03355	CDR20291_0565	2	12	0	0	1	4	0	0	1.13	2	0	0.869	-0.202	-0.515	0.606758094891413		0.0	8.6141	7.8098	7.8098	True
CDR20291_RS03360	CDR20291_0566	8	6	0	0	4	2	0	0	1.38	3	0	0.832	-0.265	-0.634	0.525966423149961		0.0	7.0727	6.3931	6.3931	True
CDR20291_RS03365	CDR20291_0567	13	38	0	0	6	11	0	0	4.36	8	0	0.534	-0.906	-1.604	0.108686326005324		0.0	2.3654	2.2085	2.2085	True
CDR20291_RS03370	CDR20291_0568	51	116	32	18	24	35	75	54	46.99	30	64	1.649	0.721	1.369	0.170851725351445	0.375686046624442	0.0428	0.3805	0.3084	0.3084	True
CDR20291_RS03375	CDR20291_0569	111	144	8	12	52	43	19	36	37.46	48	28	0.724	-0.466	-0.873	0.38282747095536	0.603654664603369	0.0139	0.4322	0.3551	0.3551	True
CDR20291_RS03380	CDR20291_0570	26	43	2	0	12	13	5	0	7.44	12	2	0.618	-0.695	-1.203	0.228968497292051		0.0	1.4612	1.2543	1.2543	True
CDR20291_RS03385	CDR20291_0571	8	6	2	2	4	2	5	6	4.06	3	6	1.182	0.242	0.451	0.652126805324525		0.0	2.5277	1.8361	1.8361	True
CDR20291_RS03390	CDR20291_0572	32	21	2	2	15	6	5	6	7.99	10	6	0.795	-0.331	-0.592	0.553582638051227		0.0	1.372	1.0772	1.0772	True
CDR20291_RS03395	CDR20291_0573	154	152	115	80	72	45	271	240	157.11	58	256	3.171	1.665	3.245	0.0011733817935139	0.0097424770490512	0.0504	0.2381	0.1971	0.1971	True
CDR20291_RS03400	CDR20291_0574	8	16	0	0	4	5	0	0	2.13	4	0	0.737	-0.441	-0.942	0.346399426643613		0.0	4.654	4.2495	4.2495	True
CDR20291_RS03405	CDR20291_0575	0	24	4	5	0	7	9	15	7.9	4	12	1.432	0.519	0.92	0.357831493653536		2.5405	1.3859	1.5596	1.5596	True
CDR20291_RS03410	CDR20291_0576	37	80	23	15	17	24	54	45	35.11	20	50	1.694	0.761	1.401	0.161090978835108	0.360159830892795	0.0	0.4493	0.3555	0.3555	True
CDR20291_RS03415	CDR20291_0577	0	24	0	0	0	7	0	0	1.8	4	0	0.814	-0.296	-0.716	0.473911898553364		10.0	5.495	6.7252	6.7252	True
CDR20291_RS03417	NA	0	0	0	0	0	0	0	0	0.0	0	0	1.0	0.0
CDR20291_RS03420	CDR20291_0578	42	68	24	2	20	20	57	6	25.64	20	32	1.249	0.32	0.58	0.562168487351717	0.753307787637916	0.6999	0.5497	0.5768	0.5768	True
CDR20291_RS03425	CDR20291_0579	58	68	40	25	27	20	94	75	54.18	24	84	2.391	1.258	2.305	0.0211831748362929	0.0877338818928557	0.0	0.3535	0.2817	0.2817	True
CDR20291_RS03430	CDR20291_0580	2	12	0	0	1	4	0	0	1.13	2	0	0.869	-0.202	-0.515	0.606758094891413		0.0	8.6141	7.8098	7.8098	True
tcdR	CDR20291_0581	0	0	0	0	0	0	0	0	0.0	0	0	1.0	0.0
tcdB	CDR20291_0582	22	104	2	8	10	31	5	24	17.53	20	14	0.846	-0.241	-0.432	0.665834714260384	0.822429174836437	0.611	0.722	0.699	0.699	True
tcdE	CDR20291_0583	0	0	0	0	0	0	0	0	0.0	0	0	1.0	0.0
CDR20291_RS03450	NA	4	0	0	0	2	0	0	0	0.47	1	0	0.953	-0.069	-0.191	0.848309220429925		0.0	20.5831	10.0	10.0	True
tcdA	CDR20291_0584	3913	2245	134	114	1831	672	316	342	790.05	1252	329	0.356	-1.491	-2.972	0.0029583276779008	0.0199313592036352	0.2122	0.1894	0.198	0.198	True
cdd1	CDR20291_0586	0	0	0	0	0	0	0	0	0.0	0	0	1.0	0.0
CDR20291_RS03475	CDR20291_0587	13283	7340	5010	2276	6215	2196	11809	6823	6760.87	4206	9316	1.786	0.837	1.755	0.0793086949915705	0.227359167160648	0.2995	0.1787	0.2053	0.2053	True
CDR20291_RS03480	NA	3	0	0	0	1	0	0	0	0.35	0	0	0.974	-0.038	-0.104	0.917028610840708		0.0	27.3851	10.0	10.0	True
CDR20291_RS03485	CDR20291_0588	4	8	0	0	2	2	0	0	1.07	2	0	0.878	-0.188	-0.485	0.627534826622302		0.0	9.1307	8.1322	8.1322	True
CDR20291_RS03490	CDR20291_0589	0	20	1	2	0	6	2	6	3.58	3	4	1.063	0.088	0.175	0.860731163788146		2.7274	2.841	2.8211	2.8211	True
CDR20291_RS03495	CDR20291_0590	0	0	0	0	0	0	0	0	0.0	0	0	1.0	0.0
CDR20291_RS03500	CDR20291_0591	167	193	44	36	78	58	104	108	86.88	68	106	1.354	0.437	0.898	0.369030642332094	0.591217226026036	0.0	0.2872	0.2284	0.2284	True
CDR20291_RS03505	CDR20291_0592	16	86	8	2	7	26	19	6	14.52	16	12	0.891	-0.166	-0.299	0.764797001143115	0.879516551314582	0.5033	0.8349	0.7602	0.7602	True
CDR20291_RS03510	CDR20291_0593	0	29	1	0	0	9	2	0	2.76	4	1	0.84	-0.251	-0.543	0.587141669956663		7.5116	3.6381	4.0237	4.0237	True
CDR20291_RS03515	CDR20291_0594	0	2	0	0	0	1	0	0	0.15	0	0	1.034	0.049	0.137	0.891069876701901		0.0	63.9899	10.0	10.0	True
CDR20291_RS03525	CDR20291_0596	8	34	8	8	4	10	19	24	14.19	7	22	1.662	0.733	1.255	0.20939790991747	0.42886920956485	0.1983	0.8502	0.6991	0.6991	True
CDR20291_RS03530	CDR20291_0598	4	2	0	0	2	1	0	0	0.62	2	0	0.933	-0.1	-0.276	0.782255322545657		0.0	15.6389	10.0	10.0	True
CDR20291_RS03535	CDR20291_0599	0	14	0	0	0	4	0	0	1.05	2	0	0.895	-0.16	-0.438	0.661364229809529		10.0	9.2934	10.0	10.0	True
CDR20291_RS03540	CDR20291_0600	0	0	0	0	0	0	0	0	0.0	0	0	1.0	0.0
CDR20291_RS03545	CDR20291_0601	4	4	0	0	2	1	0	0	0.77	2	0	0.917	-0.124	-0.342	0.731987247280532		0.0	12.6233	10.0	10.0	True
CDR20291_RS03550	CDR20291_0602	8	2	0	0	4	1	0	0	1.09	2	0	0.877	-0.189	-0.488	0.62541638595665		2.4664	8.9738	8.1914	8.1914	True
CDR20291_RS03555	CDR20291_0603	78	56	2	14	36	17	5	42	24.98	26	24	0.934	-0.098	-0.178	0.858798391295175	0.930907682005225	0.7834	0.5595	0.6019	0.6019	True
CDR20291_RS03560	CDR20291_0604	2	0	0	0	1	0	0	0	0.23	0	0	1.005	0.006	0.018	0.985565603471496		0.0	40.9889	10.0	10.0	True
CDR20291_RS03565	CDR20291_0605	8	24	2	0	4	7	5	0	3.91	6	2	0.841	-0.25	-0.482	0.629752564517867		0.1501	2.6193	2.2003	2.2003	True
CDR20291_RS03570	CDR20291_0606	3	4	0	2	1	1	0	6	2.15	1	3	1.136	0.185	0.388	0.697777317811058		0.0	4.6199	3.7801	3.7801	True
CDR20291_RS03575	CDR20291_0607	33	50	0	5	15	15	0	15	11.35	15	8	0.771	-0.375	-0.666	0.505526551534875	0.705903968466121	1.2158	1.0187	1.0356	1.0356	True
CDR20291_RS03580	CDR20291_0608	35	25	5	15	16	7	12	45	20.15	12	28	1.516	0.6	1.057	0.290388981075735	0.512405953379671	0.4132	0.6511	0.5999	0.5999	True
CDR20291_RS03585	CDR20291_0609	35	46	10	14	16	14	24	42	23.92	15	33	1.513	0.598	1.078	0.281141919306743	0.505903759471935	0.0	0.5765	0.4604	0.4604	True
CDR20291_RS03590	CDR20291_0610	8	4	0	2	4	1	0	6	2.73	2	3	1.031	0.044	0.09	0.928566235036274		0.738	3.6695	3.1266	3.1266	True
infC	CDR20291_0611	141	563	62	52	66	168	146	156	134.12	117	151	1.185	0.245	0.505	0.613731285996348	0.792689185437143	0.2022	0.2485	0.2383	0.2383	True
rpmI	CDR20291_0612	116	529	21	15	54	158	49	45	76.76	106	47	0.596	-0.747	-1.424	0.154387616921631	0.351726613022665	0.2695	0.3017	0.2945	0.2945	True
rplT	CDR20291_0613	220	824	65	28	103	247	153	84	146.66	175	118	0.772	-0.374	-0.762	0.44591494229567	0.657051398772928	0.2491	0.2424	0.2436	0.2436	True
CDR20291_RS03610	CDR20291_0614	7	14	0	2	3	4	0	6	3.37	4	3	0.951	-0.073	-0.144	0.885395898658778		0.0	3.0146	2.5556	2.5556	True
CDR20291_RS03615	NA	1	4	0	0	0	1	0	0	0.42	0	0	0.961	-0.058	-0.16	0.872855581101768		0.0	23.1167	10.0	10.0	True
CDR20291_RS03620	CDR20291_0615	2	36	2	0	1	11	5	0	4.11	6	2	0.833	-0.264	-0.512	0.608597162414846		1.7611	2.5028	2.3588	2.3588	True
CDR20291_RS03625	CDR20291_0616	2	10	0	4	1	3	0	12	3.98	2	6	1.27	0.345	0.658	0.510778104491694		1.6149	2.5763	2.4155	2.4155	True
CDR20291_RS03630	CDR20291_0617	2	10	0	0	1	3	0	0	0.98	2	0	0.891	-0.167	-0.441	0.659192051176284		0.0	9.8995	8.8783	8.8783	True
CDR20291_RS03635	CDR20291_0618	4	35	2	0	2	10	5	0	4.26	6	2	0.817	-0.292	-0.56	0.575462795794443		1.0824	2.416	2.1691	2.1691	True
CDR20291_RS03640	CDR20291_0619	33	32	4	4	15	10	9	12	11.61	12	10	0.939	-0.091	-0.164	0.869896134500111	0.937328120496205	0.0	0.9998	0.7751	0.7751	True
CDR20291_RS03645	CDR20291_0620	0	20	4	12	0	6	9	36	12.85	3	22	2.176	1.122	1.771	0.0764858900222273	0.22177492966616	2.6985	0.9205	1.151	1.151	True
CDR20291_RS03650	NA	0	3	0	0	0	1	0	0	0.22	0	0	1.005	0.007	0.02	0.983783800002813		0.0	42.719	10.0	10.0	True
CDR20291_RS03655	CDR20291_0621	2	10	0	2	1	3	0	6	2.48	2	3	1.068	0.095	0.196	0.844305406875385		0.7733	4.0256	3.4113	3.4113	True
CDR20291_RS03660	CDR20291_0622	968	1454	135	114	453	435	318	342	386.99	444	330	0.799	-0.324	-0.74	0.459509463025097	0.672190118132484	0.0	0.202	0.1567	0.1567	True
CDR20291_RS03665	CDR20291_0623	135	103	16	24	63	31	38	72	50.91	47	55	1.095	0.131	0.253	0.800160517459459	0.903254086868119	0.1949	0.3649	0.3284	0.3284	True
CDR20291_RS03670	CDR20291_0624	0	12	0	0	0	4	0	0	0.9	2	0	0.906	-0.142	-0.392	0.695303794614568		10.0	10.8127	10.0	10.0	True
CDR20291_RS03672	NA	15	67	6	2	7	20	14	6	11.8	14	10	0.894	-0.162	-0.29	0.771458280312151	0.883222860675169	0.3403	0.9863	0.8353	0.8353	True
pheS	CDR20291_0625	291	439	57	49	136	131	134	147	137.19	134	140	1.036	0.051	0.11	0.912305589242382	0.96130778518905	0.0	0.2469	0.1923	0.1923	True
pheT	CDR20291_0626	136	411	9	14	64	123	21	42	62.45	94	32	0.495	-1.014	-1.863	0.0625322670741094	0.192207475292309	0.1771	0.3302	0.2995	0.2995	True
zapA	CDR20291_0627	54	140	4	2	25	42	9	6	20.65	34	8	0.48	-1.06	-1.745	0.0810156203078675	0.23014910571059	0.0	0.6398	0.5254	0.5254	True
CDR20291_RS03690	CDR20291_0628	2	8	0	0	1	2	0	0	0.83	2	0	0.911	-0.134	-0.368	0.712765965055811		0.0	11.647	10.0	10.0	True
CDR20291_RS03695	CDR20291_0629	16	89	2	0	7	27	5	0	9.71	17	2	0.532	-0.91	-1.505	0.132313182721963	0.319573652378169	0.6873	1.1608	1.0908	1.0908	True
CDR20291_RS03700	CDR20291_0630	34	32	0	0	16	10	0	0	6.37	13	0	0.41	-1.285	-2.03	0.0423794931378936		0.0	1.6759	1.5634	1.5634	True
CDR20291_RS03705	CDR20291_0631	9	28	0	0	4	8	0	0	3.15	6	0	0.633	-0.659	-1.276	0.201935079785509		0.0	3.2108	2.9838	2.9838	True
CDR20291_RS03710	CDR20291_0632	40	57	20	12	19	17	47	36	29.72	18	42	1.63	0.705	1.286	0.198307105247409	0.418137531717665	0.0	0.4985	0.3896	0.3896	True
CDR20291_RS03715	CDR20291_0633	78	381	28	10	36	114	66	30	61.62	75	48	0.768	-0.381	-0.726	0.467927181427001	0.67800310647026	0.3974	0.3323	0.3462	0.3462	True
CDR20291_RS03720	CDR20291_0634	196761	125908	23806	35367	92060	37676	56114	106024	72968.51	64868	81069	1.174	0.231	0.502	0.615566352794808	0.793141192493503	0.187	0.1775	0.1971	0.1971	True
CDR20291_RS03725	CDR20291_0635	308	283	41	36	144	85	97	108	108.34	114	102	0.927	-0.11	-0.229	0.81867612016576	0.914053766382576	0.0754	0.2655	0.2229	0.2229	True
CDR20291_RS03730	NA	2	13	4	0	1	4	9	0	3.56	2	4	1.152	0.204	0.398	0.690505149546104		1.3104	2.8565	2.5865	2.5865	True
argS	CDR20291_0637	403	676	34	25	189	202	80	75	136.48	196	78	0.509	-0.974	-2.006	0.0449006659248946	0.151511353314864	0.0	0.2473	0.194	0.194	True
CDR20291_RS03740	CDR20291_0638	22	71	6	2	10	21	14	6	12.92	16	10	0.836	-0.258	-0.462	0.643788578986618	0.808168724311307	0.1889	0.9163	0.7566	0.7566	True
CDR20291_RS03745	NA	0	2	0	0	0	1	0	0	0.15	0	0	1.034	0.049	0.137	0.891069876701901		0.0	63.9899	10.0	10.0	True
CDR20291_RS03750	CDR20291_0639	166	184	10	10	78	55	24	30	46.57	66	27	0.569	-0.815	-1.513	0.130238870957129	0.315888461557836	0.0	0.3823	0.3092	0.3092	True
CDR20291_RS03755	CDR20291_0640	310	311	10	14	145	93	24	42	75.91	119	33	0.41	-1.287	-2.352	0.0186822448681768	0.0805671809940123	0.0875	0.3031	0.2617	0.2617	True
CDR20291_RS03765	CDR20291_0642	78	73	12	16	36	22	28	48	33.65	29	38	1.161	0.215	0.406	0.684684153824716	0.832858961582527	0.099	0.4611	0.3834	0.3834	True
cooS_2	CDR20291_0643	1370	1241	134	134	641	371	316	402	432.48	506	359	0.775	-0.367	-0.816	0.414629390048507	0.632326557659699	0.0805	0.1994	0.1742	0.1742	True
CDR20291_RS03775	CDR20291_0644	1684	680	218	72	788	203	514	216	430.27	496	365	0.818	-0.289	-0.585	0.558240892030191	0.7509411852887	0.5205	0.1995	0.267	0.267	True
CDR20291_RS03780	CDR20291_0645	2734	2223	101	149	1279	665	238	447	657.28	972	342	0.454	-1.138	-2.367	0.0179220107620812	0.0779221530407614	0.1886	0.1919	0.1907	0.1907	True
CDR20291_RS03785	CDR20291_0646	101	70	5	2	47	21	12	6	21.5	34	9	0.516	-0.954	-1.599	0.109870976060224	0.284413742686297	0.2245	0.6215	0.5374	0.5374	True
CDR20291_RS03790	CDR20291_0647	63	91	6	4	29	27	14	12	20.71	28	13	0.68	-0.556	-0.99	0.322165633642999	0.544729118910335	0.0	0.6383	0.4989	0.4989	True
CDR20291_RS03795	CDR20291_0648	142	64	0	19	66	19	0	57	35.64	42	28	0.833	-0.263	-0.472	0.636733521933892	0.803658856846884	3.1729	0.4452	0.7372	0.7372	True
CDR20291_RS03800	CDR20291_0649	233	98	6	6	109	29	14	18	42.62	69	16	0.421	-1.249	-2.091	0.0365279860546042	0.128232456307479	0.4102	0.4014	0.403	0.403	True
lpdA_2	CDR20291_0650	2006	888	334	125	939	266	787	375	591.57	602	581	0.977	-0.034	-0.069	0.944668667453346	0.976733138234404	0.444	0.1935	0.2464	0.2464	True
CDR20291_RS03810	CDR20291_0651	6106	3625	597	393	2857	1085	1407	1178	1631.73	1971	1292	0.736	-0.442	-0.962	0.336035610664227	0.558942025718302	0.2087	0.1832	0.1908	0.1908	True
acsD	CDR20291_0652	2525	2155	139	187	1181	645	328	561	678.62	913	444	0.585	-0.775	-1.673	0.0942473361929703	0.256933133136422	0.1518	0.1914	0.1827	0.1827	True
acsC	CDR20291_0653	591	500	43	21	277	150	101	63	147.61	214	82	0.509	-0.974	-1.95	0.0511656436721643	0.165935904356565	0.1358	0.242	0.2196	0.2196	True
acsE	CDR20291_0654	615	453	102	74	288	136	240	222	221.39	212	231	1.065	0.091	0.195	0.845402152374921	0.925410124125939	0.1365	0.2204	0.2018	0.2018	True
acsB	CDR20291_0655	4220	2648	692	213	1974	792	1631	639	1259.12	1383	1135	0.872	-0.197	-0.416	0.677245169515216	0.831497922378144	0.368	0.1849	0.2236	0.2236	True
gcvH	CDR20291_0656	281	317	27	63	131	95	64	189	119.71	113	126	1.072	0.1	0.203	0.839185438846069	0.924993942344429	0.2575	0.2571	0.2572	0.2572	True
acsV	CDR20291_0657	29	51	8	0	14	15	19	0	11.92	14	10	0.866	-0.207	-0.371	0.710283814494413	0.848524127046759	1.2668	0.9782	1.0042	1.0042	True
CDR20291_RS03845	CDR20291_0658	13	36	0	0	6	11	0	0	4.21	8	0	0.544	-0.877	-1.568	0.116832054338766		0.0	2.4431	2.2758	2.2758	True
CDR20291_RS03850	CDR20291_0659	6	42	2	0	3	13	5	0	5.02	8	2	0.762	-0.393	-0.732	0.463984775003742		0.8806	2.0783	1.8689	1.8689	True
CDR20291_RS03855	CDR20291_0660	4	17	0	1	2	5	0	3	2.49	4	2	0.863	-0.212	-0.443	0.658084647781247		0.3475	4.013	3.2607	3.2607	True
CDR20291_RS03860	CDR20291_0661	6	22	4	1	3	7	9	3	5.45	5	6	1.086	0.118	0.218	0.827265396502498		0.2201	1.9278	1.5036	1.5036	True
CDR20291_RS03865	CDR20291_0662	767	1106	233	178	359	331	549	534	443.16	345	542	1.411	0.497	1.138	0.255147342483394	0.481090129326667	0.0	0.1989	0.1541	0.1541	True
CDR20291_RS03870	CDR20291_0663	124	243	40	37	58	73	94	111	83.98	66	102	1.358	0.441	0.905	0.365312653567911	0.588085776178109	0.0	0.291	0.2303	0.2303	True
hisJ	CDR20291_0664	2	18	10	0	1	5	24	0	7.47	3	12	1.472	0.558	0.987	0.323784326861053		2.5389	1.4549	1.6175	1.6175	True
CDR20291_RS03880	CDR20291_0665	0	6	0	0	0	2	0	0	0.45	1	0	0.955	-0.067	-0.184	0.853928358069023		0.0	21.4482	10.0	10.0	True
CDR20291_RS03885	CDR20291_0666	4	15	0	0	2	4	0	0	1.59	3	0	0.805	-0.313	-0.724	0.468937528053846		0.0	6.182	5.6376	5.6376	True
CDR20291_RS03890	CDR20291_0668	0	0	0	4	0	0	0	12	3.0	0	6	2.027	1.019	1.938	0.0526603043073261		10.0	3.3621	4.0607	4.0607	True
glpK	CDR20291_0669	391	282	68	98	183	84	160	294	180.35	134	227	1.443	0.529	1.093	0.274591357516005	0.49860009654222	0.2105	0.2303	0.2272	0.2272	True
CDR20291_RS03900	CDR20291_0670	13	0	0	0	6	0	0	0	1.52	3	0	0.846	-0.241	-0.611	0.541155511565268		10.0	6.456	7.849	7.849	True
CDR20291_RS03905	CDR20291_0671	13	33	6	2	6	10	14	6	9.02	8	10	1.091	0.126	0.227	0.820678127763843		0.0	1.2353	0.971	0.971	True
CDR20291_RS03910	NA	20	46	38	22	9	14	90	66	44.66	12	78	3.975	1.991	3.217	0.0012963221609271	0.0105017839838672	0.0	0.3911	0.3167	0.3167	True
CDR20291_RS03915	CDR20291_0672	128	141	0	12	60	42	0	36	34.51	51	18	0.598	-0.743	-1.282	0.199733413922207	0.419440133215914	2.3836	0.454	0.6121	0.6121	True
CDR20291_RS03920	CDR20291_0673	20	93	0	0	9	28	0	0	9.3	18	0	0.297	-1.749	-2.461	0.0138658328073572		0.7922	1.2043	1.178	1.178	True
CDR20291_RS03925	CDR20291_0674	0	0	0	0	0	0	0	0	0.0	0	0	1.0	0.0
CDR20291_RS03930	CDR20291_0675	8	44	12	4	4	13	28	12	14.3	8	20	1.456	0.542	0.949	0.34267704715663	0.565898111000219	0.4303	0.8451	0.7489	0.7489	True
CDR20291_RS03935	CDR20291_0676	320	386	20	7	150	116	47	21	83.34	133	34	0.39	-1.358	-2.476	0.0132766137199415	0.0625082717596888	0.0646	0.2919	0.2562	0.2562	True
CDR20291_RS03940	CDR20291_0677	6	73	12	2	3	22	28	6	14.73	12	17	1.14	0.189	0.34	0.733904527278518	0.861820985378119	1.0651	0.8253	0.8819	0.8819	True
CDR20291_RS03942	NA	260	405	113	68	122	121	266	204	178.26	122	235	1.629	0.704	1.518	0.129045607009914	0.313754871964567	0.0	0.2309	0.1828	0.1828	True
CDR20291_RS03945	CDR20291_0678	4	21	0	2	2	6	0	6	3.54	4	3	0.933	-0.1	-0.198	0.843210337609771		0.8332	2.876	2.526	2.526	True
CDR20291_RS03950	CDR20291_0679	12	24	0	0	6	7	0	0	3.2	6	0	0.627	-0.673	-1.295	0.195264601868001		0.0	3.1618	2.9137	2.9137	True
CDR20291_RS03955	CDR20291_0680	94	141	2	4	44	42	5	12	25.72	43	8	0.402	-1.316	-2.106	0.0352470908299355	0.125945408483394	0.0	0.5485	0.4562	0.4562	True
CDR20291_RS03960	CDR20291_0681	4	23	2	0	2	7	5	0	3.37	4	2	0.891	-0.167	-0.331	0.740967433469552		0.6762	3.0129	2.5733	2.5733	True
thiI	CDR20291_0682	60	111	30	48	28	33	71	144	68.97	30	108	2.378	1.25	2.321	0.0203043014525521	0.0853548470725983	0.0969	0.3157	0.2709	0.2709	True
CDR20291_RS03975	CDR20291_0684	50	82	2	4	23	25	5	12	16.16	24	8	0.616	-0.699	-1.203	0.228826102355693	0.453197212016531	0.0	0.7682	0.6235	0.6235	True
pdcB	CDR20291_0685	26	111	17	4	12	33	40	12	24.36	22	26	1.073	0.102	0.186	0.852342326289135	0.929954740951232	0.446	0.5692	0.5431	0.5431	True
pflA	CDR20291_0686	1299	1292	348	596	608	387	820	1787	900.34	498	1304	2.07	1.05	2.217	0.026600503143744	0.102043692830936	0.1841	0.1879	0.1874	0.1874	True
pflB	CDR20291_0687	11562	15492	1758	2457	5410	4636	4144	7366	5388.71	5023	5755	1.108	0.148	0.342	0.732548076924146	0.861599537022282	0.0689	0.1791	0.1581	0.1581	True
CDR20291_RS03995	CDR20291_0688	2	24	0	0	1	7	0	0	2.03	4	0	0.756	-0.404	-0.885	0.375914215397195		2.9104	4.882	4.6836	4.6836	True
CDR20291_RS04000	CDR20291_0689	214	702	26	21	100	210	61	63	108.61	155	62	0.531	-0.912	-1.796	0.0725714446149282	0.21405111304703	0.1409	0.2652	0.2375	0.2375	True
CDR20291_RS04005	CDR20291_0690	2	12	4	0	1	4	9	0	3.49	2	4	1.166	0.222	0.432	0.665486583252789		1.2349	2.9139	2.622	2.622	True
CDR20291_RS04010	CDR20291_0691	3	0	1	0	1	0	2	0	0.94	0	1	1.049	0.068	0.187	0.851540870355893		0.0	10.3321	9.6343	9.6343	True
CDR20291_RS04015	CDR20291_0692	21	0	1	2	10	0	2	6	4.54	5	4	0.966	-0.05	-0.098	0.922085936318814		3.6036	2.2782	2.5325	2.5325	True
CDR20291_RS04030	CDR20291_0695	0	0	0	0	0	0	0	0	0.0	0	0	1.0	0.0
srlD	CDR20291_0696	65	50	38	36	30	15	90	108	60.72	22	99	2.814	1.492	2.651	0.0080206838884264	0.0429658392562513	0.1144	0.3346	0.2871	0.2871	True
tnpB_6	CDR20291_0697	14	40	2	0	7	12	5	0	5.81	10	2	0.707	-0.501	-0.907	0.364583113629622		0.1452	1.821	1.5676	1.5676	True
CDR20291_RS04050	CDR20291_0698	16	53	6	0	7	16	14	0	9.37	12	7	0.856	-0.223	-0.403	0.6866592634721		1.1294	1.196	1.189	1.189	True
spoIIAA	CDR20291_0699	0	1	0	0	0	0	0	0	0.07	0	0	1.075	0.105	0.296	0.767528129960137		0.0	127.8024	10.0	10.0	True
spoIIAB	CDR20291_0700	2	11	0	4	1	3	0	12	4.05	2	6	1.252	0.324	0.617	0.537355234597848		1.684	2.532	2.3897	2.3897	True
sigF	CDR20291_0701	9	37	3	2	4	11	7	6	7.09	8	6	0.951	-0.073	-0.133	0.894258242667472		0.0	1.5244	1.1858	1.1858	True
spoVAC	CDR20291_0702	2	0	2	0	1	0	5	0	1.41	0	2	1.187	0.247	0.599	0.549279787352067		4.4768	6.9365	6.6975	6.6975	True
spoVAD	CDR20291_0703	32	22	10	0	15	7	24	0	11.28	11	12	1.039	0.055	0.1	0.92022050133259	0.964063467626446	1.8279	1.0236	1.1165	1.1165	True
spoVAE	CDR20291_0704	22	40	15	2	10	12	35	6	15.9	11	20	1.32	0.401	0.712	0.476265729645332	0.685914318742187	0.3868	0.7776	0.7048	0.7048	True
CDR20291_RS04085	CDR20291_0705	6	26	12	0	3	8	28	0	9.72	6	14	1.386	0.471	0.832	0.405580899235577	0.622367622216556	2.1805	1.1597	1.2943	1.2943	True
CDR20291_RS04090	CDR20291_0706	40	22	4	0	19	7	9	0	8.68	13	4	0.741	-0.432	-0.769	0.441597167604639		0.8843	1.277	1.2307	1.2307	True
CDR20291_RS04095	CDR20291_0707	6	10	6	0	3	3	14	0	4.99	3	7	1.259	0.332	0.616	0.538039574963573		0.9009	2.0923	1.933	1.933	True
CDR20291_RS04100	CDR20291_0708	4	4	0	0	2	1	0	0	0.77	2	0	0.917	-0.124	-0.342	0.731987247280532		0.0	12.6233	10.0	10.0	True
CDR20291_RS04105	CDR20291_0709	24	24	0	2	11	7	0	6	6.1	9	3	0.731	-0.451	-0.819	0.412942206128251		0.0828	1.7421	1.545	1.545	True
CDR20291_RS04110	CDR20291_0711	46365	33771	21467	10652	21693	10105	50600	31933	28582.99	15899	41266	2.072	1.051	2.254	0.0241818400770171	0.0954395700081089	0.1904	0.1777	0.179	0.179	True
CDR20291_RS04115	CDR20291_0712	47676	32369	4581	3397	22307	9686	10798	10184	13243.51	15996	10491	0.73	-0.453	-1.01	0.31264911617389	0.53746639301027	0.1563	0.178	0.1744	0.1744	True
yunB	CDR20291_0713	0	0	0	0	0	0	0	0	0.0	0	0	1.0	0.0
CDR20291_RS04125	CDR20291_0714	0	0	15	0	0	0	35	0	8.84	0	18	7.062	2.82	3.313	0.0009232531356923		10.0	1.2574	1.7396	1.7396	True
CDR20291_RS04130	CDR20291_0715	70	208	14	19	33	62	33	57	46.24	48	45	0.965	-0.052	-0.101	0.91992609125501	0.964063467626446	0.1479	0.3838	0.3333	0.3333	True
CDR20291_RS04135	CDR20291_0716	75	248	30	32	35	74	71	96	68.99	54	84	1.307	0.386	0.765	0.444484568809284	0.656893040277313	0.15	0.3157	0.2792	0.2792	True
CDR20291_RS04140	CDR20291_0717	3	12	2	0	1	4	5	0	2.43	2	2	0.995	-0.008	-0.016	0.986906642683914		0.2937	4.1109	3.3598	3.3598	True
CDR20291_RS04145	CDR20291_0718	62	56	5	18	29	17	12	54	27.88	23	33	1.197	0.26	0.476	0.634198030756716	0.8029228332555	0.43	0.5198	0.5019	0.5019	True
hflX	CDR20291_0719	12	30	6	0	6	9	14	0	7.18	8	7	0.997	-0.004	-0.007	0.994466798285566		0.9524	1.5064	1.4447	1.4447	True
CDR20291_RS04155	CDR20291_0720	177	248	6	12	83	74	14	36	51.79	78	25	0.482	-1.053	-1.899	0.057602475329175	0.18227948587396	0.0032	0.3617	0.3139	0.3139	True
CDR20291_RS04160	CDR20291_0721	528	464	670	404	247	139	1579	1211	794.07	193	1395	5.591	2.483	4.794	1.63103491582911e-06	3.71169394879955e-05	0.0901	0.1893	0.1685	0.1685	True
CDR20291_RS04165	CDR20291_0722	0	14	0	0	0	4	0	0	1.05	2	0	0.895	-0.16	-0.438	0.661364229809529		10.0	9.2934	10.0	10.0	True
CDR20291_RS04170	CDR20291_0723	36	22	8	2	17	7	19	6	12.07	12	12	1.03	0.043	0.077	0.938448929852342	0.974486927158555	0.3479	0.9683	0.8293	0.8293	True
CDR20291_RS04175	CDR20291_0724	16	4	0	0	7	1	0	0	2.17	4	0	0.739	-0.436	-0.938	0.348244759528785		2.3564	4.5755	4.3597	4.3597	True
nadE	CDR20291_0725	87	118	3	9	41	35	7	27	27.52	38	17	0.651	-0.619	-1.106	0.268578782606718	0.495323635019395	0.0064	0.5243	0.4656	0.4656	True
CDR20291_RS04185	CDR20291_0726	392	573	47	108	183	171	111	324	197.35	177	218	1.146	0.197	0.411	0.680824163099839	0.831497922378144	0.2382	0.2257	0.2283	0.2283	True
CDR20291_RS04190	CDR20291_0727	2190	2379	194	232	1025	712	457	695	722.33	868	576	0.735	-0.445	-1.004	0.315407242723851	0.538747875880856	0.0723	0.1905	0.1645	0.1645	True
CDR20291_RS04195	CDR20291_0728	0	6	0	0	0	2	0	0	0.45	1	0	0.955	-0.067	-0.184	0.853928358069023		0.0	21.4482	10.0	10.0	True
CDR20291_RS04200	CDR20291_0729	54	38	2	0	25	11	5	0	10.34	18	2	0.504	-0.989	-1.607	0.108157829906292	0.281778115784235	0.295	1.1009	0.9907	0.9907	True
CDR20291_RS04205	CDR20291_0730	6	6	0	0	3	2	0	0	1.15	2	0	0.865	-0.209	-0.526	0.598911604479737		0.0	8.4746	7.578	7.578	True
CDR20291_RS04210	CDR20291_0731	0	2	0	0	0	1	0	0	0.15	0	0	1.034	0.049	0.137	0.891069876701901		0.0	63.9899	10.0	10.0	True
CDR20291_RS04215	CDR20291_0732	88	94	2	0	41	28	5	0	18.5	34	2	0.298	-1.744	-2.442	0.014594400648702	0.0665225414534231	0.063	0.6933	0.617	0.617	True
CDR20291_RS04220	CDR20291_0733	4	16	0	0	2	5	0	0	1.66	4	0	0.795	-0.331	-0.755	0.450153906563979		0.0	5.9122	5.4092	5.4092	True
acrC	CDR20291_0734	62	22	4	4	29	7	9	12	14.25	18	10	0.812	-0.301	-0.537	0.5913793016252	0.772678546982159	0.4935	0.8472	0.7579	0.7579	True
CDR20291_RS04230	CDR20291_0735	4	2	0	0	2	1	0	0	0.62	2	0	0.933	-0.1	-0.276	0.782255322545657		0.0	15.6389	10.0	10.0	True
CDR20291_RS04235	CDR20291_0736	28	16	6	8	13	5	14	24	14.0	9	19	1.393	0.478	0.843	0.399229933497752	0.616353696160506	0.2568	0.8591	0.7154	0.7154	True
CDR20291_RS04240	CDR20291_0737	0	0	8	0	0	0	19	0	4.71	0	10	3.036	1.602	2.498	0.0125067262943739		10.0	2.2025	2.7577	2.7577	True
CDR20291_RS04245	CDR20291_0738	27	360	2	0	13	108	5	0	31.27	60	2	0.195	-2.36	-2.958	0.0030922675133626	0.0206944056663502	1.4846	0.4827	0.6208	0.6208	True
CDR20291_RS04250	CDR20291_0740	10	45	0	0	5	13	0	0	4.54	9	0	0.525	-0.929	-1.635	0.102074256021329		0.7357	2.2821	2.1749	2.1749	True
CDR20291_RS04255	CDR20291_0741	55	28	15	10	26	8	35	30	24.86	17	32	1.405	0.49	0.886	0.375388052607592	0.59508041905801	0.2806	0.5613	0.4958	0.4958	True
CDR20291_RS04260	CDR20291_0742	477	592	64	46	223	177	151	138	172.27	200	144	0.79	-0.34	-0.739	0.460109738798793	0.672519786220879	0.0162	0.2327	0.1845	0.1845	True
CDR20291_RS04265	CDR20291_0743	44	116	26	4	21	35	61	12	32.14	28	36	1.164	0.219	0.404	0.686328420999103	0.833339302438838	0.4749	0.4743	0.4745	0.4745	True
CDR20291_RS04270	CDR20291_0744	16	57	55	18	7	17	130	54	52.04	12	92	4.258	2.09	3.274	0.0010594069943499	0.0090035588320181	0.2916	0.3608	0.3466	0.3466	True
CDR20291_RS04275	CDR20291_0745	74	190	72	194	35	57	170	582	210.69	46	376	5.536	2.469	4.118	3.82978402772586e-05	0.0005597208766997	0.3668	0.2226	0.2529	0.2529	True
CDR20291_RS04280	CDR20291_0746	2	0	4	0	1	0	9	0	2.59	0	4	1.441	0.527	1.084	0.278498363171676		6.1146	3.8621	4.0545	4.0545	True
CDR20291_RS04285	CDR20291_0747	4324	2688	198	271	2023	804	467	812	1026.64	1414	640	0.56	-0.836	-1.756	0.0791374727098848	0.227359167160648	0.2566	0.1866	0.2021	0.2021	True
CDR20291_RS04290	CDR20291_0748	653	899	46	36	306	269	108	108	197.72	288	108	0.479	-1.063	-2.24	0.0250852252276378	0.0976566842033135	0.0	0.2256	0.177	0.177	True
CDR20291_RS04295	CDR20291_0749	100	294	4	2	47	88	9	6	37.55	68	8	0.252	-1.989	-2.913	0.0035836687939064	0.0232068649081125	0.0	0.4316	0.3748	0.3748	True
CDR20291_RS04300	CDR20291_0750	3231	3091	340	197	1512	925	801	591	957.16	1218	696	0.654	-0.612	-1.374	0.169332899729202	0.37333701202034	0.0787	0.1873	0.1636	0.1636	True
CDR20291_RS04305	CDR20291_0751	10885	9653	1486	561	5093	2888	3503	1682	3291.45	3990	2592	0.728	-0.457	-1.004	0.315548481025669	0.538747875880856	0.1855	0.1802	0.184	0.184	True
CDR20291_RS04310	CDR20291_0752	483	395	110	68	226	118	259	204	201.83	172	232	1.236	0.306	0.656	0.511897203213143	0.71132382196493	0.1136	0.2246	0.2001	0.2001	True
CDR20291_RS04315	CDR20291_0753	423	354	93	59	198	106	219	177	174.98	152	198	1.207	0.272	0.58	0.5621049975014	0.753307787637916	0.1046	0.2319	0.2037	0.2037	True
CDR20291_RS04320	CDR20291_0754	577	366	106	98	270	110	250	294	230.78	190	272	1.287	0.364	0.769	0.441664428700683	0.65561611411726	0.1924	0.2187	0.2129	0.2129	True
CDR20291_RS04325	CDR20291_0755	74	102	405	25	35	31	955	75	273.68	33	515	9.329	3.222	4.474	7.66055727751033e-06	0.0001393525010208	0.9987	0.2122	0.3726	0.3726	True
CDR20291_RS04330	CDR20291_0756	92	69	436	39	43	21	1028	117	302.08	32	572	11.123	3.475	4.849	1.24176350267953e-06	2.95805805816874e-05	0.8846	0.2089	0.3475	0.3475	True
CDR20291_RS04335	CDR20291_0757	730	435	673	121	342	130	1586	363	605.2	236	974	2.768	1.469	2.679	0.0073765204656553	0.0407746338446858	0.5897	0.1931	0.2787	0.2787	True
CDR20291_RS04340	CDR20291_0758	92	60	130	25	43	18	306	75	110.59	30	190	3.816	1.932	3.185	0.0014486399258814	0.0114123168964129	0.5355	0.2637	0.3203	0.3203	True
CDR20291_RS04345	CDR20291_0759	4	14	31	34	2	4	73	102	45.26	3	88	16.227	4.02	5.207	1.91890368412656e-07	5.33295315546839e-06	0.0	0.3882	0.3348	0.3348	True
CDR20291_RS04350	CDR20291_0760	16268	18976	920	1140	7611	5678	2169	3418	4718.94	6644	2794	0.507	-0.979	-2.198	0.0279359838851608	0.105871029837513	0.0706	0.1793	0.155	0.155	True
CDR20291_RS04355	CDR20291_0761	2	14	2	2	1	4	5	6	3.96	2	6	1.194	0.255	0.479	0.631863404110248		0.0	2.5891	1.962	1.962	True
nifV	CDR20291_0762	0	2	0	0	0	1	0	0	0.15	0	0	1.034	0.049	0.137	0.891069876701901		0.0	63.9899	10.0	10.0	True
CDR20291_RS04365	CDR20291_0763	36	38	2	2	17	11	5	6	9.73	14	6	0.699	-0.517	-0.903	0.36678287810484	0.588674709321347	0.0	1.1584	0.8976	0.8976	True
CDR20291_RS04370	CDR20291_0764	20	14	2	0	9	4	5	0	4.57	6	2	0.79	-0.339	-0.639	0.52313644143373		0.272	2.2686	1.937	1.937	True
CDR20291_RS04375	CDR20291_0765	0	4	1	0	0	1	2	0	0.89	0	1	1.058	0.081	0.224	0.822934298169047		0.0	10.9227	9.994	9.994	True
CDR20291_RS04380	CDR20291_0766	0	17	3	0	0	5	7	0	3.04	2	4	1.057	0.079	0.166	0.867792881280926		7.9652	3.3183	3.7412	3.7412	True
CDR20291_RS04385	CDR20291_0767	29	23	2	0	14	7	5	0	6.29	10	2	0.68	-0.557	-0.995	0.31973883697984		0.198	1.6949	1.4697	1.4697	True
CDR20291_RS04390	CDR20291_0768	9	33	10	0	4	10	24	0	9.41	7	12	1.186	0.247	0.445	0.656554713036359		1.8677	1.1915	1.2764	1.2764	True
CDR20291_RS04395	CDR20291_0769	12	9	26	8	6	3	61	24	23.39	4	42	4.49	2.167	3.044	0.0023328820456039	0.0167663926457809	0.2502	0.5854	0.5164	0.5164	True
CDR20291_RS04400	CDR20291_0770	18	54	4	2	8	16	9	6	10.0	12	8	0.842	-0.248	-0.444	0.657153718240407	0.815734857443582	0.0	1.132	0.8914	0.8914	True
CDR20291_RS04405	CDR20291_0771	227	373	28	17	106	112	66	51	83.7	109	58	0.657	-0.607	-1.225	0.220514596687795	0.444360229579332	0.0	0.2914	0.231	0.231	True
CDR20291_RS04410	CDR20291_0772	10	15	2	0	5	4	5	0	3.47	4	2	0.88	-0.185	-0.363	0.716839685235097		0.0	2.9284	2.4136	2.4136	True
CDR20291_RS04415	CDR20291_0773	20	45	6	0	9	13	14	0	9.24	11	7	0.863	-0.213	-0.384	0.700637879711965		0.8597	1.2104	1.1795	1.1795	True
CDR20291_RS04420	CDR20291_0774	790	1565	65	106	370	468	153	318	327.23	419	236	0.656	-0.608	-1.308	0.190809707144647	0.408642557907078	0.1293	0.2065	0.1895	0.1895	True
CDR20291_RS04425	CDR20291_0775	0	4	0	0	0	1	0	0	0.3	0	0	0.984	-0.023	-0.064	0.949014689404669		0.0	32.0836	10.0	10.0	True
CDR20291_RS04430	CDR20291_0776	52	110	42	28	24	33	99	84	60.05	28	92	2.219	1.15	2.16	0.0307642866612335	0.11380385459073	0.0	0.3363	0.2677	0.2677	True
CDR20291_RS04435	CDR20291_0777	0	0	0	0	0	0	0	0	0.0	0	0	1.0	0.0
CDR20291_RS04440	CDR20291_0778	0	4	0	0	0	1	0	0	0.3	0	0	0.984	-0.023	-0.064	0.949014689404669		0.0	32.0836	10.0	10.0	True
CDR20291_RS04445	CDR20291_0779	48	70	16	10	22	21	38	30	27.77	22	34	1.28	0.356	0.663	0.507132433930471	0.706653546799979	0.0	0.5211	0.4059	0.4059	True
CDR20291_RS04450	CDR20291_0780	2	7	0	0	1	2	0	0	0.76	2	0	0.918	-0.123	-0.34	0.734083952045388		0.0	12.7796	10.0	10.0	True
CDR20291_RS04455	CDR20291_0781	42	85	20	6	20	25	47	18	27.55	22	32	1.221	0.288	0.533	0.594247120405808	0.775661114110908	0.1109	0.5238	0.4465	0.4465	True
CDR20291_RS04460	CDR20291_0782	0	6	0	0	0	2	0	0	0.45	1	0	0.955	-0.067	-0.184	0.853928358069023		0.0	21.4482	10.0	10.0	True
CDR20291_RS04465	CDR20291_0783	810	1505	73	51	379	450	172	153	288.57	414	162	0.488	-1.036	-2.239	0.0251376596495406	0.0976707902111278	0.0104	0.2104	0.1662	0.1662	True
CDR20291_RS04470	CDR20291_0784	429	823	51	28	201	246	120	84	162.79	224	102	0.566	-0.82	-1.719	0.0855901032956195	0.239446214574884	0.0227	0.236	0.1926	0.1926	True
CDR20291_RS04475	CDR20291_0785	555	1328	69	41	260	397	163	123	235.65	328	143	0.539	-0.891	-1.89	0.0586938571592561	0.18379719589307	0.0614	0.2178	0.1838	0.1838	True
CDR20291_RS04480	CDR20291_0786	620	735	48	47	290	220	113	141	191.02	255	127	0.599	-0.74	-1.581	0.113991028718235	0.289461990438056	0.0276	0.2273	0.1838	0.1838	True
CDR20291_RS04485	CDR20291_0787	657	1036	118	73	307	310	278	219	278.6	308	248	0.852	-0.231	-0.519	0.603492297134491	0.783159295655737	0.0	0.2116	0.1671	0.1671	True
CDR20291_RS04490	NA	12	28	0	0	6	8	0	0	3.5	7	0	0.601	-0.735	-1.381	0.167332762263925		0.0	2.9065	2.6885	2.6885	True
CDR20291_RS04495	NA	0	16	2	0	0	5	5	0	2.38	2	2	1.0	0.0	0.0	0.999828369434548		7.1441	4.1964	4.487	4.487	True
CDR20291_RS04500	CDR20291_0789	0	2	0	0	0	1	0	0	0.15	0	0	1.034	0.049	0.137	0.891069876701901		0.0	63.9899	10.0	10.0	True
CDR20291_RS04505	CDR20291_0790	0	0	0	0	0	0	0	0	0.0	0	0	1.0	0.0
CDR20291_RS04510	CDR20291_0791	14	19	2	2	7	6	5	6	5.74	6	6	0.961	-0.058	-0.107	0.915185064458274		0.0	1.8417	1.3582	1.3582	True
CDR20291_RS04515	CDR20291_0792	2	7	0	0	1	2	0	0	0.76	2	0	0.918	-0.123	-0.34	0.734083952045388		0.0	12.7796	10.0	10.0	True
CDR20291_RS04520	CDR20291_0793	18	10	0	0	8	3	0	0	2.85	6	0	0.663	-0.592	-1.18	0.238165350299995		0.6781	3.5231	3.2982	3.2982	True
CDR20291_RS04525	CDR20291_0794	3	8	0	0	1	2	0	0	0.95	2	0	0.895	-0.16	-0.425	0.670515848879381		0.0	10.2339	9.0868	9.0868	True
CDR20291_RS04530	CDR20291_0795	6	10	2	0	3	3	5	0	2.63	3	2	0.969	-0.045	-0.092	0.926862942464785		0.0	3.8096	3.0812	3.0812	True
CDR20291_RS04535	CDR20291_0796	0	0	0	0	0	0	0	0	0.0	0	0	1.0	0.0
CDR20291_RS04540	CDR20291_0797	108	166	26	44	51	50	61	132	73.35	50	96	1.537	0.62	1.225	0.220757171102469	0.444401508426599	0.0996	0.3075	0.2661	0.2661	True
modA	CDR20291_0798	0	2	0	0	0	1	0	0	0.15	0	0	1.034	0.049	0.137	0.891069876701901		0.0	63.9899	10.0	10.0	True
modB	CDR20291_0799	104	120	22	8	49	36	52	24	40.1	42	38	0.943	-0.084	-0.161	0.872047878755428	0.937898905132029	0.0784	0.4154	0.3524	0.3524	True
CDR20291_RS04555	CDR20291_0800	17	54	4	11	8	16	9	33	16.63	12	21	1.281	0.358	0.639	0.522567094921667	0.720606625017699	0.3286	0.7515	0.6613	0.6613	True
CDR20291_RS04560	CDR20291_0801	4	29	2	4	2	9	5	12	6.81	6	8	1.147	0.198	0.36	0.71913196679601		0.5616	1.5785	1.3129	1.3129	True
CDR20291_RS04565	CDR20291_0802	3965	2818	243	211	1855	843	573	633	975.92	1349	603	0.545	-0.876	-1.895	0.0581288638017119	0.183336396144482	0.1407	0.1871	0.1786	0.1786	True
CDR20291_RS04570	CDR20291_0803	243	526	17	8	114	157	40	24	83.79	136	32	0.359	-1.477	-2.674	0.0074986759680684	0.0411497008295474	0.0505	0.2913	0.2455	0.2455	True
CDR20291_RS04575	CDR20291_0804	906	1407	123	91	424	421	290	273	351.91	422	282	0.736	-0.443	-1.004	0.315473826169791	0.538747875880856	0.0	0.2045	0.1586	0.1586	True
CDR20291_RS04580	CDR20291_0805	20	22	2	4	9	7	5	12	8.16	8	8	1.013	0.018	0.033	0.974033020692386		0.0	1.3471	1.048	1.048	True
CDR20291_RS04585	CDR20291_0806	1	15	0	0	0	4	0	0	1.24	2	0	0.856	-0.224	-0.559	0.575865311155791		3.6127	7.8825	7.3775	7.3775	True
CDR20291_RS04590	CDR20291_0807	168	237	37	29	79	71	87	87	80.92	75	87	1.108	0.148	0.307	0.759146060733122	0.877294544485977	0.0	0.2953	0.2303	0.2303	True
CDR20291_RS04595	CDR20291_0808	2489	1590	487	690	1165	476	1148	2069	1214.19	820	1608	1.631	0.706	1.499	0.133849458543966	0.321527931028181	0.2564	0.1852	0.2007	0.2007	True
tnpB_7	CDR20291_0809	58	159	4	8	27	48	9	24	27.03	38	16	0.65	-0.62	-1.109	0.267335015483789	0.494029212371547	0.1622	0.5305	0.4602	0.4602	True
CDR20291_RS04610	CDR20291_0810	100	249	3	6	47	75	7	18	36.59	61	12	0.382	-1.388	-2.272	0.0230749593545591	0.0932852974056031	0.1093	0.4383	0.3825	0.3825	True
CDR20291_RS04615	CDR20291_0811	329	856	115	114	154	256	271	342	255.72	205	306	1.34	0.422	0.921	0.356812109376201	0.57859078675995	0.0747	0.2147	0.1837	0.1837	True
CDR20291_RS04620	CDR20291_0812	86	66	10	6	40	20	24	18	25.39	30	21	0.829	-0.27	-0.496	0.61967051304857	0.796612064855519	0.1448	0.5534	0.4601	0.4601	True
glgD	CDR20291_0813	13	4	0	0	6	1	0	0	1.82	4	0	0.779	-0.361	-0.81	0.418053680598587		1.9192	5.4236	5.0734	5.0734	True
glgA	CDR20291_0814	20	49	0	4	9	15	0	12	9.0	12	6	0.792	-0.337	-0.604	0.545812497311328		0.9553	1.2378	1.2126	1.2126	True
CDR20291_RS04635	CDR20291_0815	82	145	6	8	38	43	14	24	29.97	40	19	0.652	-0.617	-1.121	0.262471788557767	0.491605489992961	0.0	0.4959	0.3985	0.3985	True
CDR20291_RS04640	CDR20291_0816	20	38	0	0	9	11	0	0	5.18	10	0	0.476	-1.07	-1.798	0.0722537618328293		0.0	2.0197	1.8686	1.8686	True
CDR20291_RS04645	CDR20291_0817	70	144	81	136	33	43	191	408	168.62	38	300	5.616	2.49	4.356	1.32619724093125e-05	0.0002248915829748	0.1437	0.2339	0.2148	0.2148	True
CDR20291_RS04650	CDR20291_0818	0	3	0	0	0	1	0	0	0.22	0	0	1.005	0.007	0.02	0.983783800002813		0.0	42.719	10.0	10.0	True
speD	CDR20291_0819	0	6	0	0	0	2	0	0	0.45	1	0	0.955	-0.067	-0.184	0.853928358069023		0.0	21.4482	10.0	10.0	True
speE	CDR20291_0820	4	8	13	6	2	2	31	18	13.22	2	24	3.7	1.888	2.634	0.0084285553607393	0.0444441552633913	0.0	0.8993	0.7093	0.7093	True
speB	CDR20291_0821	24	8	8	2	11	2	19	6	9.62	6	12	1.249	0.321	0.571	0.567764349186391		0.6454	1.1699	1.0395	1.0395	True
CDR20291_RS04670	CDR20291_0822	2278	1034	935	2509	1066	309	2204	7522	2775.18	688	4863	4.695	2.231	3.776	0.0001595251525505	0.0018345392543313	0.5998	0.1808	0.2679	0.2679	True
CDR20291_RS04675	CDR20291_0823	579	618	217	230	271	185	511	690	414.21	228	600	2.114	1.08	2.341	0.01922491125934	0.0823432628390762	0.0551	0.2004	0.1682	0.1682	True
CDR20291_RS04680	CDR20291_0824	48	99	4	4	22	30	9	12	18.38	26	10	0.652	-0.617	-1.083	0.278929920985417	0.504190399179602	0.0	0.6969	0.5491	0.5491	True
tnpB_8	CDR20291_0826	6	46	8	14	3	14	19	42	19.35	8	30	1.87	0.903	1.52	0.128481782398916	0.312764046934588	0.5692	0.6707	0.6479	0.6479	True
CDR20291_RS04700	NA	137	79	8	10	64	24	19	30	34.14	44	24	0.724	-0.465	-0.855	0.392301504129773	0.611367063678875	0.2738	0.457	0.4156	0.4156	True
CDR20291_RS04705	CDR20291_0827	0	41	2	0	0	12	5	0	4.25	6	2	0.844	-0.245	-0.492	0.622405384107559		8.7831	2.426	2.9811	2.9811	True
CDR20291_RS04710	CDR20291_0828	624	388	493	409	292	116	1162	1226	699.06	204	1194	4.324	2.112	4.021	5.78541833063496e-05	0.0007769545019866	0.1922	0.191	0.1912	0.1912	True
dinB	CDR20291_0829	2	32	6	0	1	10	14	0	6.16	6	7	1.083	0.115	0.215	0.829813574524122		2.5087	1.7263	1.8554	1.8554	True
CDR20291_RS04720	CDR20291_0830	929	749	86	39	435	224	203	117	244.6	330	160	0.596	-0.745	-1.554	0.120198040178007	0.298407293295524	0.1649	0.2164	0.206	0.206	True
CDR20291_RS04725	CDR20291_0831	2435	1545	224	137	1139	462	528	411	635.07	800	470	0.679	-0.559	-1.201	0.22973524186671	0.453282320972082	0.1909	0.1924	0.1943	0.1943	True
CDR20291_RS04730	CDR20291_0832	2	0	0	0	1	0	0	0	0.23	0	0	1.005	0.006	0.018	0.985565603471496		0.0	40.9889	10.0	10.0	True
CDR20291_RS04735	CDR20291_0833	0	6	4	0	0	2	9	0	2.81	1	4	1.307	0.387	0.795	0.426642403199925		6.5427	3.5798	3.8325	3.8325	True
CDR20291_RS04740	CDR20291_0834	0	26	6	4	0	8	14	12	8.48	4	13	1.444	0.531	0.936	0.349113997630444		2.57	1.3034	1.4905	1.4905	True
CDR20291_RS04745	CDR20291_0835	0	26	2	4	0	8	5	12	6.12	4	8	1.21	0.275	0.511	0.60929138269948		2.8368	1.737	1.9212	1.9212	True
CDR20291_RS04750	CDR20291_0836	47	73	1	0	22	22	2	0	11.55	22	1	0.38	-1.395	-2.094	0.0362652927168108	0.128049679253132	0.0	1.0041	0.8553	0.8553	True
CDR20291_RS04755	CDR20291_0837	480	365	15	10	225	109	35	30	99.78	167	32	0.302	-1.727	-3.036	0.002398003717358	0.0171371622801195	0.1472	0.273	0.2456	0.2456	True
CDR20291_RS04760	CDR20291_0838	502	614	28	40	235	184	66	120	151.13	210	93	0.558	-0.842	-1.73	0.0836855257576119	0.235520023967625	0.0675	0.2405	0.207	0.207	True
CDR20291_RS04765	CDR20291_0839	120	348	20	14	56	104	47	42	62.35	80	44	0.688	-0.539	-1.05	0.293803217178274	0.516154730091067	0.1053	0.3305	0.2802	0.2802	True
CDR20291_RS04770	CDR20291_0840	6	28	0	6	3	8	0	18	7.29	6	9	1.138	0.186	0.342	0.732574895852917		1.9643	1.4864	1.5539	1.5539	True
CDR20291_RS04775	CDR20291_0841	2	1	0	0	1	0	0	0	0.31	0	0	0.983	-0.024	-0.067	0.946257736762952		0.0	31.1004	10.0	10.0	True
CDR20291_RS04777	NA	18	23	18	64	8	7	42	192	62.4	8	117	8.836	3.143	4.356	1.32598504622575e-05	0.0002248915829748	0.45	0.3303	0.3554	0.3554	True
leuA	CDR20291_0842	6	0	0	0	3	0	0	0	0.7	2	0	0.924	-0.114	-0.314	0.753350589045822		10.0	13.7812	10.0	10.0	True
leuC	CDR20291_0843	2	0	0	0	1	0	0	0	0.23	0	0	1.005	0.006	0.018	0.985565603471496		0.0	40.9889	10.0	10.0	True
leuD	CDR20291_0844	0	0	0	0	0	0	0	0	0.0	0	0	1.0	0.0
leuB	CDR20291_0845	8	4	0	4	4	1	0	12	4.23	2	6	1.219	0.286	0.543	0.587143578988746		1.5373	2.4329	2.2859	2.2859	True
CDR20291_RS04800	CDR20291_0846	8	42	26	2	4	13	61	6	20.9	8	34	1.959	0.97	1.605	0.108442130394614	0.281808705090419	1.0391	0.6342	0.7193	0.7193	True
CDR20291_RS04805	CDR20291_0847	1436	1262	98	56	672	378	231	168	362.1	525	200	0.482	-1.052	-2.222	0.026260887700207	0.10124862483259	0.0967	0.2037	0.1818	0.1818	True
CDR20291_RS04810	CDR20291_0848	52	179	0	0	24	54	0	0	19.47	39	0	0.118	-3.082	-3.408	0.0006542788763809	0.0059240363422544	0.3639	0.6676	0.646	0.646	True
CDR20291_RS04815	CDR20291_0849	1003	1151	2	4	469	344	5	12	207.6	406	8	0.033	-4.922	-6.495	8.283331853761729e-11	4.60415195538256e-09	0.0471	0.2233	0.1993	0.1993	True
CDR20291_RS04820	CDR20291_0850	18	56	12	10	8	17	28	30	20.86	12	29	1.536	0.619	1.101	0.270763657138653	0.497518896174881	0.0	0.635	0.513	0.513	True
CDR20291_RS04825	CDR20291_0851	119	119	21	10	56	36	49	30	42.69	46	40	0.925	-0.113	-0.217	0.827987651486417	0.917929134748234	0.0792	0.401	0.3338	0.3338	True
CDR20291_RS04830	CDR20291_0852	28	73	20	14	13	22	47	42	31.01	18	44	1.724	0.786	1.423	0.154672095290795	0.351726613022665	0.0	0.4852	0.3899	0.3899	True
CDR20291_RS04835	CDR20291_0853	4	10	0	0	2	3	0	0	1.22	2	0	0.856	-0.225	-0.558	0.57694215398818		0.0	8.0291	7.2014	7.2014	True
CDR20291_RS04840	CDR20291_0854	8	2	0	0	4	1	0	0	1.09	2	0	0.877	-0.189	-0.488	0.62541638595665		2.4664	8.9738	8.1914	8.1914	True
ybaK	CDR20291_0855	3	2	0	0	1	1	0	0	0.5	1	0	0.948	-0.077	-0.213	0.831168459190475		0.0	19.2521	10.0	10.0	True
CDR20291_RS04850	CDR20291_0856	7	4	0	0	3	1	0	0	1.12	2	0	0.871	-0.2	-0.508	0.61129477954799		0.0	8.7169	7.8353	7.8353	True
CDR20291_RS04855	CDR20291_0857	14	20	14	12	7	6	33	36	20.38	6	34	2.677	1.421	2.263	0.0236315042338072	0.0940092245961198	0.0	0.6459	0.4988	0.4988	True
CDR20291_RS04860	CDR20291_0858	20	30	8	8	9	9	19	24	15.29	9	22	1.491	0.576	1.013	0.310916122455738	0.535895913050836	0.0	0.8016	0.6146	0.6146	True
CDR20291_RS04865	CDR20291_0859	4	20	8	12	2	6	19	36	15.67	4	28	2.688	1.427	2.183	0.0290165374782437	0.108730508415666	0.2813	0.7865	0.6798	0.6798	True
CDR20291_RS04870	CDR20291_0860	0	0	0	0	0	0	0	0	0.0	0	0	1.0	0.0
CDR20291_RS04875	CDR20291_0861	4	15	0	0	2	4	0	0	1.59	3	0	0.805	-0.313	-0.724	0.468937528053846		0.0	6.182	5.6376	5.6376	True
CDR20291_RS04880	CDR20291_0862	52	41	8	0	24	12	19	0	13.86	18	10	0.787	-0.345	-0.613	0.539873365350353	0.734974077422231	1.4656	0.866	0.9224	0.9224	True
CDR20291_RS04885	CDR20291_0863	40	88	2	4	19	26	5	12	15.44	22	8	0.64	-0.645	-1.115	0.264820443312908	0.492935541459656	0.0426	0.7957	0.6504	0.6504	True
CDR20291_RS04890	CDR20291_0864	8	52	2	2	4	16	5	6	7.5	10	6	0.827	-0.274	-0.495	0.620907504132719		0.4798	1.4498	1.1907	1.1907	True
CDR20291_RS04895	CDR20291_0865	6	25	12	0	3	7	28	0	9.64	5	14	1.399	0.485	0.854	0.392917180802359		2.1597	1.1674	1.2979	1.2979	True
nagA	CDR20291_0866	8	47	10	0	4	14	24	0	10.34	9	12	1.101	0.139	0.251	0.80159604664079	0.903685689860657	2.1584	1.1003	1.2388	1.2388	True
nagB	CDR20291_0867	116	104	14	24	54	31	33	72	47.59	42	52	1.127	0.173	0.334	0.738631031212861	0.86352938807531	0.1739	0.378	0.3358	0.3358	True
CDR20291_RS04910	NA	0	0	0	0	0	0	0	0	0.0	0	0	1.0	0.0
CDR20291_RS04915	CDR20291_0869	0	5	0	0	0	1	0	0	0.37	0	0	0.968	-0.047	-0.13	0.896635352498677		0.0	25.7023	10.0	10.0	True
CDR20291_RS04920	CDR20291_0870	0	11	0	0	0	3	0	0	0.82	2	0	0.912	-0.133	-0.366	0.714721765151134		10.0	11.7796	10.0	10.0	True
CDR20291_RS04925	CDR20291_0871	16	46	6	4	7	14	14	12	11.85	10	13	1.088	0.121	0.219	0.826930247434068	0.917929134748234	0.0	0.9833	0.768	0.768	True
CDR20291_RS04930	CDR20291_0872	0	11	0	0	0	3	0	0	0.82	2	0	0.912	-0.133	-0.366	0.714721765151134		10.0	11.7796	10.0	10.0	True
CDR20291_RS04935	CDR20291_0873	28	53	6	0	13	16	14	0	10.78	14	7	0.786	-0.347	-0.617	0.537115805805657	0.73281642299944	0.7502	1.0633	1.0411	1.0411	True
CDR20291_RS04940	CDR20291_0874	76	112	0	4	36	34	0	12	20.27	35	6	0.431	-1.215	-1.91	0.0561070221086524	0.17905925237546	0.7201	0.6484	0.651	0.651	True
CDR20291_RS04945	CDR20291_0875	0	0	0	0	0	0	0	0	0.0	0	0	1.0	0.0
CDR20291_RS04950	CDR20291_0876	2	2	0	0	1	1	0	0	0.38	1	0	0.967	-0.048	-0.134	0.893732235888102		0.0	25.0692	10.0	10.0	True
CDR20291_RS04955	CDR20291_0877	0	8	2	6	0	2	5	18	6.27	1	12	1.923	0.943	1.567	0.117137304506814		1.7967	1.6991	1.7127	1.7127	True
CDR20291_RS04960	CDR20291_0878	382	418	8	18	179	125	19	54	94.16	152	36	0.363	-1.463	-2.623	0.0087165102292105	0.0455397832079644	0.184	0.2787	0.2634	0.2634	True
CDR20291_RS04965	CDR20291_0879	4	7	2	3	2	2	5	9	4.42	2	7	1.398	0.484	0.872	0.38308072862481		0.0	2.3381	1.7024	1.7024	True
potA	CDR20291_0880	25	44	8	0	12	13	19	0	10.93	12	10	0.916	-0.126	-0.228	0.819496480205068	0.914053766382576	1.2713	1.0508	1.0715	1.0715	True
CDR20291_RS04975	CDR20291_0881	379	470	311	83	177	141	733	249	324.96	159	491	2.299	1.201	2.396	0.016585034285181	0.0734218000102815	0.2615	0.2067	0.2182	0.2182	True
CDR20291_RS04980	CDR20291_0882	269	353	139	46	126	106	328	138	174.26	116	233	1.642	0.716	1.478	0.13947617881811	0.329506297302288	0.1608	0.2321	0.2179	0.2179	True
CDR20291_RS04985	CDR20291_0883	571	491	176	106	267	147	415	318	286.68	207	366	1.521	0.605	1.308	0.190884323613788	0.408642557907078	0.1015	0.2106	0.1865	0.1865	True
CDR20291_RS04990	CDR20291_0884	0	0	0	0	0	0	0	0	0.0	0	0	1.0	0.0
CDR20291_RS04995	CDR20291_0885	0	16	0	0	0	5	0	0	1.2	2	0	0.882	-0.181	-0.488	0.625352943450565		10.0	8.1539	9.5506	9.5506	True
CDR20291_RS05000	CDR20291_0886	0	12	0	0	0	4	0	0	0.9	2	0	0.906	-0.142	-0.392	0.695303794614568		10.0	10.8127	10.0	10.0	True
CDR20291_RS05005	CDR20291_0887	0	26	0	0	0	8	0	0	1.95	4	0	0.799	-0.324	-0.767	0.443102428721912		10.0	5.086	6.2865	6.2865	True
CDR20291_RS05010	CDR20291_0888	2	12	0	0	1	4	0	0	1.13	2	0	0.869	-0.202	-0.515	0.606758094891413		0.0	8.6141	7.8098	7.8098	True
wecB	CDR20291_0889	0	10	0	2	0	3	0	6	2.25	2	3	1.095	0.131	0.289	0.772358009276061		7.1294	4.4263	4.6894	4.6894	True
CDR20291_RS05020	CDR20291_0890	0	6	0	0	0	2	0	0	0.45	1	0	0.955	-0.067	-0.184	0.853928358069023		0.0	21.4482	10.0	10.0	True
CDR20291_RS05025	NA	3013	3941	344	342	1410	1179	811	1025	1106.28	1294	918	0.768	-0.381	-0.887	0.37499699580812	0.595058674553567	0.0197	0.186	0.1486	0.1486	True
CDR20291_RS05030	NA	7618	5961	14895	3045	3564	1784	35109	9128	12396.46	2674	22118	5.787	2.533	4.32	1.56197827382985e-05	0.0002626486156246	0.4554	0.1781	0.2391	0.2391	True
CDR20291_RS05035	NA	194	445	108	71	91	133	255	213	172.84	112	234	1.716	0.779	1.655	0.0980236262275528	0.264703476493027	0.0416	0.2326	0.1903	0.1903	True
rrf_6	NA	382	1000	162	65	179	299	382	195	263.67	239	288	1.143	0.193	0.415	0.67822739005649	0.831497922378144	0.1606	0.2135	0.2023	0.2023	True
CDR20291_RS05045	CDR20291_0891	70	317	36	6	33	95	85	18	57.61	64	52	0.89	-0.168	-0.318	0.750735084499578	0.872876760071851	0.6381	0.343	0.4021	0.4021	True
CDR20291_RS05050	CDR20291_0892	32	90	8	4	15	27	19	12	18.19	21	16	0.868	-0.204	-0.371	0.710920935999897	0.848778516071476	0.1076	0.7023	0.5691	0.5691	True
CDR20291_RS05055	CDR20291_0893	2	2	0	0	1	1	0	0	0.38	1	0	0.967	-0.048	-0.134	0.893732235888102		0.0	25.0692	10.0	10.0	True
CDR20291_RS05060	CDR20291_0894	2	12	2	0	1	4	5	0	2.31	2	2	1.01	0.015	0.031	0.975566132043823		0.6624	4.31	3.5631	3.5631	True
CDR20291_RS05065	CDR20291_0895	0	11	0	0	0	3	0	0	0.82	2	0	0.912	-0.133	-0.366	0.714721765151134		10.0	11.7796	10.0	10.0	True
addB	CDR20291_0896	258	276	44	12	121	83	104	36	85.75	102	70	0.79	-0.339	-0.673	0.50100773708427	0.703520338179386	0.2309	0.2887	0.2778	0.2778	True
addA	CDR20291_0897	64	220	8	8	30	66	19	24	34.65	48	22	0.633	-0.659	-1.198	0.23083192657199	0.453282320972082	0.1744	0.4528	0.3901	0.3901	True
CDR20291_RS05080	CDR20291_0898	25	114	4	0	12	34	9	0	13.81	23	4	0.549	-0.864	-1.433	0.151893282546288	0.349756568901177	0.9178	0.8687	0.8736	0.8736	True
CDR20291_RS05085	CDR20291_0899	59	323	6	0	28	97	14	0	34.6	62	7	0.307	-1.704	-2.503	0.0123014013705312	0.0591709234193101	1.5192	0.4533	0.5397	0.5397	True
CDR20291_RS05090	CDR20291_0900	257	811	2	15	120	243	5	45	103.15	182	25	0.241	-2.051	-3.183	0.0014584832561858	0.0114448039044229	0.7999	0.2699	0.3439	0.3439	True
CDR20291_RS05095	CDR20291_0901	211	115	33	12	99	34	78	36	61.72	66	57	0.915	-0.129	-0.249	0.803371420246141	0.905149894094892	0.3568	0.332	0.3373	0.3373	True
pepT	CDR20291_0902	76	213	32	22	36	64	75	66	60.17	50	70	1.251	0.324	0.64	0.522021966161404	0.720390313302738	0.0873	0.336	0.2806	0.2806	True
CDR20291_RS05105	CDR20291_0903	80	230	8	2	37	69	19	6	32.78	53	12	0.443	-1.176	-1.965	0.0494480895742292	0.162472294315325	0.1987	0.4686	0.4237	0.4237	True
yfcE	CDR20291_0904	33	77	9	15	15	23	21	45	26.17	19	33	1.329	0.411	0.754	0.451087848413183	0.662721574651086	0.0978	0.5422	0.4512	0.4512	True
CDR20291_RS05115	CDR20291_0905	91	207	57	50	43	62	134	150	97.19	52	142	2.044	1.032	2.058	0.0395652334427017	0.136735806768301	0.0333	0.2756	0.2224	0.2224	True
CDR20291_RS05120	CDR20291_0906	6	92	8	0	3	28	19	0	12.3	16	10	0.86	-0.218	-0.394	0.693912877350485	0.83641224022714	2.6794	0.9536	1.1966	1.1966	True
CDR20291_RS05125	CDR20291_0907	2	14	0	0	1	4	0	0	1.28	2	0	0.848	-0.238	-0.584	0.558938605008753		1.8924	7.6289	6.9875	6.9875	True
CDR20291_RS05130	CDR20291_0908	3	80	0	0	1	24	0	0	6.34	12	0	0.45	-1.154	-1.906	0.0567053752434431		4.3411	1.6843	1.9078	1.9078	True
CDR20291_RS05135	CDR20291_0909	315	418	97	145	147	125	229	435	233.95	136	332	1.934	0.952	2.0	0.0454649013712159	0.152899609485383	0.0928	0.2181	0.1919	0.1919	True
CDR20291_RS05140	CDR20291_0910	1058	2589	3458	6564	495	775	8151	19678	7274.62	635	13914	17.14	4.099	7.114	1.12951296803532e-12	8.071983746566709e-11	0.2184	0.1786	0.1879	0.1879	True
CDR20291_RS05145	CDR20291_0911	107	224	158	355	50	67	372	1064	388.44	58	718	9.066	3.18	5.349	8.86002110762284e-08	2.64610481139601e-06	0.2598	0.2019	0.2142	0.2142	True
CDR20291_RS05150	CDR20291_0912	327	565	49	31	153	169	115	93	132.62	161	104	0.735	-0.444	-0.944	0.345143300660499	0.568421188989019	0.0	0.2493	0.1971	0.1971	True
CDR20291_RS05155	CDR20291_0913	299	464	48	31	140	139	113	93	121.2	140	103	0.809	-0.305	-0.647	0.51731366854698	0.716541874692755	0.0	0.2561	0.2013	0.2013	True
CDR20291_RS05160	CDR20291_0914	155	538	33	17	73	161	78	51	90.56	117	64	0.678	-0.561	-1.112	0.2662280095618	0.493718486685043	0.1876	0.2827	0.2622	0.2622	True
CDR20291_RS05165	CDR20291_0915	1363	1336	236	375	638	400	556	1124	679.49	519	840	1.424	0.51	1.113	0.265599234882974	0.493467102136334	0.1637	0.1914	0.1853	0.1853	True
CDR20291_RS05170	CDR20291_0916	0	25	0	6	0	7	0	18	6.37	4	9	1.216	0.282	0.535	0.592757682456037		10.0	1.6768	2.3514	2.3514	True
CDR20291_RS05175	CDR20291_0917	12	40	0	0	6	12	0	0	4.4	9	0	0.532	-0.91	-1.609	0.107563644187701		0.3046	2.3492	2.2053	2.2053	True
acpP	CDR20291_0918	78	94	19	90	36	28	45	270	94.8	32	158	2.927	1.549	2.64	0.0082875808209612	0.0439879289727944	0.5946	0.278	0.3435	0.3435	True
CDR20291_RS05185	CDR20291_0919	0	1	0	0	0	0	0	0	0.07	0	0	1.075	0.105	0.296	0.767528129960137		0.0	127.8024	10.0	10.0	True
CDR20291_RS05190	CDR20291_0920	0	1	0	0	0	0	0	0	0.07	0	0	1.075	0.105	0.296	0.767528129960137		0.0	127.8024	10.0	10.0	True
CDR20291_RS05195	CDR20291_0921	7	37	0	1	3	11	0	3	4.34	7	2	0.705	-0.504	-0.952	0.341242672000727		0.5745	2.3791	2.0491	2.0491	True
CDR20291_RS05200	CDR20291_0922	13	25	0	1	6	7	0	3	4.14	6	2	0.715	-0.484	-0.917	0.358942648815478		0.0	2.4833	2.0507	2.0507	True
ccpA	CDR20291_0923	218	305	121	105	102	91	285	315	198.31	96	300	2.403	1.265	2.653	0.0079744753201161	0.0429658392562513	0.0	0.2255	0.1759	0.1759	True
CDR20291_RS05210	CDR20291_0924	0	0	0	0	0	0	0	0	0.0	0	0	1.0	0.0
CDR20291_RS05215	CDR20291_0925	0	0	0	0	0	0	0	0	0.0	0	0	1.0	0.0
RCd3	NA	32	55	13	7	15	16	31	21	20.76	16	26	1.289	0.366	0.667	0.504719042478598	0.705903968466121	0.0	0.6371	0.4973	0.4973	True
ssrS	NA	0	0	0	0	0	0	0	0	0.0	0	0	1.0	0.0
cdeC	CDR20291_0926	38	36	24	8	18	11	57	24	27.28	14	40	1.79	0.84	1.482	0.138281467667885	0.328109815169158	0.1627	0.5273	0.452	0.452	True
CDR20291_RS05230	CDR20291_0927	24	68	14	19	11	20	33	57	30.38	16	45	1.823	0.866	1.543	0.122830124848961	0.302688521949225	0.1198	0.4916	0.4118	0.4118	True
CDR20291_RS05235	CDR20291_0928	32	108	10	8	15	32	24	24	23.71	24	24	1.001	0.002	0.004	0.997013346241032	0.999510874663479	0.1499	0.58	0.4801	0.4801	True
CDR20291_RS05240	CDR20291_0929	2	42	6	2	1	13	14	6	8.41	7	10	1.137	0.185	0.335	0.737523018385283		1.1267	1.3125	1.2646	1.2646	True
CDR20291_RS05245	CDR20291_0930	3	18	0	0	1	5	0	0	1.7	3	0	0.792	-0.336	-0.765	0.443994080082826		1.3558	5.8019	5.3696	5.3696	True
CDR20291_RS05250	CDR20291_0931	85	184	20	10	40	55	47	30	42.99	48	38	0.886	-0.174	-0.336	0.736765837562019	0.86352938807531	0.0415	0.3994	0.3259	0.3259	True
CDR20291_RS05255	CDR20291_0932	12	14	0	0	6	4	0	0	2.45	5	0	0.701	-0.512	-1.055	0.291470908746164		0.0	4.0727	3.733	3.733	True
CDR20291_RS05260	CDR20291_0933	5	5	0	0	2	1	0	0	0.96	2	0	0.894	-0.162	-0.43	0.667275941705671		0.0	10.1341	8.9909	8.9909	True
CDR20291_RS05265	CDR20291_0934	7	17	2	2	3	5	5	6	4.77	4	6	1.068	0.095	0.176	0.860527072101826		0.0	2.1797	1.5927	1.5927	True
CDR20291_RS05270	CDR20291_0935	54	20	6	7	25	6	14	21	16.59	16	18	1.053	0.074	0.134	0.89350403064536	0.953039213923969	0.4609	0.7527	0.6809	0.6809	True
CDR20291_RS05275	CDR20291_0936	307	166	36	6	144	50	85	18	74.04	97	52	0.695	-0.524	-0.983	0.325744561467225	0.54649366523785	0.6375	0.3063	0.371	0.371	True
CDR20291_RS05280	CDR20291_0937	589	344	32	34	276	103	75	102	138.97	190	88	0.596	-0.746	-1.485	0.137459237995844	0.32705818695563	0.2427	0.246	0.2452	0.2452	True
CDR20291_RS05285	CDR20291_0938	1368	1708	212	951	640	511	500	2851	1125.45	576	1676	2.099	1.07	2.06	0.0394277083302765	0.1364962705344	0.5797	0.1858	0.2677	0.2677	True
CDR20291_RS05290	CDR20291_0939	28	90	2	4	13	27	5	12	14.18	20	8	0.686	-0.544	-0.949	0.342584878746828	0.565898111000219	0.2	0.8504	0.7124	0.7124	True
CDR20291_RS05295	CDR20291_0940	16	25	4	1	7	7	9	3	6.85	7	6	0.948	-0.077	-0.141	0.887857120124067		0.0	1.5715	1.2191	1.2191	True
mobB	CDR20291_0941	1	26	0	1	0	8	0	3	2.81	4	2	0.838	-0.255	-0.528	0.597465737720532		2.0147	3.5732	3.2413	3.2413	True
CDR20291_RS05305	CDR20291_0942	3	21	0	0	1	6	0	0	1.92	4	0	0.765	-0.386	-0.853	0.393917826677026		1.7017	5.1451	4.8159	4.8159	True
CDR20291_RS05310	CDR20291_0943	349	944	506	685	163	282	1193	2054	923.0	222	1624	5.55	2.472	4.694	2.67302112251624e-06	5.69012262356914e-05	0.1367	0.1877	0.177	0.177	True
CDR20291_RS05315	CDR20291_0944	2264	1974	30	41	1059	591	71	123	460.9	825	97	0.157	-2.671	-4.791	1.66126332870116e-06	3.73504260756294e-05	0.1418	0.198	0.1867	0.1867	True
CDR20291_RS05320	CDR20291_0945	6491	5380	99	60	3037	1610	233	180	1265.02	2324	206	0.113	-3.142	-5.766	8.1223002231171e-09	2.85135486779953e-07	0.1058	0.1849	0.1694	0.1694	True
zupT	CDR20291_0946	30	1	0	2	14	0	0	6	5.08	7	3	0.823	-0.281	-0.54	0.589368750408465		3.3738	2.0557	2.3038	2.3038	True
CDR20291_RS05330	CDR20291_0947	4	9	2	2	2	3	5	6	3.82	2	6	1.234	0.303	0.565	0.572355786498401		0.0	2.6775	1.9156	1.9156	True
rgbR	CDR20291_0948	5	8	0	0	2	2	0	0	1.18	2	0	0.86	-0.217	-0.542	0.58750821700999		0.0	8.2457	7.3707	7.3707	True
CDR20291_RS05340	CDR20291_0949	5	8	0	0	2	2	0	0	1.18	2	0	0.86	-0.217	-0.542	0.58750821700999		0.0	8.2457	7.3707	7.3707	True
CDR20291_RS05345	CDR20291_0950	0	0	0	0	0	0	0	0	0.0	0	0	1.0	0.0
CDR20291_RS05350	CDR20291_0951	46	28	0	1	22	8	0	3	8.22	15	2	0.503	-0.99	-1.639	0.101294467773769		0.3781	1.3381	1.1887	1.1887	True
CDR20291_RS05355	CDR20291_0952	20	8	0	5	9	2	0	15	6.69	6	8	1.064	0.089	0.166	0.868412711346854		1.9309	1.6055	1.6537	1.6537	True
CDR20291_RS05360	CDR20291_0953	12	48	39	39	6	14	92	117	57.21	10	104	6.272	2.649	3.995	6.46907743265439e-05	0.0008405599962819	0.1667	0.3442	0.31	0.31	True
CDR20291_RS05365	CDR20291_0954	0	0	0	0	0	0	0	0	0.0	0	0	1.0	0.0
CDR20291_RS05370	CDR20291_0955	4	41	3	0	2	12	7	0	5.3	7	4	0.85	-0.234	-0.44	0.660218399548219		1.4807	1.9778	1.8935	1.8935	True
CDR20291_RS05375	CDR20291_0956	95	166	28	34	44	50	66	102	65.51	47	84	1.461	0.547	1.087	0.277150808537605	0.501881237903844	0.0072	0.3231	0.2607	0.2607	True
CDR20291_RS05380	CDR20291_0957	3832	4212	1945	1474	1793	1260	4585	4419	3014.17	1526	4502	2.39	1.257	2.821	0.0047877275365206	0.0290310387896295	0.0299	0.1805	0.1465	0.1465	True
CDR20291_RS05385	CDR20291_0958	2054	1351	667	652	961	404	1572	1955	1223.02	682	1764	2.052	1.037	2.203	0.027568540476983	0.105075522846558	0.176	0.1851	0.1845	0.1845	True
CDR20291_RS05390	NA	35	36	216	158	16	11	509	474	252.49	14	492	27.969	4.806	8.167	3.1568025351771003e-16	4.8590475945302903e-14	0.0	0.2151	0.177	0.177	True
tnpB_9	CDR20291_0959	3	12	3	0	1	4	7	0	3.02	2	4	1.073	0.101	0.202	0.839752643168386		0.5173	3.3424	2.8523	2.8523	True
CDR20291_RS05405	CDR20291_0960	75	38	13	22	35	11	31	66	35.76	23	48	1.502	0.587	1.071	0.283948727838121	0.507079412605882	0.3774	0.4443	0.4294	0.4294	True
CDR20291_RS05410	CDR20291_0961	0	2	0	0	0	1	0	0	0.15	0	0	1.034	0.049	0.137	0.891069876701901		0.0	63.9899	10.0	10.0	True
CDR20291_RS05415	CDR20291_0962	0	0	0	0	0	0	0	0	0.0	0	0	1.0	0.0
CDR20291_RS05420	CDR20291_0963	66	26	4	6	31	8	9	18	16.52	20	14	0.86	-0.217	-0.391	0.696156116394144	0.837647858631799	0.4755	0.7553	0.6876	0.6876	True
CDR20291_RS05425	NA	37637	60106	11074	5215	17609	17986	26103	15634	19332.94	17798	20868	1.129	0.175	0.408	0.683281619859495	0.831703233865362	0.0573	0.1778	0.1522	0.1522	True
polA	CDR20291_0964	42	132	4	0	20	39	9	0	17.14	30	4	0.457	-1.131	-1.795	0.0726927456417795	0.21405111304703	0.4982	0.7342	0.717	0.717	True
coaE	CDR20291_0965	8	21	0	0	4	6	0	0	2.51	5	0	0.696	-0.523	-1.073	0.283086339483286		0.0	3.986	3.6684	3.6684	True
CDR20291_RS05440	CDR20291_0966	1	60	0	0	0	18	0	0	4.61	9	0	0.557	-0.843	-1.543	0.122808018959453		6.1512	2.2504	2.6071	2.6071	True
CDR20291_RS05445	CDR20291_0967	23	127	12	2	11	38	28	6	20.76	24	17	0.858	-0.221	-0.399	0.689886949512351	0.834674170484498	0.6662	0.6372	0.6432	0.6432	True
CDR20291_RS05450	CDR20291_0968	21	52	9	10	10	16	21	30	19.14	13	26	1.414	0.5	0.896	0.370458363936668	0.591245565853318	0.0	0.676	0.5355	0.5355	True
CDR20291_RS05455	CDR20291_0969	0	14	4	0	0	4	9	0	3.4	2	4	1.153	0.206	0.419	0.674999797360412		8.1303	2.9817	3.4264	3.4264	True
CDR20291_RS05460	CDR20291_0970	779	584	183	418	364	175	431	1253	555.92	270	842	2.296	1.199	2.367	0.0179520802357776	0.0779221530407614	0.3569	0.1945	0.2292	0.2292	True
CDR20291_RS05465	CDR20291_0971	29046	18725	638	915	13590	5603	1504	2743	5859.99	9596	2124	0.301	-1.734	-3.404	0.0006636044537113	0.0059814077111547	0.2577	0.179	0.1957	0.1957	True
CDR20291_RS05470	CDR20291_0972	217	250	17	85	102	75	40	255	117.81	88	148	1.368	0.452	0.87	0.384123775078996	0.605221790498481	0.6235	0.2584	0.3322	0.3322	True
rsxC	CDR20291_0973	6038	3361	662	453	2825	1006	1560	1358	1687.3	1916	1459	0.822	-0.282	-0.613	0.539935978915882	0.734974077422231	0.2196	0.183	0.1957	0.1957	True
CDR20291_RS05480	CDR20291_0974	8556	4254	628	260	4003	1273	1480	779	1883.95	2638	1130	0.545	-0.876	-1.794	0.0727410079320242	0.21405111304703	0.3627	0.1824	0.2218	0.2218	True
CDR20291_RS05485	CDR20291_0975	1855	1047	127	138	868	313	299	414	473.57	590	356	0.699	-0.517	-1.092	0.274939244679727	0.498779173711817	0.2417	0.1975	0.2099	0.2099	True
CDR20291_RS05490	CDR20291_0976	2462	1420	174	85	1152	425	410	255	560.45	788	332	0.535	-0.901	-1.859	0.0630779643576909	0.193290975007258	0.2629	0.1944	0.2109	0.2109	True
rsxA	CDR20291_0977	1517	1064	121	57	710	318	285	171	371.06	514	228	0.555	-0.85	-1.77	0.0766840844330589	0.22177492966616	0.2014	0.2031	0.2036	0.2036	True
CDR20291_RS05500	CDR20291_0978	1283	909	45	73	600	272	106	219	299.3	436	162	0.489	-1.032	-2.078	0.0377124471375945	0.131549526384768	0.2537	0.2092	0.2184	0.2184	True
CDR20291_RS05505	CDR20291_0980	209	535	119	103	98	160	280	309	211.79	129	294	1.847	0.885	1.881	0.0599253509253335	0.185856293539387	0.0604	0.2224	0.1864	0.1864	True
radC	CDR20291_0981	125	302	42	39	58	90	99	117	91.19	74	108	1.285	0.362	0.746	0.455802160938026	0.667754702074459	0.0519	0.282	0.2311	0.2311	True
CDR20291_RS05515	CDR20291_0982	588	846	462	430	275	253	1089	1289	726.58	264	1189	3.532	1.82	3.872	0.0001079146981994	0.0013247687797367	0.0065	0.1905	0.1491	0.1491	True
mreC	CDR20291_0983	232	267	9	5	109	80	21	15	56.16	94	18	0.325	-1.623	-2.734	0.0062578398313414	0.035982579030213	0.0	0.3473	0.2857	0.2857	True
mreD	CDR20291_0984	243	294	5	2	114	88	12	6	54.86	101	9	0.172	-2.539	-3.608	0.0003083261510593	0.0031966871931078	0.0	0.3513	0.2972	0.2972	True
CDR20291_RS05530	CDR20291_0985	4164	3957	228	297	1948	1184	537	890	1140.02	1566	714	0.55	-0.862	-1.891	0.058622919408124	0.18379719589307	0.1186	0.1857	0.1709	0.1709	True
CDR20291_RS05535	CDR20291_0986	182	420	12	20	85	126	28	60	74.77	106	44	0.561	-0.835	-1.602	0.109187563959601	0.283010771351245	0.1123	0.305	0.2691	0.2691	True
minD	CDR20291_0987	1240	1150	31	47	580	344	73	141	284.56	462	107	0.319	-1.649	-3.191	0.0014156217981451	0.0112854948927826	0.1542	0.2109	0.1984	0.1984	True
minE	CDR20291_0988	1735	1130	86	109	812	338	203	327	419.84	575	265	0.57	-0.811	-1.691	0.0908227030267242	0.24963767686329	0.219	0.2001	0.2055	0.2055	True
rodA	CDR20291_0989	2146	2316	231	168	1004	693	544	504	686.31	848	524	0.693	-0.53	-1.208	0.227155425847823	0.451378358611216	0.0366	0.1912	0.1563	0.1563	True
CDR20291_RS05555	CDR20291_0990	66	293	5	11	31	88	12	33	40.83	60	22	0.572	-0.805	-1.435	0.151221766505076	0.3489198508391	0.4093	0.4112	0.4109	0.4109	True
CDR20291_RS05560	CDR20291_0991	0	0	0	0	0	0	0	0	0.0	0	0	1.0	0.0
CDR20291_RS05565	CDR20291_0992	2	0	0	2	1	0	0	6	1.73	0	3	1.247	0.318	0.73	0.465330354285717		5.6537	5.687	5.6854	5.6854	True
CDR20291_RS05570	CDR20291_0993	284	505	51	24	133	151	120	72	119.04	142	96	0.765	-0.387	-0.809	0.418346807756151	0.633695656563254	0.0267	0.2575	0.2138	0.2138	True
CDR20291_RS05575	CDR20291_0994	37399	26654	2184	3143	17498	7976	5148	9422	10011.02	12737	7285	0.663	-0.593	-1.287	0.197923603589976	0.418137531717665	0.2256	0.1783	0.1881	0.1881	True
CDR20291_RS05580	CDR20291_0995	52	134	12	4	24	40	28	12	26.18	32	20	0.788	-0.344	-0.63	0.528381956761889	0.724669153859177	0.1277	0.5421	0.4618	0.4618	True
CDR20291_RS05585	CDR20291_0996	33	39	0	0	15	12	0	0	6.78	14	0	0.389	-1.363	-2.108	0.0350419799840468		0.0	1.586	1.4691	1.4691	True
CDR20291_RS05590	CDR20291_0997	22	74	6	0	10	22	14	0	11.64	16	7	0.751	-0.412	-0.729	0.465794165430166	0.676572718178228	1.1334	0.9972	1.0102	1.0102	True
rplU	CDR20291_0998	656	1101	1224	3010	307	329	2885	9023	3136.25	318	5954	14.35	3.843	6.497	8.167756938339389e-11	4.60415195538256e-09	0.2636	0.1804	0.2024	0.2024	True
CDR20291_RS05600	CDR20291_0999	255	723	84	357	119	216	198	1070	400.97	168	634	2.54	1.345	2.473	0.0134085294782978	0.0625145252934405	0.6046	0.2011	0.285	0.285	True
rpmA	CDR20291_1000	2836	3310	583	1614	1327	990	1374	4839	2132.52	1158	3106	2.053	1.038	2.11	0.0348968731971627	0.124917072034924	0.3308	0.1818	0.2178	0.2178	True
obgE	CDR20291_1001	540	674	206	92	253	202	486	276	303.93	228	381	1.464	0.55	1.202	0.229555406183263	0.453282320972082	0.0815	0.2087	0.1813	0.1813	True
CDR20291_RS05615	CDR20291_1002	111	224	9	4	52	67	21	12	38.04	60	16	0.466	-1.102	-1.92	0.0548682623533424	0.175666228750461	0.0248	0.4283	0.3523	0.3523	True
CDR20291_RS05617	NA	119	162	13	0	56	48	31	0	33.7	52	16	0.547	-0.871	-1.486	0.137404653583356	0.32705818695563	1.9098	0.4606	0.5595	0.5595	True
CDR20291_RS05620	CDR20291_1003	6	14	6	14	3	4	14	42	15.78	4	28	3.011	1.59	2.368	0.0178718873710781	0.0779120841601902	0.0	0.7825	0.6606	0.6606	True
CDR20291_RS05625	CDR20291_1004	2	14	4	4	1	4	9	12	6.64	2	10	1.593	0.672	1.156	0.247832807776744		0.0	1.616	1.2981	1.2981	True
CDR20291_RS05630	CDR20291_1005	0	2	0	0	0	1	0	0	0.15	0	0	1.034	0.049	0.137	0.891069876701901		0.0	63.9899	10.0	10.0	True
CDR20291_RS05635	CDR20291_1006	12	0	0	0	6	0	0	0	1.4	3	0	0.859	-0.219	-0.567	0.57098659924194		10.0	6.9793	8.4073	8.4073	True
larA	CDR20291_1007	19	12	6	7	9	4	14	21	11.9	6	18	1.553	0.635	1.097	0.27281021065706	0.497532429998392	0.1904	0.9795	0.7885	0.7885	True
CDR20291_RS05645	CDR20291_1008	23	18	4	1	11	5	9	3	7.14	8	6	0.926	-0.112	-0.203	0.839342167459645		0.1691	1.5139	1.2032	1.2032	True
CDR20291_RS05650	CDR20291_1009	4	14	0	0	2	4	0	0	1.52	3	0	0.815	-0.296	-0.692	0.488649645412446		0.0	6.4784	5.89	5.89	True
CDR20291_RS05655	CDR20291_1010	0	26	0	2	0	8	0	6	3.44	4	3	0.952	-0.07	-0.146	0.883813494294291		8.8318	2.9496	3.4806	3.4806	True
CDR20291_RS05660	CDR20291_1011	0	22	0	0	0	7	0	0	1.65	4	0	0.83	-0.268	-0.663	0.507279169152294		10.0	5.9785	7.2419	7.2419	True
CDR20291_RS05665	CDR20291_1012	3647	2276	2085	1077	1706	681	4915	3229	2632.67	1194	4072	2.581	1.368	2.801	0.0051018469341909	0.0304740170606448	0.2262	0.181	0.1915	0.1915	True
CDR20291_RS05670	CDR20291_1013	2046	2477	876	1061	957	741	2065	3181	1736.01	849	2623	2.463	1.3	2.853	0.0043307751761395	0.026912674308867	0.0599	0.1828	0.1555	0.1555	True
rpmF	CDR20291_1014	3573	2108	844	853	1672	631	1989	2557	1712.27	1152	2273	1.649	0.722	1.548	0.121627722616432	0.301209248707279	0.2187	0.1829	0.1925	0.1925	True
fapR	CDR20291_1015	56	392	23	18	26	117	54	54	62.92	72	54	0.847	-0.24	-0.458	0.646784687328255	0.809897471429185	0.4595	0.3291	0.3584	0.3584	True
plsX	CDR20291_1016	580	651	1055	741	271	195	2487	2221	1293.58	233	2354	8.2	3.036	5.951	2.6720382268728503e-09	1.02822086384088e-07	0.0285	0.1847	0.1497	0.1497	True
CDR20291_RS05690	CDR20291_1017	193223	129820	14515	6884	90405	38846	34214	20637	46025.47	64626	27426	0.526	-0.928	-1.983	0.047398795431066	0.157539509967998	0.2262	0.1775	0.1868	0.1868	True
fabK	CDR20291_1018	945	1019	110	72	442	305	259	216	305.55	374	238	0.715	-0.484	-1.071	0.283987992038833	0.507079412605882	0.0424	0.2086	0.1716	0.1716	True
fabD	CDR20291_1019	429	657	50	51	201	197	118	153	167.02	199	136	0.757	-0.401	-0.868	0.385195433403723	0.605956023774253	0.0	0.2345	0.1857	0.1857	True
fabG	CDR20291_1020	131	336	9	12	61	101	21	36	54.76	81	28	0.513	-0.963	-1.773	0.0761932480505814	0.22177492966616	0.0973	0.3517	0.3002	0.3002	True
acpP_2	CDR20291_1021	61	163	5	1	29	49	12	3	23.02	39	8	0.433	-1.209	-1.941	0.0522369187908059	0.168590442742585	0.1455	0.592	0.5227	0.5227	True
fabF	CDR20291_1022	4299	4774	227	149	2011	1429	535	447	1105.42	1720	491	0.362	-1.466	-3.18	0.0014741748438491	0.011522749463055	0.0342	0.186	0.1526	0.1526	True
CDR20291_RS05720	CDR20291_1023	9	37	0	0	4	11	0	0	3.82	8	0	0.577	-0.792	-1.46	0.144341381227787		0.5825	2.6762	2.5262	2.5262	True
CDR20291_RS05725	CDR20291_1024	13	81	18	2	6	24	42	6	19.69	15	24	1.231	0.3	0.537	0.591004582095084	0.772678546982159	0.9132	0.6623	0.7161	0.7161	True
CDR20291_RS05730	CDR20291_1025	0	1	0	0	0	0	0	0	0.07	0	0	1.075	0.105	0.296	0.767528129960137		0.0	127.8024	10.0	10.0	True
CDR20291_RS05735	CDR20291_1026	0	7	0	0	0	2	0	0	0.52	1	0	0.944	-0.083	-0.23	0.818020677768572		10.0	18.4095	10.0	10.0	True
CDR20291_RS05740	CDR20291_1027	110	55	6	12	51	16	14	36	29.51	34	25	0.853	-0.229	-0.422	0.67326452058852	0.828537703381076	0.4263	0.5009	0.4845	0.4845	True
CDR20291_RS05745	CDR20291_1028	36	10	4	3	17	3	9	9	9.56	10	9	0.976	-0.034	-0.062	0.950466593163014		0.6033	1.1755	1.0228	1.0228	True
CDR20291_RS05750	CDR20291_1029	68	104	26	25	32	31	61	75	49.79	32	68	1.642	0.715	1.375	0.16901982912289	0.37333701202034	0.0	0.3691	0.2884	0.2884	True
spoIIIAA	CDR20291_1030	0	0	0	0	0	0	0	0	0.0	0	0	1.0	0.0
CDR20291_RS05760	CDR20291_1031	0	0	0	0	0	0	0	0	0.0	0	0	1.0	0.0
spoIIIAC	CDR20291_1032	0	0	0	0	0	0	0	0	0.0	0	0	1.0	0.0
spoIIIAD	CDR20291_1033	6	0	2	0	3	0	5	0	1.88	2	2	1.069	0.097	0.222	0.824450539363213		6.9688	5.2547	5.4367	5.4367	True
spoIIIAE	CDR20291_1034	7	27	0	2	3	8	0	6	4.34	6	3	0.858	-0.221	-0.422	0.673309125712048		0.4986	2.3784	2.0972	2.0972	True
CDR20291_RS05780	CDR20291_1035	1	8	0	0	0	2	0	0	0.72	1	0	0.922	-0.117	-0.323	0.746726652645574		0.0	13.5222	10.0	10.0	True
CDR20291_RS05785	CDR20291_1036	0	0	0	0	0	0	0	0	0.0	0	0	1.0	0.0
CDR20291_RS05790	CDR20291_1037	0	10	0	0	0	3	0	0	0.75	2	0	0.919	-0.122	-0.337	0.736188252373576		10.0	12.9398	10.0	10.0	True
CDR20291_RS05795	CDR20291_1038	10	74	4	2	5	22	9	6	10.56	14	8	0.818	-0.29	-0.517	0.604935128003649	0.784039784485981	0.5507	1.0813	0.946	0.946	True
nusB	CDR20291_1039	8	38	4	0	4	11	9	0	6.14	8	4	0.887	-0.173	-0.321	0.748370294101625		0.9685	1.7334	1.6278	1.6278	True
CDR20291_RS05805	CDR20291_1040	2	19	4	2	1	6	9	6	5.51	4	8	1.272	0.347	0.629	0.529132375453453		0.5679	1.9096	1.5509	1.5509	True
xseA	CDR20291_1041	54	87	25	36	25	26	59	108	54.54	26	84	2.197	1.136	2.096	0.0360580567455783	0.127717447566528	0.0466	0.3524	0.2911	0.2911	True
xseB	CDR20291_1042	0	9	2	0	0	3	5	0	1.85	2	2	1.072	0.101	0.231	0.817677760586392		6.0217	5.333	5.4026	5.4026	True
CDR20291_RS05820	CDR20291_1043	11	69	3	0	5	21	7	0	8.22	13	4	0.682	-0.552	-0.972	0.331209798474593		0.9997	1.3393	1.2919	1.2919	True
CDR20291_RS05825	CDR20291_1044	297	273	19	15	139	82	45	45	77.6	110	45	0.547	-0.872	-1.689	0.0911531774411096	0.249841014815845	0.0812	0.3004	0.2516	0.2516	True
dxs	CDR20291_1045	596	683	103	48	279	204	243	144	217.48	242	194	0.854	-0.228	-0.495	0.620648780164795	0.796612064855519	0.0762	0.2212	0.1909	0.1909	True
CDR20291_RS05835	CDR20291_1046	76	69	28	8	36	21	66	24	36.55	28	45	1.31	0.39	0.729	0.466263757305235	0.676572718178228	0.2306	0.4386	0.3973	0.3973	True
recN	CDR20291_1047	39	141	8	2	18	42	19	6	21.32	30	12	0.657	-0.605	-1.063	0.287605554992168	0.511100102610416	0.3112	0.6251	0.5634	0.5634	True
CDR20291_RS05845	CDR20291_1048	16	32	0	0	7	10	0	0	4.27	8	0	0.539	-0.891	-1.585	0.113042776921202		0.0	2.4157	2.2341	2.2341	True
CDR20291_RS05850	CDR20291_1049	2	21	2	0	1	6	5	0	2.98	4	2	0.93	-0.105	-0.212	0.831865095475833		1.2369	3.3774	2.946	2.946	True
CDR20291_RS05855	CDR20291_1050	506	700	82	124	237	209	193	372	252.81	223	282	1.184	0.244	0.531	0.595546824754899	0.776638671957769	0.0955	0.2151	0.1894	0.1894	True
CDR20291_RS05860	CDR20291_1051	6	4	0	0	3	1	0	0	1.0	2	0	0.888	-0.171	-0.451	0.652335208422762		0.0	9.7147	8.6681	8.6681	True
spo0A	CDR20291_1052	168	622	54	51	79	186	127	153	136.23	132	140	1.038	0.053	0.111	0.911617918069566	0.961089280325185	0.1806	0.2474	0.2326	0.2326	True
steA	CDR20291_1053	351	392	28	40	164	117	66	120	116.86	140	93	0.751	-0.413	-0.854	0.393072380829381	0.611615734089885	0.0862	0.259	0.2243	0.2243	True
CDR20291_RS05875	CDR20291_1054	3	53	6	0	1	16	14	0	7.85	8	7	0.95	-0.074	-0.136	0.891730416853993		2.5687	1.3933	1.5789	1.5789	True
CDR20291_RS05880	CDR20291_1055	21	43	24	4	10	13	57	12	22.81	12	34	1.773	0.826	1.426	0.153775449228252	0.351261043271384	0.3848	0.5958	0.554	0.554	True
CDR20291_RS05885	CDR20291_1056	145	210	8	6	68	63	19	18	41.88	66	18	0.454	-1.141	-2.009	0.0445258085918219	0.150500241540939	0.0	0.4053	0.3212	0.3212	True
CDR20291_RS05890	CDR20291_1057	33	153	6	2	15	46	14	6	20.34	30	10	0.594	-0.752	-1.292	0.196479397569156	0.41736228719308	0.3735	0.6467	0.5877	0.5877	True
CDR20291_RS05895	CDR20291_1058	43	110	3	0	20	33	7	0	15.03	26	4	0.439	-1.189	-1.857	0.063245685230826	0.193508587380555	0.1325	0.8127	0.75	0.75	True
CDR20291_RS05900	CDR20291_1059	0	31	1	0	0	9	2	0	2.91	4	1	0.828	-0.272	-0.582	0.560759919732652		7.6267	3.4601	3.8699	3.8699	True
CDR20291_RS05905	CDR20291_1060	16	89	4	0	7	27	9	0	10.89	17	4	0.649	-0.624	-1.077	0.28156095807284	0.506202584998879	1.1159	1.0543	1.0622	1.0622	True
CDR20291_RS05910	CDR20291_1061	83	289	26	10	39	86	61	30	54.14	62	46	0.829	-0.27	-0.519	0.603514059920613	0.783159295655737	0.2396	0.3537	0.3297	0.3297	True
CDR20291_RS05915	CDR20291_1062	930	844	188	112	435	253	443	336	366.64	344	390	1.096	0.133	0.294	0.768606485530988	0.881364800886823	0.0891	0.2034	0.1781	0.1781	True
CDR20291_RS05920	CDR20291_1063	348	276	18	8	163	83	42	24	77.96	123	33	0.413	-1.275	-2.317	0.0205199475898727	0.0859004500571867	0.1668	0.2998	0.2728	0.2728	True
mltG	CDR20291_1064	12	142	0	6	6	42	0	18	16.52	24	9	0.686	-0.544	-0.947	0.343890663616359	0.566824726438496	2.6187	0.7551	0.9896	0.9896	True
CDR20291_RS05930	CDR20291_1065	18	95	8	0	8	28	19	0	13.93	18	10	0.788	-0.344	-0.611	0.54101294932007	0.735439477981971	1.8221	0.8629	0.9693	0.9693	True
CDR20291_RS05935	CDR20291_1066	2440	2075	1229	678	1142	621	2897	2033	1672.99	882	2465	2.228	1.156	2.5	0.0124154757878206	0.0594338924675334	0.1165	0.183	0.1686	0.1686	True
CDR20291_RS05940	CDR20291_1067	30	83	2	2	14	25	5	6	12.4	20	6	0.59	-0.761	-1.286	0.198611066996332	0.41833762637859	0.0	0.9475	0.7572	0.7572	True
CDR20291_RS05945	NA	35	12	3	6	16	4	7	18	11.26	10	12	1.088	0.121	0.218	0.82723805106883	0.917929134748234	0.5876	1.0255	0.916	0.916	True
CDR20291_RS05950	CDR20291_1068	1	23	0	0	0	7	0	0	1.84	4	0	0.782	-0.355	-0.803	0.421734461520954		4.436	5.373	5.2744	5.2744	True
CDR20291_RS05955	CDR20291_1069	2	46	2	4	1	14	5	12	7.85	8	8	1.035	0.049	0.089	0.92876802272694		1.2023	1.3933	1.343	1.343	True
CDR20291_RS05960	CDR20291_1070	35	76	4	9	16	23	9	27	18.88	20	18	0.961	-0.058	-0.105	0.916585138564554	0.963408203847017	0.0909	0.683	0.573	0.573	True
CDR20291_RS05965	CDR20291_1071	1	5	0	0	0	1	0	0	0.49	0	0	0.949	-0.076	-0.21	0.83389426086955		0.0	19.6217	10.0	10.0	True
CDR20291_RS05970	CDR20291_1072	4	2	4	0	2	1	9	0	2.97	2	4	1.299	0.378	0.742	0.457952559930312		1.0493	3.3869	2.9685	2.9685	True
RCd17	NA	0	6	2	4	0	2	5	12	4.63	1	8	1.744	0.802	1.398	0.162031618165428		0.0	2.2415	2.0826	2.0826	True
CDR20291_RS05975	NA	0	0	0	0	0	0	0	0	0.0	0	0	1.0	0.0
CDR20291_RS05980	CDR20291_1073	0	3	2	0	0	1	5	0	1.4	0	2	1.188	0.248	0.599	0.549249281055773		3.5583	6.9824	6.6311	6.6311	True
CDR20291_RS05985	CDR20291_1074	0	4	0	0	0	1	0	0	0.3	0	0	0.984	-0.023	-0.064	0.949014689404669		0.0	32.0836	10.0	10.0	True
CDR20291_RS05990	CDR20291_1075	15	5	0	3	7	1	0	9	4.38	4	4	1.008	0.011	0.021	0.982982212599672		1.5411	2.3586	2.2208	2.2208	True
CDR20291_RS05995	NA	31	12	2	0	15	4	5	0	5.7	10	2	0.719	-0.475	-0.867	0.385775500880798		0.7891	1.8516	1.6714	1.6714	True
CDR20291_RS06000	CDR20291_1077	0	1	0	0	0	0	0	0	0.07	0	0	1.075	0.105	0.296	0.767528129960137		0.0	127.8024	10.0	10.0	True
CDR20291_RS06005	CDR20291_1078	126	193	9	14	59	58	21	42	44.97	58	32	0.687	-0.541	-1.025	0.30547691005382	0.530146831758624	0.0	0.3896	0.3223	0.3223	True
vanZ1	CDR20291_1079	16	29	4	0	7	9	9	0	6.4	8	4	0.867	-0.206	-0.378	0.705493398320715		0.0	1.6696	1.5095	1.5095	True
CDR20291_RS06020	CDR20291_1080	0	8	0	0	0	2	0	0	0.6	1	0	0.934	-0.098	-0.27	0.787144237547404		10.0	16.1305	10.0	10.0	True
CDR20291_RS06025	NA	0	2	0	0	0	1	0	0	0.15	0	0	1.034	0.049	0.137	0.891069876701901		0.0	63.9899	10.0	10.0	True
CDR20291_RS06030	CDR20291_1081	0	0	0	0	0	0	0	0	0.0	0	0	1.0	0.0
CDR20291_RS06035	CDR20291_1082	0	5	0	0	0	1	0	0	0.37	0	0	0.968	-0.047	-0.13	0.896635352498677		0.0	25.7023	10.0	10.0	True
CDR20291_RS06040	CDR20291_1083	0	1	0	0	0	0	0	0	0.07	0	0	1.075	0.105	0.296	0.767528129960137		0.0	127.8024	10.0	10.0	True
CDR20291_RS06045	CDR20291_1084	0	6	0	0	0	2	0	0	0.45	1	0	0.955	-0.067	-0.184	0.853928358069023		0.0	21.4482	10.0	10.0	True
efp	CDR20291_1085	98	351	34	47	46	105	80	141	92.98	76	110	1.279	0.355	0.711	0.477209948947793	0.685914318742187	0.2216	0.28	0.2674	0.2674	True
CDR20291_RS06055	CDR20291_1086	594	418	357	415	278	125	841	1244	622.15	202	1042	3.821	1.934	3.75	0.0001767922224556	0.0019874226805271	0.1752	0.1927	0.19	0.19	True
rnc	CDR20291_1087	4	20	0	0	2	6	0	0	1.96	4	0	0.759	-0.398	-0.872	0.383057502773446		0.9279	5.0384	4.6702	4.6702	True
CDR20291_RS06065	CDR20291_1088	10	34	4	2	5	10	9	6	7.57	8	8	1.014	0.019	0.035	0.971830377314451		0.0	1.4387	1.1145	1.1145	True
smc	CDR20291_1089	25	159	4	2	12	48	9	6	18.67	30	8	0.542	-0.885	-1.48	0.138991100810678	0.328992549233494	0.4909	0.6886	0.6422	0.6422	True
ftsY	CDR20291_1090	87	133	2	4	41	40	5	12	24.3	40	8	0.426	-1.232	-1.992	0.0463877887331324	0.154703275424996	0.0	0.5702	0.4729	0.4729	True
CDR20291_RS06080	CDR20291_1091	2	40	10	7	1	12	24	21	14.37	6	22	1.671	0.741	1.257	0.20865002916254	0.428527797337988	0.9434	0.8419	0.8649	0.8649	True
ffh	CDR20291_1092	903	2017	1486	1085	422	604	3503	3253	1945.35	513	3378	5.231	2.387	4.88	1.05878667006662e-06	2.55256882747386e-05	0.0303	0.1822	0.1483	0.1483	True
rpsP	CDR20291_1093	671	768	256	441	314	230	603	1322	617.31	272	962	2.678	1.421	2.913	0.0035785554122764	0.0232068649081125	0.1585	0.1928	0.1862	0.1862	True
CDR20291_RS06095	CDR20291_1094	1553	1616	356	452	727	484	839	1355	851.08	606	1097	1.567	0.648	1.447	0.148021900928579	0.343329995261238	0.0931	0.1885	0.1675	0.1675	True
rimM	CDR20291_1095	30	71	7	3	14	21	16	9	15.19	18	12	0.869	-0.203	-0.365	0.714978545737077	0.851590517868982	0.0	0.8057	0.6429	0.6429	True
trmD	CDR20291_1096	13	98	5	3	6	29	12	9	14.05	18	10	0.805	-0.312	-0.557	0.577688348254233	0.76268600973452	0.5384	0.857	0.7774	0.7774	True
rplS	CDR20291_1097	215	994	25	28	101	297	59	84	135.22	199	72	0.494	-1.016	-1.953	0.0507900519690007	0.165547703990907	0.2912	0.2479	0.2573	0.2573	True
ylqF	CDR20291_1098	37	83	18	2	17	25	42	6	22.64	21	24	1.074	0.103	0.188	0.851048483944195	0.929556777495815	0.5397	0.599	0.5884	0.5884	True
brnQ	CDR20291_1099	80	60	18	12	37	18	42	36	33.45	28	39	1.219	0.286	0.537	0.59144531434965	0.772678546982159	0.1362	0.4628	0.3884	0.3884	True
brnQ_2	CDR20291_1100	52337	49811	2872	3039	24487	14905	6770	9110	13818.12	19696	7940	0.491	-1.028	-2.297	0.0216269699041249	0.0890443760867366	0.0853	0.178	0.1563	0.1563	True
CDR20291_RS06130	CDR20291_1101	115	492	22	10	54	147	52	30	70.72	100	41	0.568	-0.815	-1.53	0.126129463722532	0.309079236014938	0.2902	0.3123	0.3076	0.3076	True
CDR20291_RS06135	CDR20291_1102	30	59	4	2	14	18	9	6	11.78	16	8	0.751	-0.413	-0.73	0.465172828221245	0.676461358481622	0.0	0.9879	0.7686	0.7686	True
CDR20291_RS06140	CDR20291_1103	47282	31192	1176	887	22122	9334	2772	2659	9221.73	15728	2716	0.228	-2.13	-4.17	3.0470289519933e-05	0.0004584289423262	0.1653	0.1784	0.1769	0.1769	True
CDR20291_RS06145	CDR20291_1104	207	166	4	21	97	50	9	63	54.73	74	36	0.666	-0.586	-1.076	0.282059658721639	0.506643965082584	0.6514	0.3518	0.4057	0.4057	True
CDR20291_RS06150	CDR20291_1105	167	328	24	22	78	98	57	66	74.7	88	62	0.785	-0.35	-0.709	0.478551680488488	0.685914318742187	0.0	0.3051	0.2422	0.2422	True
CDR20291_RS06155	CDR20291_1106	2	38	0	0	1	11	0	0	3.08	6	0	0.655	-0.611	-1.214	0.224627745226333		3.8063	3.2805	3.33	3.33	True
CDR20291_RS06160	CDR20291_1107	0	14	2	0	0	4	5	0	2.23	2	2	1.018	0.026	0.057	0.954326684580756		6.8986	4.4666	4.7088	4.7088	True
CDR20291_RS06165	CDR20291_1108	6	12	0	0	3	4	0	0	1.6	4	0	0.803	-0.317	-0.73	0.465238568722546		0.0	6.1463	5.5602	5.5602	True
CDR20291_RS06170	CDR20291_1109	10	12	2	5	5	4	5	15	6.99	4	10	1.33	0.411	0.73	0.465366450084538		0.0	1.5426	1.1998	1.1998	True
CDR20291_RS06175	CDR20291_1110	16	21	4	29	7	6	9	87	27.53	6	48	3.035	1.602	2.438	0.0147613194700556	0.066855862793043	0.7749	0.5241	0.5765	0.5765	True
CDR20291_RS06180	CDR20291_1111	0	0	0	0	0	0	0	0	0.0	0	0	1.0	0.0
CDR20291_RS06185	CDR20291_1112	1	2	0	0	0	1	0	0	0.27	0	0	0.993	-0.009	-0.026	0.979078892594898		0.0	35.991	10.0	10.0	True
dprA	CDR20291_1113	56	183	26	6	26	55	61	18	40.06	40	40	0.992	-0.011	-0.02	0.983680709036661	0.995379562299756	0.3703	0.4157	0.4066	0.4066	True
topA	CDR20291_1114	44	148	14	6	21	44	33	18	28.96	32	26	0.882	-0.18	-0.335	0.737637825343644	0.86352938807531	0.1955	0.5069	0.4394	0.4394	True
codY	CDR20291_1115	104	238	94	177	49	71	222	531	218.02	60	376	4.423	2.145	3.879	0.0001047102632006	0.0013095327291534	0.2003	0.2211	0.2167	0.2167	True
CDR20291_RS06205	CDR20291_1116	14	16	20	15	7	5	47	45	25.86	6	46	4.021	2.008	2.994	0.0027515851348061	0.0190516327153876	0.0	0.5465	0.4291	0.4291	True
CDR20291_RS06210	CDR20291_1117	4	1	0	0	2	0	0	0	0.54	1	0	0.942	-0.086	-0.237	0.812755270478845		0.0	17.7702	10.0	10.0	True
CDR20291_RS06215	CDR20291_1118	54	93	8	6	25	28	19	18	22.48	26	18	0.83	-0.269	-0.493	0.621718674029458	0.796962887080683	0.0	0.6019	0.4677	0.4677	True
nifS	CDR20291_1119	644	1819	158	147	301	544	372	441	414.68	422	406	0.971	-0.042	-0.094	0.925062637910568	0.965834025746823	0.0913	0.2003	0.1761	0.1761	True
nifU	CDR20291_1120	1489	1101	121	217	697	329	285	651	490.47	513	468	0.937	-0.094	-0.2	0.84130733802979	0.924993942344429	0.2738	0.1968	0.2132	0.2132	True
mnmA	CDR20291_1121	31	108	4	2	15	32	9	6	15.56	24	8	0.614	-0.703	-1.206	0.227746714680621	0.452104341345161	0.2018	0.7909	0.6574	0.6574	True
CDR20291_RS06232	NA	121	95	16	23	57	28	38	69	47.93	42	54	1.143	0.193	0.372	0.710168935868982	0.848524127046759	0.1752	0.3765	0.3332	0.3332	True
alaS	CDR20291_1122	493	737	16	54	231	221	38	162	162.7	226	100	0.576	-0.795	-1.555	0.120023857988158	0.298345018427708	0.393	0.236	0.2655	0.2655	True
CDR20291_RS06240	CDR20291_1123	23	53	0	2	11	16	0	6	8.15	14	3	0.621	-0.688	-1.187	0.235213551263786		0.057	1.3482	1.2122	1.2122	True
CDR20291_RS06245	CDR20291_1124	965	1347	60	29	452	403	141	87	270.73	428	114	0.357	-1.487	-3.021	0.0025159850406284	0.0177270636137238	0.0241	0.2126	0.1777	0.1777	True
ruvX	CDR20291_1125	10	15	0	0	5	4	0	0	2.29	4	0	0.719	-0.477	-1.0	0.317452298946259		0.0	4.3432	3.9692	3.9692	True
CDR20291_RS06255	CDR20291_1126	26	167	6	10	12	50	14	30	26.56	31	22	0.84	-0.251	-0.457	0.647461606752623	0.810238070739211	0.5093	0.5367	0.5304	0.5304	True
CDR20291_RS06260	CDR20291_1127	718	1329	119	120	336	398	280	360	343.46	367	320	0.903	-0.147	-0.334	0.738666234638105	0.86352938807531	0.016	0.2051	0.1639	0.1639	True
CDR20291_RS06265	CDR20291_1128	10	17	18	11	5	5	42	33	21.29	5	38	3.538	1.823	2.726	0.006405929619126	0.0365192739825393	0.0	0.6257	0.4881	0.4881	True
CDR20291_RS06270	CDR20291_1129	1098	1457	153	265	514	436	361	794	526.19	475	578	1.152	0.204	0.45	0.652866069070081	0.813409826981653	0.1453	0.1955	0.1847	0.1847	True
CDR20291_RS06275	CDR20291_1130	0	8	0	0	0	2	0	0	0.6	1	0	0.934	-0.098	-0.27	0.787144237547404		10.0	16.1305	10.0	10.0	True
CDR20291_RS06280	CDR20291_1131	22	12	0	0	10	4	0	0	3.47	7	0	0.607	-0.72	-1.362	0.173260431818059		0.7142	2.9279	2.7619	2.7619	True
CDR20291_RS06285	CDR20291_1132	0	8	0	0	0	2	0	0	0.6	1	0	0.934	-0.098	-0.27	0.787144237547404		10.0	16.1305	10.0	10.0	True
CDR20291_RS06290	CDR20291_1133	0	12	0	0	0	4	0	0	0.9	2	0	0.906	-0.142	-0.392	0.695303794614568		10.0	10.8127	10.0	10.0	True
CDR20291_RS06295	CDR20291_1134	114	176	40	4	53	53	94	12	53.07	53	53	1.007	0.01	0.019	0.984910343991471	0.995859322044938	0.6619	0.3572	0.4122	0.4122	True
CDR20291_RS06300	CDR20291_1135	0	28	0	0	0	8	0	0	2.09	4	0	0.784	-0.351	-0.816	0.414642077094406		10.0	4.7354	5.9095	5.9095	True
scpB	CDR20291_1136	6	74	4	0	3	22	9	0	8.59	12	4	0.754	-0.407	-0.731	0.46486097381345		1.8779	1.2882	1.377	1.377	True
CDR20291_RS06310	CDR20291_1137	0	0	0	0	0	0	0	0	0.0	0	0	1.0	0.0
CDR20291_RS06315	CDR20291_1138	0	4	0	0	0	1	0	0	0.3	0	0	0.984	-0.023	-0.064	0.949014689404669		0.0	32.0836	10.0	10.0	True
CDR20291_RS06320	CDR20291_1139	2	14	0	0	1	4	0	0	1.28	2	0	0.848	-0.238	-0.584	0.558938605008753		1.8924	7.6289	6.9875	6.9875	True
CDR20291_RS06325	CDR20291_1140	7302	2411	379	446	3416	721	893	1337	1592.07	2068	1115	0.656	-0.607	-1.229	0.219112695267901	0.442873235586939	0.4624	0.1833	0.2517	0.2517	True
CDR20291_RS06330	CDR20291_1141	2	0	0	0	1	0	0	0	0.23	0	0	1.005	0.006	0.018	0.985565603471496		0.0	40.9889	10.0	10.0	True
CDR20291_RS06335	CDR20291_1142	0	3	0	0	0	1	0	0	0.22	0	0	1.005	0.007	0.02	0.983783800002813		0.0	42.719	10.0	10.0	True
CDR20291_RS06340	CDR20291_1143	18	28	4	2	8	8	9	6	8.06	8	8	0.973	-0.039	-0.071	0.943239534610759		0.0	1.3624	1.0296	1.0296	True
CDR20291_RS06345	CDR20291_1144	70	104	18	24	33	31	42	72	44.56	32	57	1.427	0.513	0.984	0.325110274311251	0.546241836638583	0.0	0.3916	0.3166	0.3166	True
acd	CDR20291_1145	1175	1511	416	593	550	452	981	1778	940.04	501	1380	2.201	1.138	2.472	0.0134339059850972	0.0625145252934405	0.0903	0.1875	0.1664	0.1664	True
CDR20291_RS06355	CDR20291_1146	385	540	62	40	180	162	146	120	151.94	171	133	0.837	-0.257	-0.556	0.5782082342665	0.76268600973452	0.0	0.2402	0.1894	0.1894	True
rimP	CDR20291_1147	10	28	0	0	5	8	0	0	3.26	6	0	0.622	-0.685	-1.312	0.189558981013405		0.0	3.1021	2.8772	2.8772	True
nusA	CDR20291_1148	102	240	2	5	48	72	5	15	34.81	60	10	0.331	-1.594	-2.489	0.0128204658653937	0.0610803623729829	0.0924	0.4516	0.3986	0.3986	True
CDR20291_RS06370	CDR20291_1149	43	86	6	2	20	26	14	6	16.5	23	10	0.693	-0.53	-0.933	0.350919016429908	0.57368378421262	0.0155	0.756	0.6136	0.6136	True
CDR20291_RS06375	CDR20291_1150	15	60	0	4	7	18	0	12	9.24	12	6	0.782	-0.354	-0.635	0.525539322606547		1.3241	1.2105	1.2231	1.2231	True
infB	CDR20291_1151	2316	2077	867	949	1084	622	2044	2845	1648.42	853	2444	2.285	1.192	2.59	0.0095990511045831	0.049377124062393	0.0987	0.1831	0.1646	0.1646	True
rbfA	CDR20291_1152	48	137	9	0	22	41	21	0	21.17	32	10	0.624	-0.68	-1.17	0.241833960196976	0.464139253042945	1.5761	0.6284	0.7019	0.7019	True
CDR20291_RS06390	CDR20291_1153	140	390	13	5	66	117	31	15	56.96	92	23	0.408	-1.294	-2.268	0.0233242323740243	0.0936583329394706	0.1418	0.3449	0.3072	0.3072	True
truB	CDR20291_1154	125	418	30	3	58	125	71	9	65.82	92	40	0.623	-0.684	-1.25	0.211400431122416	0.431205160729821	0.757	0.3224	0.3973	0.3973	True
CDR20291_RS06400	CDR20291_1155	132	313	31	4	62	94	73	12	60.12	78	42	0.709	-0.495	-0.928	0.353524679217209	0.574815589352744	0.5482	0.3361	0.3724	0.3724	True
rpsO	CDR20291_1157	200	659	45	46	94	197	106	138	133.69	146	122	0.886	-0.175	-0.364	0.716011444273058	0.852313444372629	0.1477	0.2487	0.2265	0.2265	True
CDR20291_RS06410	CDR20291_1158	6	32	4	0	3	10	9	0	5.45	6	4	0.939	-0.091	-0.171	0.863962528295059		1.0875	1.9282	1.8036	1.8036	True
pnp	CDR20291_1159	3738	4434	1127	1000	1749	1327	2656	2998	2182.51	1538	2827	1.609	0.686	1.593	0.111140189534544	0.286218171504019	0.0215	0.1817	0.1455	0.1455	True
CDR20291_RS06420	CDR20291_1160	3	1	0	0	1	0	0	0	0.43	0	0	0.96	-0.059	-0.164	0.869976003835407		0.0	22.604	10.0	10.0	True
CDR20291_RS06425	CDR20291_1161	18	74	6	0	8	22	14	0	11.18	15	7	0.772	-0.373	-0.663	0.507439967953871	0.706653546799979	1.2941	1.0315	1.0597	1.0597	True
CDR20291_RS06430	CDR20291_1162	13	22	2	0	6	7	5	0	4.34	6	2	0.805	-0.313	-0.592	0.553797624216289		0.0	2.3747	1.9861	1.9861	True
dapG	CDR20291_1163	568	354	14	12	266	106	33	36	110.16	186	34	0.289	-1.793	-3.111	0.001864695258412	0.014043277341991	0.2164	0.264	0.2535	0.2535	True
CDR20291_RS06440	CDR20291_1164	48	176	4	2	22	53	9	6	22.64	38	8	0.446	-1.166	-1.888	0.059003340593909	0.184189835457741	0.2304	0.5991	0.5193	0.5193	True
CDR20291_RS06445	CDR20291_1165	2533	2783	634	413	1185	833	1494	1238	1187.61	1009	1366	1.261	0.334	0.774	0.438745827739947	0.652784859219526	0.0376	0.1854	0.1524	0.1524	True
mnmH	CDR20291_1166	69	183	8	0	32	55	19	0	26.48	44	10	0.478	-1.066	-1.746	0.0807450481406297	0.229830499757326	1.3782	0.5379	0.5904	0.5904	True
rimO	CDR20291_1167	39	260	15	1	18	78	35	3	33.6	48	19	0.645	-0.633	-1.112	0.266127197162514	0.493718486685043	1.1551	0.4615	0.5839	0.5839	True
pgsA	CDR20291_1168	131	219	90	39	61	66	212	117	113.97	64	164	1.982	0.987	1.985	0.0471709089363263	0.157053225926105	0.063	0.2611	0.2207	0.2207	True
recA	CDR20291_1169	340	695	12	51	159	208	28	153	137.06	184	90	0.633	-0.66	-1.273	0.202958566714255	0.422490652816548	0.52	0.247	0.2983	0.2983	True
rny	CDR20291_1170	945	2316	155	118	442	693	365	354	463.57	568	360	0.71	-0.495	-1.111	0.266697599021985	0.494029212371547	0.0517	0.1979	0.165	0.165	True
CDR20291_RS06475	CDR20291_1171	14	69	4	0	7	21	9	0	9.16	14	4	0.719	-0.477	-0.843	0.399447310513455		0.9976	1.22	1.1935	1.1935	True
lepB_3	CDR20291_1172	813	673	52	91	380	201	123	273	244.29	290	198	0.763	-0.39	-0.817	0.414100071717975	0.63204747788533	0.228	0.2164	0.2188	0.2188	True
CDR20291_RS06485	CDR20291_1173	537	505	86	42	251	151	203	126	182.75	201	164	0.869	-0.203	-0.433	0.664817834401464	0.822188187044085	0.1088	0.2296	0.2037	0.2037	True
CDR20291_RS06490	CDR20291_1174	17	27	0	0	8	8	0	0	4.01	8	0	0.559	-0.84	-1.52	0.128471270815923		0.0	2.5592	2.3615	2.3615	True
purB	CDR20291_1175	87	147	21	12	41	44	49	36	42.54	42	42	1.007	0.01	0.02	0.983819514410699	0.995379562299756	0.0	0.4017	0.3175	0.3175	True
CDR20291_RS06500	CDR20291_1176	0	37	14	0	0	11	33	0	11.02	6	16	1.093	0.129	0.344	0.731213884593516	0.861599537022282	10.0	1.0439	1.7568	10.0	True
CDR20291_RS06505	CDR20291_1177	78	92	8	2	36	28	19	6	22.22	32	12	0.63	-0.667	-1.17	0.241831450718716	0.464139253042945	0.0395	0.607	0.517	0.517	True
CDR20291_RS06510	CDR20291_1178	48	21	6	2	22	6	14	6	12.22	14	10	0.876	-0.191	-0.343	0.731285243524666	0.861599537022282	0.4579	0.9586	0.8381	0.8381	True
CDR20291_RS06515	CDR20291_1179	106	113	79	98	50	34	186	294	140.85	42	240	4.088	2.032	3.74	0.0001843165014088	0.0020264687874672	0.0756	0.2451	0.2089	0.2089	True
CDR20291_RS06520	CDR20291_1180	379	876	142	100	177	262	335	300	268.49	220	318	1.311	0.391	0.867	0.385996603865998	0.606004265951915	0.0408	0.2129	0.1743	0.1743	True
galT	CDR20291_1181	6	57	0	2	3	17	0	6	6.46	10	3	0.72	-0.473	-0.859	0.390215585825109		1.437	1.6542	1.6199	1.6199	True
CDR20291_RS06530	CDR20291_1182	89	416	28	39	42	124	66	117	87.26	83	92	1.059	0.083	0.164	0.869844861641535	0.937328120496205	0.3275	0.2867	0.2956	0.2956	True
CDR20291_RS06535	CDR20291_1183	12	52	10	2	6	16	24	6	12.69	11	15	1.147	0.197	0.354	0.723393604099233	0.856008635010388	0.4637	0.93	0.8272	0.8272	True
CDR20291_RS06540	CDR20291_1185	132	407	18	22	62	122	42	66	72.98	92	54	0.71	-0.493	-0.97	0.331949337070406	0.55418349347298	0.1483	0.3081	0.2737	0.2737	True
CDR20291_RS06545	CDR20291_1186	12	10	2	2	6	3	5	6	4.83	4	6	1.061	0.086	0.16	0.873220286934551		0.0	2.1543	1.5847	1.5847	True
CDR20291_RS06550	CDR20291_1187	1	26	0	0	0	8	0	0	2.06	4	0	0.757	-0.401	-0.884	0.376737382226619		4.6683	4.8075	4.7931	4.7931	True
CDR20291_RS06555	CDR20291_1188	3	44	0	0	1	13	0	0	3.64	7	0	0.605	-0.726	-1.376	0.168762312951318		3.2179	2.7985	2.8358	2.8358	True
CDR20291_RS06560	CDR20291_1189	0	55	0	0	0	16	0	0	4.11	8	0	0.627	-0.674	-1.332	0.182873072655356		10.0	2.4978	3.4784	3.4784	True
CDR20291_RS06565	CDR20291_1190	6	95	0	0	3	28	0	0	7.81	16	0	0.375	-1.414	-2.168	0.0301740037560307		3.2792	1.4	1.5451	1.5451	True
CDR20291_RS06570	CDR20291_1191	0	0	0	0	0	0	0	0	0.0	0	0	1.0	0.0
CDR20291_RS06575	CDR20291_1192	0	0	1	0	0	0	2	0	0.59	0	1	1.235	0.304	0.846	0.397325601708129		10.0	16.3791	10.0	10.0	True
CDR20291_RS06580	CDR20291_1193	4	6	3	0	2	2	7	0	2.68	2	4	1.131	0.178	0.36	0.719116867482745		0.0	3.7337	3.0995	3.0995	True
CDR20291_RS06585	CDR20291_1194	28	36	2	0	13	11	5	0	7.15	12	2	0.632	-0.662	-1.153	0.24874815600875		0.0	1.5132	1.2988	1.2988	True
CDR20291_RS06590	CDR20291_1195	1188	966	1577	2609	556	289	3717	7821	3095.86	422	5769	10.602	3.406	5.993	2.06178170348841e-09	8.25125037736061e-08	0.2237	0.1804	0.1896	0.1896	True
CDR20291_RS06595	CDR20291_1196	0	0	0	0	0	0	0	0	0.0	0	0	1.0	0.0
CDR20291_RS06600	CDR20291_1197	55709	39773	16294	19524	26065	11901	38407	58530	33725.79	18983	48468	2.045	1.032	2.218	0.0265678390567405	0.102043692830936	0.1822	0.1776	0.1786	0.1786	True
CDR20291_RS06605	CDR20291_1198	12	113	12	2	6	34	28	6	18.43	20	17	0.947	-0.079	-0.143	0.886423309005766	0.948013383923323	0.9373	0.6954	0.7501	0.7501	True
CDR20291_RS06610	CDR20291_1199	76	387	20	12	36	116	47	36	58.62	76	42	0.698	-0.518	-0.981	0.32640449455381	0.546951367619364	0.3278	0.3402	0.3374	0.3374	True
CDR20291_RS06615	CDR20291_1201	2	7	0	0	1	2	0	0	0.76	2	0	0.918	-0.123	-0.34	0.734083952045388		0.0	12.7796	10.0	10.0	True
CDR20291_RS06620	CDR20291_1202	6	50	4	6	3	15	9	18	11.3	9	14	1.173	0.231	0.413	0.679455821379426	0.831497922378144	0.5934	1.0225	0.9153	0.9153	True
CDR20291_RS06625	CDR20291_1203	0	0	0	0	0	0	0	0	0.0	0	0	1.0	0.0
CDR20291_RS06630	CDR20291_1204	0	4	0	0	0	1	0	0	0.3	0	0	0.984	-0.023	-0.064	0.949014689404669		0.0	32.0836	10.0	10.0	True
CDR20291_RS06635	CDR20291_1205	0	0	0	0	0	0	0	0	0.0	0	0	1.0	0.0
CDR20291_RS06640	CDR20291_1206	0	0	0	0	0	0	0	0	0.0	0	0	1.0	0.0
CDR20291_RS06645	CDR20291_1207	2	0	0	0	1	0	0	0	0.23	0	0	1.005	0.006	0.018	0.985565603471496		0.0	40.9889	10.0	10.0	True
CDR20291_RS06650	CDR20291_1208	0	0	0	0	0	0	0	0	0.0	0	0	1.0	0.0
CDR20291_RS06655	CDR20291_1209	0	0	0	0	0	0	0	0	0.0	0	0	1.0	0.0
CDR20291_RS06660	CDR20291_1210	4	4	0	0	2	1	0	0	0.77	2	0	0.917	-0.124	-0.342	0.731987247280532		0.0	12.6233	10.0	10.0	True
CDR20291_RS06665	CDR20291_1211	0	4	0	0	0	1	0	0	0.3	0	0	0.984	-0.023	-0.064	0.949014689404669		0.0	32.0836	10.0	10.0	True
CDR20291_RS06670	CDR20291_1212	4	0	0	0	2	0	0	0	0.47	1	0	0.953	-0.069	-0.191	0.848309220429925		0.0	20.5831	10.0	10.0	True
CDR20291_RS06675	CDR20291_1213	0	0	0	0	0	0	0	0	0.0	0	0	1.0	0.0
CDR20291_RS06680	CDR20291_1214	0	0	0	0	0	0	0	0	0.0	0	0	1.0	0.0
CDR20291_RS06685	CDR20291_1215	2	0	2	0	1	0	5	0	1.41	0	2	1.187	0.247	0.599	0.549279787352067		4.4768	6.9365	6.6975	6.6975	True
CDR20291_RS06690	CDR20291_1216	0	0	0	0	0	0	0	0	0.0	0	0	1.0	0.0
CDR20291_RS06695	CDR20291_1217	0	4	0	2	0	1	0	6	1.8	0	3	1.212	0.277	0.63	0.52889063263944		5.2346	5.4869	5.4646	5.4646	True
CDR20291_RS06700	CDR20291_1218	2	4	1	4	1	1	2	12	4.12	1	7	1.636	0.71	1.25	0.211277135835728		0.0	2.4945	1.9164	1.9164	True
CDR20291_RS06705	NA	0	2	1	0	0	1	2	0	0.74	0	1	1.11	0.151	0.421	0.673654526924375		0.0	13.0985	10.0	10.0	True
CDR20291_RS06710	CDR20291_1220	0	0	0	0	0	0	0	0	0.0	0	0	1.0	0.0
CDR20291_RS06715	CDR20291_1221	328	503	99	330	153	151	233	989	381.65	152	611	2.788	1.479	2.776	0.005511248136387	0.0325309956369038	0.4182	0.2023	0.2476	0.2476	True
CDR20291_RS06720	CDR20291_1222	6	80	22	4	3	24	52	12	22.65	14	32	1.483	0.569	0.996	0.319206326741749	0.54221719848068	1.0846	0.5989	0.7093	0.7093	True
CDR20291_RS06725	CDR20291_1223	0	0	0	0	0	0	0	0	0.0	0	0	1.0	0.0
CDR20291_RS06730	CDR20291_1224	0	0	0	0	0	0	0	0	0.0	0	0	1.0	0.0
CDR20291_RS06735	CDR20291_1225	16	18	4	1	7	5	9	3	6.32	6	6	0.994	-0.008	-0.015	0.98806784178661		0.0	1.6869	1.3049	1.3049	True
CDR20291_RS06740	CDR20291_1226	2953	1930	160	83	1382	578	377	249	646.28	980	313	0.422	-1.244	-2.542	0.0110344721129236	0.0539852779901227	0.2063	0.1921	0.1966	0.1966	True
CDR20291_RS06745	CDR20291_1227	2	8	0	0	1	2	0	0	0.83	2	0	0.911	-0.134	-0.368	0.712765965055811		0.0	11.647	10.0	10.0	True
glpK_2	CDR20291_1228	4	18	6	4	2	5	14	12	8.35	4	13	1.603	0.681	1.164	0.244591996875313		0.0	1.321	1.043	1.043	True
CDR20291_RS06755	CDR20291_1229	20	97	20	21	9	29	47	63	37.12	19	55	1.849	0.887	1.586	0.112721729329616	0.287699209679287	0.2833	0.4345	0.4012	0.4012	True
CDR20291_RS06760	CDR20291_1230	0	9	0	0	0	3	0	0	0.67	2	0	0.926	-0.111	-0.305	0.760135439112803		10.0	14.3579	10.0	10.0	True
CDR20291_RS06765	CDR20291_1231	28	28	2	0	13	8	5	0	6.55	10	2	0.664	-0.59	-1.046	0.295693859721471		0.0704	1.6353	1.4073	1.4073	True
pxpB	CDR20291_1232	112	20	0	0	52	6	0	0	14.6	29	0	0.201	-2.314	-2.899	0.0037391650983188	0.0239809915440255	2.9338	0.8314	0.9805	0.9805	True
CDR20291_RS06775	CDR20291_1233	6	14	0	4	3	4	0	12	4.75	4	6	1.132	0.179	0.338	0.735052538046533		1.0279	2.1886	2.0275	2.0275	True
CDR20291_RS06780	CDR20291_1234	108	161	34	113	51	48	80	339	129.4	50	210	2.783	1.476	2.661	0.0077978384547221	0.0424563067841082	0.4077	0.2511	0.2836	0.2836	True
CDR20291_RS06785	CDR20291_1235	0	0	0	0	0	0	0	0	0.0	0	0	1.0	0.0
CDR20291_RS06790	CDR20291_1236	0	14	0	0	0	4	0	0	1.05	2	0	0.895	-0.16	-0.438	0.661364229809529		10.0	9.2934	10.0	10.0	True
CDR20291_RS06795	CDR20291_1237	13	24	0	0	6	7	0	0	3.32	6	0	0.616	-0.698	-1.33	0.183556307965923		0.0	3.0565	2.8162	2.8162	True
CDR20291_RS06800	CDR20291_1238	330	346	108	128	154	104	255	384	224.06	129	320	1.966	0.976	2.057	0.0396605841592726	0.136829015349491	0.074	0.2199	0.1881	0.1881	True
CDR20291_RS06805	CDR20291_1239	31	36	10	2	15	11	24	6	13.71	13	15	1.075	0.104	0.187	0.851538368118345	0.929584437864052	0.1166	0.8737	0.7386	0.7386	True
CDR20291_RS06810	CDR20291_1240	2	40	2	2	1	12	5	6	5.9	6	6	0.948	-0.078	-0.144	0.885521363450018		1.05	1.7945	1.5855	1.5855	True
CDR20291_RS06820	CDR20291_1242	196	233	67	212	92	70	158	636	238.72	81	397	3.299	1.722	3.105	0.0018996323301569	0.0141307222774874	0.4056	0.2173	0.2567	0.2567	True
CDR20291_RS06825	CDR20291_1243	481	279	138	173	225	83	325	519	288.11	154	422	2.072	1.051	2.114	0.0344861999394524	0.123890280213365	0.2542	0.2105	0.2222	0.2222	True
CDR20291_RS06830	CDR20291_1244	55	30	11	37	26	9	26	111	42.89	18	68	2.251	1.171	1.992	0.0463500925842621	0.154703275424996	0.5991	0.3999	0.4427	0.4427	True
CDR20291_RS06835	CDR20291_1245	0	8	1	0	0	2	2	0	1.19	1	1	1.006	0.008	0.021	0.983085551080028		4.9771	8.2156	7.8371	7.8371	True
CDR20291_RS06840	CDR20291_1246	4	52	3	4	2	16	7	12	9.12	9	10	1.026	0.037	0.068	0.945953651728919		0.822	1.2238	1.1183	1.1183	True
CDR20291_RS06845	CDR20291_1247	2	22	6	0	1	7	14	0	5.42	4	7	1.173	0.23	0.431	0.666118027255125		2.1902	1.9403	1.9815	1.9815	True
CDR20291_RS06850	CDR20291_1248	0	6	2	0	0	2	5	0	1.63	1	2	1.117	0.159	0.374	0.708411218880194		5.14	6.0439	5.956	5.956	True
CDR20291_RS06855	CDR20291_1249	13	58	2	0	6	17	5	0	7.04	12	2	0.643	-0.638	-1.12	0.262585899559027		0.4875	1.5339	1.3739	1.3739	True
CDR20291_RS06860	CDR20291_1250	135135	147594	1329	1279	63227	44165	3133	3834	28589.61	53696	3484	0.079	-3.67	-7.127	1.0275892699194e-12	7.61557825595822e-11	0.0413	0.1777	0.1469	0.1469	True
CDR20291_RS06865	CDR20291_1251	11273	10097	39	100	5274	3021	92	300	2171.86	4148	196	0.063	-3.991	-6.489	8.64937717051481e-11	4.677676680594631e-09	0.3581	0.1817	0.215	0.215	True
CDR20291_RS06870	CDR20291_1252	176	271	58	65	82	81	137	195	123.75	82	166	1.659	0.73	1.525	0.12732294515019	0.31069904054333	0.0	0.2545	0.2039	0.2039	True
CDR20291_RS06875	CDR20291_1253	16	29	8	0	7	9	19	0	8.76	8	10	1.057	0.08	0.146	0.883909342929101		1.2934	1.2678	1.2706	1.2706	True
ddlR	CDR20291_1254	19	53	5	6	9	16	12	18	13.63	12	15	1.079	0.11	0.198	0.843147419565809	0.924993942344429	0.0	0.8778	0.6947	0.6947	True
CDR20291_RS06885	CDR20291_1255	58	180	3	0	27	54	7	0	22.02	40	4	0.304	-1.719	-2.451	0.014261490795648	0.0653026157484936	0.2934	0.611	0.5827	0.5827	True
CDR20291_RS06890	CDR20291_1256	93	92	8	18	44	28	19	54	35.97	36	36	1.009	0.014	0.025	0.979687493027602	0.99359081274619	0.2134	0.4428	0.3981	0.3981	True
CDR20291_RS06895	CDR20291_1257	49	65	46	47	23	19	108	141	72.93	21	124	3.918	1.97	3.446	0.0005699886201358	0.0053546818257828	0.0	0.3082	0.2448	0.2448	True
CDR20291_RS06900	CDR20291_1258	12	56	18	0	6	17	42	0	16.2	12	21	1.278	0.354	0.629	0.529501001226146	0.725706509214739	2.6147	0.7667	0.9884	0.9884	True
CDR20291_RS06905	CDR20291_1259	2	14	0	0	1	4	0	0	1.28	2	0	0.848	-0.238	-0.584	0.558938605008753		1.8924	7.6289	6.9875	6.9875	True
CDR20291_RS06910	CDR20291_1260	116	110	12	4	54	33	28	12	31.87	44	20	0.659	-0.603	-1.094	0.273754725351439	0.497532429998392	0.1296	0.4769	0.4117	0.4117	True
CDR20291_RS06915	CDR20291_1261	286	270	276	642	134	81	651	1925	697.45	108	1288	8.881	3.151	5.31	1.09883549248852e-07	3.18662292821672e-06	0.2957	0.191	0.2163	0.2163	True
CDR20291_RS06920	CDR20291_1262	2	1	2	0	1	0	5	0	1.49	0	2	1.185	0.245	0.556	0.578230550007755		0.0	6.5966	5.2271	5.2271	True
CDR20291_RS06925	CDR20291_1263	0	0	0	0	0	0	0	0	0.0	0	0	1.0	0.0
CDR20291_RS06930	CDR20291_1264	24	11	2	0	11	3	5	0	4.81	7	2	0.775	-0.367	-0.687	0.491974281271227		0.6305	2.1628	1.8978	1.8978	True
CDR20291_RS06935	CDR20291_1265	618	782	60	47	289	234	141	141	201.37	262	141	0.634	-0.656	-1.423	0.1546823685457	0.351726613022665	0.0137	0.2247	0.1775	0.1775	True
CDR20291_RS06945	NA	2	0	0	0	1	0	0	0	0.23	0	0	1.005	0.006	0.018	0.985565603471496		0.0	40.9889	10.0	10.0	True
RCd18	NA	0	3	5	2	0	1	12	6	4.67	0	9	2.208	1.143	1.857	0.0633667388145982		0.0	2.2218	1.9435	1.9435	True
CDR20291_RS06950	CDR20291_1266	26	50	8	7	12	15	19	21	16.74	14	20	1.198	0.26	0.471	0.637307896111522	0.803658856846884	0.0	0.7476	0.5758	0.5758	True
dccA	CDR20291_1267	4	22	0	0	2	7	0	0	2.11	4	0	0.742	-0.431	-0.927	0.353811071568634		1.1485	4.6943	4.3791	4.3791	True
CDR20291_RS06960	CDR20291_1268	16	76	12	0	7	23	28	0	14.63	15	14	0.982	-0.027	-0.048	0.961543499100779	0.983754058996956	2.2004	0.83	0.9875	0.9875	True
CDR20291_RS06965	CDR20291_1269	0	14	0	0	0	4	0	0	1.05	2	0	0.895	-0.16	-0.438	0.661364229809529		10.0	9.2934	10.0	10.0	True
CDR20291_RS06970	CDR20291_1270	0	12	0	0	0	4	0	0	0.9	2	0	0.906	-0.142	-0.392	0.695303794614568		10.0	10.8127	10.0	10.0	True
CDR20291_RS06975	CDR20291_1271	112	130	12	27	52	39	28	81	50.13	46	54	1.108	0.148	0.286	0.775048724782123	0.884724417686465	0.2038	0.3678	0.336	0.336	True
CDR20291_RS06977	NA	82	52	8	9	38	16	19	27	24.94	27	23	0.92	-0.12	-0.222	0.824489444117093	0.917671041024553	0.2193	0.5601	0.4812	0.4812	True
CDR20291_RS06980	CDR20291_1272	702	499	64	18	328	149	151	54	170.65	238	102	0.565	-0.824	-1.621	0.105050402260588	0.277316431297409	0.3504	0.2333	0.2556	0.2556	True
CDR20291_RS06985	CDR20291_1273	2	6	0	0	1	2	0	0	0.68	2	0	0.925	-0.112	-0.308	0.757867295483801		0.0	14.1603	10.0	10.0	True
CDR20291_RS06990	CDR20291_1274	0	0	0	0	0	0	0	0	0.0	0	0	1.0	0.0
CDR20291_RS06995	CDR20291_1276	4	22	0	2	2	7	0	6	3.61	4	3	0.925	-0.112	-0.22	0.825740811922516		0.8829	2.8202	2.4878	2.4878	True
CDR20291_RS07000	CDR20291_1277	260	167	30	34	122	50	71	102	86.07	86	86	1.003	0.005	0.01	0.992291516701508	0.998780877497089	0.2109	0.2883	0.2712	0.2712	True
CDR20291_RS07005	CDR20291_1278	2573	2295	427	407	1204	687	1006	1220	1029.3	946	1113	1.13	0.177	0.402	0.687435787976536	0.834102751186591	0.0848	0.1866	0.1639	0.1639	True
pdaA	CDR20291_1279	0	2	0	0	0	1	0	0	0.15	0	0	1.034	0.049	0.137	0.891069876701901		0.0	63.9899	10.0	10.0	True
CDR20291_RS07015	CDR20291_1280	11	22	6	0	5	7	14	0	6.47	6	7	1.06	0.085	0.156	0.875726351956626		0.8522	1.6534	1.5629	1.5629	True
CDR20291_RS07020	CDR20291_1281	6	30	0	0	3	9	0	0	2.95	6	0	0.655	-0.611	-1.208	0.227153827801422		0.9381	3.4181	3.223	3.223	True
CDR20291_RS07025	CDR20291_1282	8	16	12	2	4	5	28	6	10.7	4	17	1.773	0.826	1.381	0.167214946128491	0.370129543366272	0.2768	1.0694	0.9053	0.9053	True
CDR20291_RS07030	CDR20291_1283	102	336	6	32	48	101	14	96	64.58	74	55	0.84	-0.251	-0.473	0.636454957076211	0.803658856846884	0.7091	0.3252	0.3993	0.3993	True
CDR20291_RS07035	CDR20291_1284	8	101	6	0	4	30	14	0	12.03	17	7	0.75	-0.414	-0.735	0.462554681075714	0.674615099732146	2.2502	0.9712	1.1466	1.1466	True
CDR20291_RS07040	CDR20291_1285	80	479	12	39	37	143	28	117	81.49	90	72	0.878	-0.188	-0.358	0.720056336898413	0.853118227383616	0.706	0.2945	0.3805	0.3805	True
CDR20291_RS07045	CDR20291_1286	80	347	4	0	37	104	9	0	37.67	70	4	0.197	-2.341	-3.096	0.0019641108433762	0.0144492124911616	0.8602	0.4308	0.4631	0.4631	True
CDR20291_RS07050	CDR20291_1287	14	211	2	2	7	63	5	6	20.1	35	6	0.431	-1.215	-1.898	0.0576626259661253	0.18227948587396	0.9609	0.6523	0.7268	0.7268	True
CDR20291_RS07055	CDR20291_1288	14	118	8	1	7	35	19	3	15.93	21	11	0.775	-0.367	-0.652	0.514462058957277	0.713896380009369	0.9615	0.7767	0.8159	0.8159	True
CDR20291_RS07060	CDR20291_1289	60	232	16	31	28	69	38	93	57.04	48	66	1.185	0.245	0.471	0.637977097853373	0.803658856846884	0.3346	0.3447	0.3428	0.3428	True
CDR20291_RS07065	CDR20291_1290	88	206	29	24	41	62	68	72	60.78	52	70	1.22	0.287	0.572	0.567034360488127	0.756366205479799	0.0419	0.3344	0.2692	0.2692	True
CDR20291_RS07070	CDR20291_1291	38	36	2	18	18	11	5	54	21.81	14	30	1.385	0.47	0.834	0.404505599530958	0.621671048127072	0.8713	0.6151	0.6661	0.6661	True
CDR20291_RS07075	CDR20291_1292	2	24	0	0	1	7	0	0	2.03	4	0	0.756	-0.404	-0.885	0.375914215397195		2.9104	4.882	4.6836	4.6836	True
CDR20291_RS07080	CDR20291_1293	2	8	1	0	1	2	2	0	1.42	2	1	0.97	-0.044	-0.103	0.917876578011943		0.0	6.8929	5.289	5.289	True
CDR20291_RS07085	CDR20291_1294	30	48	7	4	14	14	16	12	14.22	14	14	1.003	0.005	0.008	0.993290327945631	0.998780877497089	0.0	0.8486	0.6535	0.6535	True
pabB	CDR20291_1295	4	48	0	0	2	14	0	0	4.06	8	0	0.571	-0.809	-1.487	0.136926961765887		2.782	2.5297	2.5523	2.5523	True
CDR20291_RS07095	CDR20291_1296	2	19	0	0	1	6	0	0	1.66	4	0	0.799	-0.323	-0.744	0.457031859874998		2.4294	5.9451	5.5775	5.5775	True
CDR20291_RS07100	CDR20291_1297	1	36	3	0	0	11	7	0	4.58	6	4	0.909	-0.137	-0.266	0.790160436403918		2.7055	2.2629	2.3447	2.3447	True
folE	CDR20291_1298	166	310	38	32	78	93	90	96	88.98	86	93	1.059	0.082	0.171	0.864076029519754	0.934098398200447	0.0	0.2846	0.2235	0.2235	True
folP	CDR20291_1299	87	160	13	14	41	48	31	42	40.3	44	36	0.887	-0.173	-0.333	0.738811750317307	0.86352938807531	0.0	0.4142	0.3283	0.3283	True
folB	CDR20291_1300	63	83	8	8	29	25	19	24	24.29	27	22	0.882	-0.181	-0.334	0.738370791730305	0.86352938807531	0.0	0.5704	0.4461	0.4461	True
folK	CDR20291_1301	107	103	3	2	50	31	7	6	23.49	40	6	0.377	-1.408	-2.191	0.0284271975897695	0.107326079956847	0.0	0.5838	0.4804	0.4804	True
aroF	CDR20291_1302	498	397	47	30	233	119	111	90	138.13	176	100	0.678	-0.56	-1.157	0.247127977330159	0.471005949593847	0.1224	0.2464	0.219	0.219	True
dnaG	CDR20291_1303	1001	863	125	200	468	258	295	600	405.2	363	448	1.159	0.213	0.459	0.646445762248795	0.809897471429185	0.194	0.2009	0.1996	0.1996	True
rpoD	CDR20291_1304	439	708	24	69	205	212	57	207	170.17	208	132	0.733	-0.448	-0.908	0.364014456155196	0.586467734916705	0.3254	0.2334	0.2514	0.2514	True
CDR20291_RS07140	CDR20291_1305	4	20	1	0	2	6	2	0	2.55	4	1	0.833	-0.263	-0.545	0.585598917290137		0.4552	3.9165	3.1758	3.1758	True
CDR20291_RS07145	CDR20291_1306	8	13	1	6	4	4	2	18	6.99	4	10	1.364	0.448	0.794	0.427099068936254		0.3317	1.5424	1.2903	1.2903	True
CDR20291_RS07150	CDR20291_1307	196	111	105	10	92	33	247	30	100.6	62	138	1.6	0.678	1.247	0.212553865919676	0.432404870890961	0.9135	0.2722	0.4032	0.4032	True
CDR20291_RS07155	CDR20291_1308	258	1903	69	41	121	569	163	123	243.93	345	143	0.554	-0.851	-1.649	0.0991705302741729	0.266283178435856	0.4953	0.2165	0.2762	0.2762	True
CDR20291_RS07160	CDR20291_1309	226	152	65	78	106	45	153	234	134.57	76	194	1.936	0.953	1.891	0.0585956314982982	0.18379719589307	0.1997	0.2483	0.2377	0.2377	True
CDR20291_RS07165	CDR20291_1310	39	71	2	8	18	21	5	24	17.05	20	14	0.861	-0.216	-0.388	0.697760399728253	0.839073653759757	0.2009	0.7374	0.6534	0.6534	True
CDR20291_RS07170	CDR20291_1311	27	27	4	2	13	8	9	6	9.03	10	8	0.902	-0.149	-0.268	0.788958417997012		0.0	1.2342	0.9506	0.9506	True
CDR20291_RS07175	CDR20291_1312	0	2	0	0	0	1	0	0	0.15	0	0	1.034	0.049	0.137	0.891069876701901		0.0	63.9899	10.0	10.0	True
CDR20291_RS07180	CDR20291_1313	0	10	1	0	0	3	2	0	1.34	2	1	0.985	-0.022	-0.055	0.955884759084476		5.4735	7.3163	7.1053	7.1053	True
CDR20291_RS07185	CDR20291_1314	4	34	3	0	2	10	7	0	4.78	6	4	0.888	-0.171	-0.325	0.745185473556493		1.2981	2.175	2.0259	2.0259	True
CDR20291_RS07190	CDR20291_1315	1	13	0	0	0	4	0	0	1.09	2	0	0.877	-0.189	-0.49	0.624146783630601		3.3215	8.9406	8.2581	8.2581	True
CDR20291_RS07195	CDR20291_1316	7	26	2	0	3	8	5	0	3.94	6	2	0.838	-0.254	-0.489	0.624591630391756		0.3057	2.5991	2.2033	2.2033	True
CDR20291_RS07200	CDR20291_1317	34	108	4	2	16	32	9	6	15.91	24	8	0.602	-0.732	-1.251	0.210919315552765	0.431102707273832	0.0	0.7773	0.6404	0.6404	True
CDR20291_RS07205	CDR20291_1318	2656	5541	271	221	1243	1658	639	663	1050.51	1450	651	0.534	-0.906	-2.061	0.0392597222616558	0.13634485361751	0.0222	0.1864	0.1491	0.1491	True
CDR20291_RS07210	CDR20291_1319	13	134	6	0	6	40	14	0	15.08	23	7	0.65	-0.622	-1.072	0.283744191292783	0.507079412605882	2.0692	0.8104	0.9675	0.9675	True
CDR20291_RS07215	CDR20291_1320	895	1183	163	162	419	354	384	486	410.65	386	435	1.093	0.128	0.292	0.770397433583417	0.882912522680652	0.0152	0.2006	0.1598	0.1598	True
CDR20291_RS07220	CDR20291_1321	18	32	2	0	8	10	5	0	5.68	9	2	0.713	-0.487	-0.884	0.37667685594803		0.0	1.8588	1.5777	1.5777	True
CDR20291_RS07225	CDR20291_1322	10	40	0	0	5	12	0	0	4.16	8	0	0.551	-0.86	-1.548	0.121670736605281		0.5418	2.4713	2.3354	2.3354	True
CDR20291_RS07230	CDR20291_1323	57475	38832	4487	10559	26891	11620	10576	31654	20185.41	19256	21115	1.066	0.092	0.194	0.846142687851668	0.925714334822956	0.2799	0.1778	0.2256	0.2256	True
CDR20291_RS07235	NA	22	51	0	0	10	15	0	0	6.39	12	0	0.408	-1.292	-2.036	0.041709572464401		0.0	1.6718	1.554	1.554	True
CDR20291_RS07240	CDR20291_1324	129	165	5	0	60	49	12	0	30.38	54	6	0.289	-1.79	-2.602	0.0092585392943072	0.0479956920412143	0.0171	0.4916	0.482	0.482	True
CDR20291_RS07245	CDR20291_1325	85	266	12	6	40	80	28	18	41.41	60	23	0.572	-0.805	-1.464	0.143220631443024	0.335186530429813	0.1554	0.4079	0.354	0.354	True
CDR20291_RS07250	CDR20291_1326	2	1	0	0	1	0	0	0	0.31	0	0	0.983	-0.024	-0.067	0.946257736762952		0.0	31.1004	10.0	10.0	True
CDR20291_RS07255	CDR20291_1327	0	0	0	0	0	0	0	0	0.0	0	0	1.0	0.0
feoB	CDR20291_1328	377	279	10	12	176	83	24	36	79.86	130	30	0.357	-1.486	-2.625	0.0086751767822338	0.0454424836158375	0.1743	0.2969	0.2709	0.2709	True
CDR20291_RS07265	CDR20291_1329	11	15	10	10	5	4	24	30	15.8	4	27	2.465	1.302	2.061	0.0393158323524755	0.13634485361751	0.0	0.7817	0.6028	0.6028	True
CDR20291_RS07270	CDR20291_1330	296	291	28	8	138	87	66	24	78.89	112	45	0.553	-0.854	-1.623	0.104672569875578	0.277239918086453	0.2102	0.2983	0.2826	0.2826	True
CDR20291_RS07275	CDR20291_1331	27	27	0	3	13	8	0	9	7.43	10	4	0.773	-0.371	-0.67	0.503080018730973		0.2431	1.4629	1.3652	1.3652	True
CDR20291_RS07280	CDR20291_1332	9	20	2	1	4	6	5	3	4.48	5	4	0.932	-0.101	-0.19	0.84960961520965		0.0	2.3099	1.694	1.694	True
CDR20291_RS07285	CDR20291_1333	20	63	5	6	9	19	12	18	14.5	14	15	1.02	0.029	0.052	0.958555015979081	0.983210759588648	0.0	0.836	0.6726	0.6726	True
CDR20291_RS07290	CDR20291_1334	2	4	0	0	1	1	0	0	0.53	1	0	0.943	-0.085	-0.233	0.815389100076046		0.0	18.0841	10.0	10.0	True
CDR20291_RS07295	CDR20291_1335	0	0	0	0	0	0	0	0	0.0	0	0	1.0	0.0
CDR20291_RS07300	CDR20291_1336	6	10	0	0	3	3	0	0	1.45	3	0	0.823	-0.282	-0.665	0.505765577323253		0.0	6.7622	6.0912	6.0912	True
CDR20291_RS07305	CDR20291_1337	42	44	56	67	20	13	132	201	91.42	16	166	7.027	2.813	4.58	4.64807786961465e-06	9.11843511480285e-05	0.0636	0.2818	0.2367	0.2367	True
tnpB_10	CDR20291_1338	20	46	1	2	9	14	2	6	7.87	12	4	0.711	-0.493	-0.868	0.385398575635975		0.0	1.3907	1.0915	1.0915	True
CDR20291_RS07312	NA	13	11	4	0	6	3	9	0	4.7	4	4	1.008	0.012	0.023	0.981920899677488		0.4136	2.2084	1.9733	1.9733	True
CDR20291_RS07315	CDR20291_1339	4	24	2	0	2	7	5	0	3.44	4	2	0.884	-0.178	-0.352	0.72506607147918		0.7172	2.9513	2.5315	2.5315	True
CDR20291_RS07320	CDR20291_1340	10	27	6	2	5	8	14	6	8.22	6	10	1.177	0.235	0.421	0.673617194254172		0.0	1.3382	1.0471	1.0471	True
CDR20291_RS07325	CDR20291_1341	26	88	4	0	12	26	9	0	11.98	19	4	0.603	-0.729	-1.236	0.216393293099726	0.43826212499246	0.5929	0.9742	0.9398	0.9398	True
CDR20291_RS07330	CDR20291_1342	4	48	0	0	2	14	0	0	4.06	8	0	0.571	-0.809	-1.487	0.136926961765887		2.782	2.5297	2.5523	2.5523	True
CDR20291_RS07335	CDR20291_1343	12	26	0	0	6	8	0	0	3.35	7	0	0.614	-0.704	-1.339	0.180682718867401		0.0	3.0284	2.7958	2.7958	True
CDR20291_RS07340	CDR20291_1344	78	126	14	22	36	38	33	66	43.29	37	50	1.184	0.243	0.469	0.639144385970108	0.803851613027145	0.0	0.3979	0.3297	0.3297	True
proC	CDR20291_1345	387	427	674	616	181	128	1589	1847	936.05	154	1718	9.017	3.173	6.117	9.51623325024095e-10	4.13956146385481e-08	0.0329	0.1875	0.1531	0.1531	True
CDR20291_RS07350	CDR20291_1346	298	513	28	24	139	154	66	72	107.72	146	69	0.587	-0.768	-1.574	0.115555988100021	0.292693078719167	0.0	0.266	0.2089	0.2089	True
CDR20291_RS07355	CDR20291_1347	26	8	14	24	12	2	33	72	29.88	7	52	3.347	1.743	2.636	0.0083780576619308	0.0443505115913324	0.5807	0.4969	0.5148	0.5148	True
CDR20291_RS07360	CDR20291_1348	32	144	16	0	15	43	38	0	23.94	29	19	0.84	-0.252	-0.452	0.6515864750137	0.813365275422592	2.4616	0.5761	0.7687	0.7687	True
murJ	CDR20291_1349	590	627	32	26	276	188	75	78	154.26	232	76	0.44	-1.185	-2.39	0.0168423623840892	0.0743963954317053	0.0446	0.2392	0.196	0.196	True
deoC	CDR20291_1350	4	32	0	0	2	10	0	0	2.86	6	0	0.666	-0.586	-1.172	0.241028058136301		1.9538	3.5135	3.3796	3.3796	True
CDR20291_RS07375	CDR20291_1351	0	0	0	0	0	0	0	0	0.0	0	0	1.0	0.0
CDR20291_RS07380	CDR20291_1352	0	8	0	0	0	2	0	0	0.6	1	0	0.934	-0.098	-0.27	0.787144237547404		10.0	16.1305	10.0	10.0	True
CDR20291_RS07385	CDR20291_1353	5	10	0	0	2	3	0	0	1.33	2	0	0.839	-0.253	-0.613	0.540105522185032		0.0	7.3401	6.5968	6.5968	True
cdeA	CDR20291_1354	168209	214978	12339	10392	78701	64329	29085	31153	50816.95	71515	30119	0.501	-0.998	-2.315	0.0206104446533643	0.0859197911487122	0.0112	0.1775	0.1395	0.1395	True
CDR20291_RS07395	CDR20291_1355	11	19	2	0	5	6	5	0	3.89	6	2	0.842	-0.248	-0.477	0.633425403727872		0.0	2.6338	2.1872	2.1872	True
CDR20291_RS07400	CDR20291_1356	1	11	0	0	0	3	0	0	0.94	2	0	0.898	-0.154	-0.416	0.677158223490343		2.9523	10.3357	9.4137	9.4137	True
CDR20291_RS07405	CDR20291_1357	26	64	0	0	12	19	0	0	7.83	16	0	0.343	-1.545	-2.28	0.0226354851576183		0.0	1.3968	1.3015	1.3015	True
CDR20291_RS07410	CDR20291_1358	6	58	0	0	3	17	0	0	5.04	10	0	0.502	-0.995	-1.718	0.0858543449346549		2.3027	2.0714	2.0907	2.0907	True
CDR20291_RS07415	CDR20291_1359	70	171	63	120	33	51	148	360	148.04	42	254	4.125	2.044	3.626	0.0002873759509584	0.0030265225150939	0.2131	0.2418	0.2358	0.2358	True
CDR20291_RS07420	CDR20291_1360	2	28	2	11	1	8	5	33	11.75	4	19	1.685	0.753	1.271	0.203674328985236	0.422490652816548	1.2784	0.9898	1.0572	1.0572	True
CDR20291_RS07425	NA	2061	2809	713	231	964	841	1681	692	1044.49	902	1186	1.222	0.289	0.635	0.525300285754392	0.723417668131135	0.1747	0.1865	0.1852	0.1852	True
panC	CDR20291_1361	11	68	6	0	5	20	14	0	9.91	12	7	0.832	-0.265	-0.477	0.633402970194671	0.8029228332555	1.6381	1.1408	1.2038	1.2038	True
panB	CDR20291_1362	29	30	8	0	14	9	19	0	10.35	12	10	0.949	-0.075	-0.136	0.891792803078593	0.952244053513382	1.3477	1.0997	1.1251	1.1251	True
CDR20291_RS07440	CDR20291_1363	4	16	134	17	2	5	316	51	93.37	4	184	29.419	4.879	6.039	1.54685259420661e-09	6.31684090001517e-08	0.7634	0.2796	0.3735	0.3735	True
pdcA	CDR20291_1364	0	12	4	2	0	4	9	6	4.75	2	8	1.421	0.507	0.929	0.352971932541111		1.8591	2.1857	2.1326	2.1326	True
CDR20291_RS07450	NA	0	0	0	0	0	0	0	0	0.0	0	0	1.0	0.0
CDR20291_RS07455	CDR20291_1365	0	9	4	2	0	3	9	6	4.53	2	8	1.522	0.606	1.097	0.272846195829798		1.5013	2.2852	2.1616	2.1616	True
feoB_2	CDR20291_1366	4774	4167	1015	421	2234	1247	2392	1262	1783.78	1740	1827	1.037	0.052	0.115	0.908126295711687	0.959430157190647	0.1734	0.1827	0.1807	0.1807	True
CDR20291_RS07465	CDR20291_1367	7	35	0	0	3	10	0	0	3.44	6	0	0.611	-0.712	-1.352	0.176497812488416		0.9351	2.9551	2.8031	2.8031	True
RCd21	NA	5	14	36	192	2	4	85	576	166.74	3	330	54.436	5.766	7.294	3.01941659482442e-13	2.41674104249747e-11	0.7411	0.2346	0.3364	0.3364	True
CDR20291_RS07470	CDR20291_1368	0	47	0	0	0	14	0	0	3.52	7	0	0.667	-0.585	-1.201	0.229738215181478		10.0	2.8928	3.9111	3.9111	True
CDR20291_RS07475	CDR20291_1369	14	22	10	0	7	7	24	0	9.18	7	12	1.217	0.283	0.509	0.610993084025275		1.6075	1.2178	1.2633	1.2633	True
CDR20291_RS07477	NA	688	556	165	185	322	166	389	555	357.95	244	472	1.624	0.699	1.505	0.132397080370566	0.319573652378169	0.1261	0.204	0.188	0.188	True
tyrS	CDR20291_1370	106	259	56	36	50	78	132	108	91.75	64	120	1.547	0.63	1.281	0.200128698609308	0.419511582125399	0.055	0.2814	0.2317	0.2317	True
CDR20291_RS07485	CDR20291_1371	395	1097	20	36	185	328	47	108	167.03	256	78	0.419	-1.254	-2.421	0.0154761750418176	0.0692792533751165	0.215	0.2345	0.2289	0.2289	True
CDR20291_RS07490	CDR20291_1372	4936	4881	608	517	2309	1461	1433	1550	1688.25	1885	1492	0.837	-0.257	-0.595	0.551677857615019	0.744876783459955	0.051	0.183	0.1537	0.1537	True
CDR20291_RS07495	CDR20291_1373	54535	44046	6828	18339	25516	13180	16094	54977	27441.87	19348	35536	1.533	0.616	1.278	0.201344820258253	0.42133815839322	0.4009	0.1777	0.2263	0.2263	True
CDR20291_RS07500	CDR20291_1374	499	421	26	38	233	126	61	114	133.66	180	88	0.608	-0.719	-1.451	0.146719607123153	0.341506375025198	0.1627	0.2488	0.2313	0.2313	True
CDR20291_RS07505	CDR20291_1375	2083	1286	380	255	975	385	896	764	754.89	680	830	1.155	0.208	0.454	0.649668158829098	0.811476895016869	0.2019	0.19	0.1926	0.1926	True
CDR20291_RS07510	CDR20291_1376	3303	3085	520	329	1545	923	1226	986	1170.13	1234	1106	0.921	-0.119	-0.272	0.785920503138997	0.89285534937806	0.0757	0.1855	0.161	0.161	True
CDR20291_RS07515	CDR20291_1377	249	504	41	19	117	151	97	57	105.23	134	77	0.686	-0.544	-1.114	0.265466694300162	0.493467102136334	0.0493	0.2681	0.2255	0.2255	True
CDR20291_RS07520	CDR20291_1378	147	490	21	7	69	147	49	21	71.47	108	35	0.488	-1.036	-1.903	0.0570622517908798	0.18181777998973	0.2566	0.3109	0.3	0.3	True
CDR20291_RS07525	CDR20291_1379	16	101	9	1	7	30	21	3	15.48	18	12	0.842	-0.248	-0.444	0.656743506120212	0.815731691959369	0.8549	0.7941	0.8065	0.8065	True
CDR20291_RS07530	CDR20291_1380	4	19	0	0	2	6	0	0	1.89	4	0	0.768	-0.381	-0.844	0.398678010117165		0.0	5.2309	4.8324	4.8324	True
CDR20291_RS07535	CDR20291_1381	2	2	0	0	1	1	0	0	0.38	1	0	0.967	-0.048	-0.134	0.893732235888102		0.0	25.0692	10.0	10.0	True
CDR20291_RS07540	CDR20291_1382	0	0	0	0	0	0	0	0	0.0	0	0	1.0	0.0
ggt	CDR20291_1383	42	46	121	56	20	14	285	168	121.63	17	226	9.874	3.304	5.357	8.45044146838618e-08	2.56202020882436e-06	0.0853	0.2558	0.2204	0.2204	True
CDR20291_RS07550	CDR20291_1384	246	203	56	45	115	61	132	135	110.69	88	134	1.332	0.414	0.856	0.392193631325961	0.611367063678875	0.0997	0.2636	0.227	0.227	True
CDR20291_RS07555	CDR20291_1385	58	87	17	14	27	26	40	42	33.8	26	41	1.287	0.364	0.688	0.49114299196666	0.697995118554891	0.0	0.4598	0.3566	0.3566	True
gltA	CDR20291_1386	2071	1433	902	1236	969	429	2126	3705	1807.31	699	2916	3.102	1.633	3.263	0.0011030192118489	0.0092349014347689	0.2262	0.1826	0.1909	0.1909	True
CDR20291_RS07565	CDR20291_1387	16	130	2	4	7	39	5	12	15.77	23	8	0.648	-0.625	-1.08	0.280281577675268	0.505264357592983	0.6777	0.7826	0.7579	0.7579	True
CDR20291_RS07570	CDR20291_1388	0	0	0	0	0	0	0	0	0.0	0	0	1.0	0.0
CDR20291_RS07575	CDR20291_1389	18	28	1	0	8	8	2	0	4.79	8	1	0.654	-0.613	-1.124	0.261135783499442		0.0	2.1708	1.7844	1.7844	True
CDR20291_RS07580	CDR20291_1390	7098	6516	413	284	3321	1950	973	851	1773.92	2636	912	0.432	-1.209	-2.653	0.0079891892835235	0.0429658392562513	0.0707	0.1827	0.1583	0.1583	True
CDR20291_RS07585	CDR20291_1391	408	2056	41	5	191	615	97	15	229.44	403	56	0.237	-2.078	-3.319	0.000904356349208	0.0079369169068655	0.7917	0.2189	0.3269	0.3269	True
CDR20291_RS07590	CDR20291_1392	4	29	0	0	2	9	0	0	2.64	6	0	0.687	-0.541	-1.104	0.269790884299822		1.7446	3.7974	3.6196	3.6196	True
CDR20291_RS07595	CDR20291_1393	6	10	0	0	3	3	0	0	1.45	3	0	0.823	-0.282	-0.665	0.505765577323253		0.0	6.7622	6.0912	6.0912	True
CDR20291_RS07600	CDR20291_1394	0	4	0	0	0	1	0	0	0.3	0	0	0.984	-0.023	-0.064	0.949014689404669		0.0	32.0836	10.0	10.0	True
CDR20291_RS07605	CDR20291_1395	8976	2554	362	254	4200	764	853	761	1644.66	2482	807	0.454	-1.139	-2.189	0.0285972780947676	0.107764884119831	0.5564	0.1831	0.2614	0.2614	True
CDR20291_RS07610	NA	0	0	0	0	0	0	0	0	0.0	0	0	1.0	0.0
CDR20291_RS07615	CDR20291_1396	2	6	0	0	1	2	0	0	0.68	2	0	0.925	-0.112	-0.308	0.757867295483801		0.0	14.1603	10.0	10.0	True
hisG	CDR20291_1397	0	3	0	0	0	1	0	0	0.22	0	0	1.005	0.007	0.02	0.983783800002813		0.0	42.719	10.0	10.0	True
hisC	CDR20291_1398	10	15	0	0	5	4	0	0	2.29	4	0	0.719	-0.477	-1.0	0.317452298946259		0.0	4.3432	3.9692	3.9692	True
hisB	CDR20291_1399	27	25	0	0	13	7	0	0	5.03	10	0	0.488	-1.035	-1.759	0.0785982993401522		0.0	2.076	1.9342	1.9342	True
hisH	CDR20291_1400	13	7	0	0	6	2	0	0	2.04	4	0	0.749	-0.416	-0.902	0.366960413000228		0.0	4.8477	4.4825	4.4825	True
hisA	CDR20291_1401	0	1	0	0	0	0	0	0	0.07	0	0	1.075	0.105	0.296	0.767528129960137		0.0	127.8024	10.0	10.0	True
hisF	CDR20291_1402	0	1	0	0	0	0	0	0	0.07	0	0	1.075	0.105	0.296	0.767528129960137		0.0	127.8024	10.0	10.0	True
hisIE	CDR20291_1403	12	20	0	0	6	6	0	0	2.9	6	0	0.655	-0.61	-1.204	0.228631852978058		0.0	3.4698	3.188	3.188	True
CDR20291_RS07655	CDR20291_1404	5536	5032	45558	11664	2590	1506	107386	34967	36612.18	2048	71176	26.11	4.707	7.721	1.15818403675669e-14	1.36325073973538e-12	0.3284	0.1776	0.2111	0.2111	True
CDR20291_RS07660	CDR20291_1405	14	30	0	2	7	9	0	6	5.38	8	3	0.778	-0.363	-0.671	0.502176490977804		0.0081	1.9517	1.7126	1.7126	True
CDR20291_RS07665	CDR20291_1406	9	105	2	0	4	31	5	0	10.09	18	2	0.532	-0.91	-1.508	0.131552334539514	0.318687919386887	1.3617	1.1239	1.162	1.162	True
CDR20291_RS07670	CDR20291_1407	0	48	0	0	0	14	0	0	3.59	7	0	0.661	-0.597	-1.218	0.223138023250322		10.0	2.8362	3.8492	3.8492	True
CDR20291_RS07675	CDR20291_1408	2	51	0	0	1	15	0	0	4.05	8	0	0.582	-0.782	-1.456	0.145360963472626		4.3537	2.5352	2.7018	2.7018	True
CDR20291_RS07680	CDR20291_1409	2	61	4	0	1	18	9	0	7.15	10	4	0.834	-0.262	-0.484	0.62837697428102		2.7255	1.5118	1.7162	1.7162	True
CDR20291_RS07685	CDR20291_1410	24	126	13	8	11	38	31	24	25.89	24	28	1.057	0.079	0.146	0.883670729418544	0.946080861191282	0.3343	0.5461	0.4967	0.4967	True
CDR20291_RS07690	CDR20291_1411	20	125	6	0	9	37	14	0	15.23	23	7	0.637	-0.651	-1.117	0.263980411407258	0.492935541459656	1.6385	0.8044	0.8957	0.8957	True
CDR20291_RS07692	NA	233	326	20	30	109	98	47	90	85.91	104	68	0.759	-0.398	-0.806	0.420294249977032	0.634471352233695	0.0412	0.2885	0.2438	0.2438	True
CDR20291_RS07695	CDR20291_1412	0	0	0	0	0	0	0	0	0.0	0	0	1.0	0.0
ilvC	CDR20291_1413	2	4	2	2	1	1	5	6	3.21	1	6	1.448	0.534	0.987	0.323857725972881		0.0	3.151	2.2267	2.2267	True
ilvB	CDR20291_1414	20	12	1	2	9	4	2	6	5.33	6	4	0.884	-0.178	-0.328	0.742702595375876		0.0	1.9702	1.5284	1.5284	True
CDR20291_RS07710	CDR20291_1415	6	15	0	0	3	4	0	0	1.82	4	0	0.774	-0.369	-0.822	0.410984162315246		0.0	5.4118	4.9285	4.9285	True
CDR20291_RS07715	CDR20291_1416	2	11	2	4	1	3	5	12	5.23	2	8	1.481	0.566	1.002	0.316514159887684		0.0	2.0017	1.5736	1.5736	True
CDR20291_RS07720	CDR20291_1417	4	20	4	0	2	6	9	0	4.32	4	4	1.047	0.067	0.128	0.898500042578337		1.0364	2.3868	2.1722	2.1722	True
CDR20291_RS07725	CDR20291_1418	0	13	0	2	0	4	0	6	2.47	2	3	1.059	0.083	0.181	0.85625408893681		7.6184	4.0404	4.3842	4.3842	True
CDR20291_RS07730	NA	0	33	0	0	0	10	0	0	2.47	5	0	0.749	-0.416	-0.93	0.352504587109367		10.0	4.0448	5.164	5.164	True
CDR20291_RS07735	NA	2	18	0	0	1	5	0	0	1.58	3	0	0.809	-0.306	-0.713	0.475588662728031		2.3172	6.2181	5.8066	5.8066	True
CDR20291_RS07740	NA	0	0	0	0	0	0	0	0	0.0	0	0	1.0	0.0
CDR20291_RS07745	CDR20291_1419	0	0	0	0	0	0	0	0	0.0	0	0	1.0	0.0
CDR20291_RS07750	NA	0	0	0	0	0	0	0	0	0.0	0	0	1.0	0.0
CDR20291_RS07755	NA	2	48	4	6	1	14	9	18	10.68	8	14	1.222	0.289	0.517	0.604976225510422	0.784039784485981	1.1389	1.0714	1.0881	1.0881	True
CDR20291_RS07760	NA	0	0	0	0	0	0	0	0	0.0	0	0	1.0	0.0
CDR20291_RS07765	NA	0	0	0	0	0	0	0	0	0.0	0	0	1.0	0.0
CDR20291_RS07770	NA	0	0	0	0	0	0	0	0	0.0	0	0	1.0	0.0
CDR20291_RS07775	CDR20291_1420	0	0	0	0	0	0	0	0	0.0	0	0	1.0	0.0
CDR20291_RS07780	CDR20291_1421	0	0	0	0	0	0	0	0	0.0	0	0	1.0	0.0
CDR20291_RS07785	NA	0	1	0	0	0	0	0	0	0.07	0	0	1.075	0.105	0.296	0.767528129960137		0.0	127.8024	10.0	10.0	True
CDR20291_RS07790	CDR20291_1422	0	0	0	0	0	0	0	0	0.0	0	0	1.0	0.0
CDR20291_RS07795	CDR20291_1423	0	0	0	0	0	0	0	0	0.0	0	0	1.0	0.0
CDR20291_RS07800	CDR20291_1424	2	2	0	0	1	1	0	0	0.38	1	0	0.967	-0.048	-0.134	0.893732235888102		0.0	25.0692	10.0	10.0	True
CDR20291_RS07805	CDR20291_1425	0	2	0	0	0	1	0	0	0.15	0	0	1.034	0.049	0.137	0.891069876701901		0.0	63.9899	10.0	10.0	True
CDR20291_RS07810	NA	0	2	0	0	0	1	0	0	0.15	0	0	1.034	0.049	0.137	0.891069876701901		0.0	63.9899	10.0	10.0	True
CDR20291_RS07815	CDR20291_1426	0	2	0	0	0	1	0	0	0.15	0	0	1.034	0.049	0.137	0.891069876701901		0.0	63.9899	10.0	10.0	True
CDR20291_RS07820	NA	0	0	0	0	0	0	0	0	0.0	0	0	1.0	0.0
CDR20291_RS07825	CDR20291_1427	4	8	0	0	2	2	0	0	1.07	2	0	0.878	-0.188	-0.485	0.627534826622302		0.0	9.1307	8.1322	8.1322	True
CDR20291_RS07830	CDR20291_1428	0	2	0	0	0	1	0	0	0.15	0	0	1.034	0.049	0.137	0.891069876701901		0.0	63.9899	10.0	10.0	True
CDR20291_RS07835	CDR20291_1429	4	23	2	0	2	7	5	0	3.37	4	2	0.891	-0.167	-0.331	0.740967433469552		0.6762	3.0129	2.5733	2.5733	True
CDR20291_RS07840	CDR20291_1430	0	9	0	0	0	3	0	0	0.67	2	0	0.926	-0.111	-0.305	0.760135439112803		10.0	14.3579	10.0	10.0	True
terS	CDR20291_1431	0	0	0	0	0	0	0	0	0.0	0	0	1.0	0.0
CDR20291_RS07850	CDR20291_1432	0	0	0	0	0	0	0	0	0.0	0	0	1.0	0.0
CDR20291_RS07855	CDR20291_1433	0	0	0	0	0	0	0	0	0.0	0	0	1.0	0.0
CDR20291_RS07860	CDR20291_1434	0	6	0	0	0	2	0	0	0.45	1	0	0.955	-0.067	-0.184	0.853928358069023		0.0	21.4482	10.0	10.0	True
CDR20291_RS07865	NA	0	2	0	0	0	1	0	0	0.15	0	0	1.034	0.049	0.137	0.891069876701901		0.0	63.9899	10.0	10.0	True
CDR20291_RS07870	CDR20291_1435	0	2	0	0	0	1	0	0	0.15	0	0	1.034	0.049	0.137	0.891069876701901		0.0	63.9899	10.0	10.0	True
CDR20291_RS07875	CDR20291_1436	0	0	0	0	0	0	0	0	0.0	0	0	1.0	0.0
CDR20291_RS07880	NA	0	0	0	0	0	0	0	0	0.0	0	0	1.0	0.0
CDR20291_RS07885	CDR20291_1437	0	4	0	1	0	1	0	3	1.05	0	2	1.075	0.104	0.276	0.78251856723397		0.0	9.2814	8.6514	8.6514	True
CDR20291_RS07890	CDR20291_1438	0	2	0	1	0	1	0	3	0.9	0	2	1.123	0.167	0.462	0.644013351307479		0.0	10.7965	9.7793	9.7793	True
CDR20291_RS07895	NA	0	0	0	0	0	0	0	0	0.0	0	0	1.0	0.0
CDR20291_RS07900	CDR20291_1439	2	7	0	0	1	2	0	0	0.76	2	0	0.918	-0.123	-0.34	0.734083952045388		0.0	12.7796	10.0	10.0	True
CDR20291_RS07905	CDR20291_1440	0	0	0	0	0	0	0	0	0.0	0	0	1.0	0.0
CDR20291_RS07910	NA	0	0	0	0	0	0	0	0	0.0	0	0	1.0	0.0
CDR20291_RS07915	CDR20291_1441	0	2	0	0	0	1	0	0	0.15	0	0	1.034	0.049	0.137	0.891069876701901		0.0	63.9899	10.0	10.0	True
CDR20291_RS07920	CDR20291_1442	0	2	0	0	0	1	0	0	0.15	0	0	1.034	0.049	0.137	0.891069876701901		0.0	63.9899	10.0	10.0	True
CDR20291_RS07925	CDR20291_1443	0	18	0	0	0	5	0	0	1.35	2	0	0.864	-0.21	-0.549	0.582800355488563		10.0	7.2676	8.6171	8.6171	True
CDR20291_RS07930	CDR20291_1444	0	0	0	0	0	0	0	0	0.0	0	0	1.0	0.0
CDR20291_RS07935	CDR20291_1445	653	1433	11	40	306	429	26	120	220.04	368	73	0.299	-1.74	-3.081	0.002065543907329	0.0150296485766014	0.427	0.2207	0.2596	0.2596	True
RCd9	NA	728	922	150	68	341	276	354	204	293.48	308	279	0.93	-0.104	-0.229	0.818613928274322	0.914053766382576	0.0719	0.2099	0.1808	0.1808	True
CDR20291_RS07940	NA	36	19	2	0	17	6	5	0	6.81	12	2	0.655	-0.61	-1.077	0.281317894446858		0.518	1.5791	1.4136	1.4136	True
CDR20291_RS07945	CDR20291_1446	0	7	6	0	0	2	14	0	4.06	1	7	1.465	0.551	1.049	0.294369813650102		7.6111	2.5293	2.9175	2.9175	True
CDR20291_RS07950	CDR20291_1447	12	19	0	0	6	6	0	0	2.82	6	0	0.663	-0.594	-1.18	0.237952943199945		0.0	3.557	3.2661	3.2661	True
CDR20291_RS07955	CDR20291_1448	2	6	0	0	1	2	0	0	0.68	2	0	0.925	-0.112	-0.308	0.757867295483801		0.0	14.1603	10.0	10.0	True
CDR20291_RS07960	CDR20291_1449	6	28	4	0	3	8	9	0	5.15	6	4	0.964	-0.053	-0.1	0.920278405055124		0.957	2.0299	1.8723	1.8723	True
CDR20291_RS07965	CDR20291_1450	2	0	0	0	1	0	0	0	0.23	0	0	1.005	0.006	0.018	0.985565603471496		0.0	40.9889	10.0	10.0	True
CDR20291_RS07970	CDR20291_1451	2	0	0	0	1	0	0	0	0.23	0	0	1.005	0.006	0.018	0.985565603471496		0.0	40.9889	10.0	10.0	True
CDR20291_RS07975	CDR20291_1452	0	0	0	0	0	0	0	0	0.0	0	0	1.0	0.0
CDR20291_RS07980	CDR20291_1453	0	0	0	0	0	0	0	0	0.0	0	0	1.0	0.0
CDR20291_RS07985	CDR20291_1454	0	0	0	0	0	0	0	0	0.0	0	0	1.0	0.0
CDR20291_RS07990	CDR20291_1455	0	0	0	0	0	0	0	0	0.0	0	0	1.0	0.0
CDR20291_RS07995	CDR20291_1456	0	4	0	0	0	1	0	0	0.3	0	0	0.984	-0.023	-0.064	0.949014689404669		0.0	32.0836	10.0	10.0	True
CDR20291_RS08000	CDR20291_1457	0	0	0	0	0	0	0	0	0.0	0	0	1.0	0.0
CDR20291_RS08005	CDR20291_1458	0	0	0	0	0	0	0	0	0.0	0	0	1.0	0.0
CDR20291_RS08010	CDR20291_1459	0	0	0	0	0	0	0	0	0.0	0	0	1.0	0.0
CDR20291_RS08015	CDR20291_1460	2	3	0	2	1	1	0	6	1.96	1	3	1.189	0.249	0.532	0.594482712258384		0.0	5.0552	4.1114	4.1114	True
CDR20291_RS08020	NA	0	1	0	0	0	0	0	0	0.07	0	0	1.075	0.105	0.296	0.767528129960137		0.0	127.8024	10.0	10.0	True
CDR20291_RS08025	CDR20291_1461	0	0	0	0	0	0	0	0	0.0	0	0	1.0	0.0
RCd22	NA	0	0	25793	7616	0	0	60797	22832	20907.23	0	41814	507232.677	18.952	12.108	9.53873839183777e-34	9.54350776103369e-31	0.6134	0.1778	0.2096	0.2096	True
CDR20291_RS08030	CDR20291_1462	6	38	20	6	3	11	47	18	19.83	7	32	2.168	1.116	1.822	0.068488239243715	0.205157135818374	0.5232	0.6589	0.6291	0.6291	True
CDR20291_RS08035	CDR20291_1463	0	4	0	0	0	1	0	0	0.3	0	0	0.984	-0.023	-0.064	0.949014689404669		0.0	32.0836	10.0	10.0	True
CDR20291_RS08040	CDR20291_1464	21	106	4	0	10	32	9	0	12.74	21	4	0.583	-0.777	-1.308	0.190944923359879	0.408642557907078	1.0188	0.9265	0.9363	0.9363	True
CDR20291_RS08045	NA	30	46	13	30	14	14	31	90	37.09	14	60	2.5	1.322	2.244	0.0248061542311298	0.0970273444465344	0.2047	0.4347	0.3878	0.3878	True
CDR20291_RS08050	CDR20291_1465	0	0	0	0	0	0	0	0	0.0	0	0	1.0	0.0
CDR20291_RS08055	CDR20291_1466	234	368	147	107	109	110	346	321	221.72	110	334	2.373	1.247	2.644	0.0081873025587947	0.0436874464537287	0.0	0.2204	0.171	0.171	True
CDR20291_RS08060	CDR20291_1467	0	18	4	0	0	5	9	0	3.7	2	4	1.108	0.148	0.299	0.764673405298514		8.5697	2.7551	3.2536	3.2536	True
CDR20291_RS08065	NA	31	56	177	152	15	17	417	456	226.04	16	436	21.698	4.439	7.659	1.86965353075959e-14	2.07843150836108e-12	0.0	0.2196	0.1735	0.1735	True
CDR20291_RS08085	CDR20291_1470	2	20	2	4	1	6	5	12	5.91	4	8	1.287	0.363	0.657	0.511315442737309		0.6889	1.7937	1.5031	1.5031	True
CDR20291_RS08090	CDR20291_1471	2	20	2	0	1	6	5	0	2.91	4	2	0.938	-0.093	-0.189	0.850439611240252		1.1884	3.4597	3.0008	3.0008	True
CDR20291_RS08095	CDR20291_1472	0	0	0	0	0	0	0	0	0.0	0	0	1.0	0.0
CDR20291_RS08100	CDR20291_1473	26	91	2	4	12	27	5	12	14.03	20	8	0.693	-0.53	-0.926	0.354639042741388	0.575726843314655	0.2405	0.8581	0.7245	0.7245	True
CDR20291_RS08105	CDR20291_1474	444	735	46	36	208	220	108	108	161.01	214	108	0.608	-0.719	-1.532	0.125536354120709	0.308218705025202	0.0	0.2366	0.1846	0.1846	True
CDR20291_RS08110	CDR20291_1475	2	42	4	2	1	13	9	6	7.23	7	8	1.04	0.057	0.104	0.917128360157863		1.0687	1.4975	1.3824	1.3824	True
CDR20291_RS08115	CDR20291_1476	2	34	0	0	1	10	0	0	2.78	6	0	0.681	-0.555	-1.129	0.25897357451473		3.5912	3.6148	3.6133	3.6133	True
CDR20291_RS08117	NA	173	308	32	40	81	92	75	120	92.11	86	98	1.083	0.115	0.237	0.812308360400914	0.91060645131552	0.0202	0.281	0.2296	0.2296	True
CDR20291_RS08118	NA	0	10	0	0	0	3	0	0	0.75	2	0	0.919	-0.122	-0.337	0.736188252373576		10.0	12.9398	10.0	10.0	True
CDR20291_RS08120	CDR20291_1477	0	0	0	0	0	0	0	0	0.0	0	0	1.0	0.0
cdeM	CDR20291_1478	0	0	18	8	0	0	42	24	16.6	0	33	37.043	5.211	4.668	3.03417070672919e-06	6.32434956683865e-05	0.1073	0.7524	0.7135	0.7135	True
hisD	CDR20291_1479	6417	3052	449	186	3002	913	1058	558	1382.89	1958	808	0.532	-0.911	-1.849	0.0645069829652466	0.196167891965742	0.3789	0.1842	0.2271	0.2271	True
CDR20291_RS08135	CDR20291_1480	157	99	6	34	73	30	14	102	54.79	52	58	1.062	0.087	0.163	0.870342652614667	0.937328120496205	0.7903	0.3516	0.44	0.44	True
CDR20291_RS08140	CDR20291_1481	824	750	93	974	386	224	219	2920	937.26	305	1570	3.042	1.605	2.696	0.0070116532217685	0.0389731058243302	1.0681	0.1875	0.3676	0.3676	True
CDR20291_RS08145	CDR20291_1482	0	0	0	0	0	0	0	0	0.0	0	0	1.0	0.0
CDR20291_RS08150	CDR20291_1483	0	0	0	0	0	0	0	0	0.0	0	0	1.0	0.0
CDR20291_RS08155	CDR20291_1484	0	4	0	0	0	1	0	0	0.3	0	0	0.984	-0.023	-0.064	0.949014689404669		0.0	32.0836	10.0	10.0	True
CDR20291_RS08160	CDR20291_1485	0	0	0	0	0	0	0	0	0.0	0	0	1.0	0.0
CDR20291_RS08165	CDR20291_1486	94	46	8	8	44	14	19	24	25.15	29	22	0.861	-0.216	-0.395	0.69280093427574	0.836124649870781	0.323	0.557	0.5016	0.5016	True
CDR20291_RS08170	CDR20291_1487	40	26	4	0	19	8	9	0	8.98	14	4	0.725	-0.463	-0.82	0.412269928057753		0.7058	1.2404	1.1825	1.1825	True
CDR20291_RS08175	CDR20291_1488	11069	8565	148	194	5179	2563	349	582	2168.07	3871	466	0.157	-2.67	-4.953	7.29251352669059e-07	1.80152093418616e-05	0.1698	0.1817	0.1802	0.1802	True
kdpA	CDR20291_1489	12	35	0	0	6	10	0	0	4.02	8	0	0.559	-0.838	-1.519	0.128784242617291		0.0	2.5512	2.3785	2.3785	True
kdpB	CDR20291_1490	21	18	0	6	10	5	0	18	8.3	8	9	1.046	0.065	0.119	0.905326416328023		1.6627	1.3277	1.369	1.369	True
CDR20291_RS08195	CDR20291_1491	17	14	2	6	8	4	5	18	8.71	6	12	1.245	0.316	0.564	0.572567468645709		0.243	1.2733	1.0426	1.0426	True
cysK	CDR20291_1492	487	1551	22	84	228	464	52	252	248.91	346	152	0.579	-0.788	-1.526	0.126978617634294	0.310237135392213	0.5661	0.2157	0.2853	0.2853	True
epsC	CDR20291_1493	2133	4029	275	2295	998	1206	648	6880	2432.96	1102	3764	2.258	1.175	2.136	0.0326778184753677	0.118887845034929	0.9068	0.1812	0.3302	0.3302	True
CDR20291_RS08210	NA	1791	2903	156	1282	838	869	368	3843	1479.39	854	2106	1.782	0.833	1.572	0.116041883444515	0.293552223479739	0.8922	0.1838	0.3291	0.3291	True
CDR20291_RS08215	CDR20291_1494	111	125	23	10	52	37	54	30	43.38	44	42	0.969	-0.045	-0.087	0.930315549005803	0.968554325473784	0.0577	0.3974	0.33	0.33	True
CDR20291_RS08220	CDR20291_1495	0	4	0	0	0	1	0	0	0.3	0	0	0.984	-0.023	-0.064	0.949014689404669		0.0	32.0836	10.0	10.0	True
CDR20291_RS08225	CDR20291_1496	0	4	0	0	0	1	0	0	0.3	0	0	0.984	-0.023	-0.064	0.949014689404669		0.0	32.0836	10.0	10.0	True
CDR20291_RS08227	NA	0	10	0	0	0	3	0	0	0.75	2	0	0.919	-0.122	-0.337	0.736188252373576		10.0	12.9398	10.0	10.0	True
thiD	CDR20291_1497	0	8	0	0	0	2	0	0	0.6	1	0	0.934	-0.098	-0.27	0.787144237547404		10.0	16.1305	10.0	10.0	True
thiM	CDR20291_1498	0	0	0	0	0	0	0	0	0.0	0	0	1.0	0.0
thiE	CDR20291_1499	0	0	0	0	0	0	0	0	0.0	0	0	1.0	0.0
CDR20291_RS08245	CDR20291_1500	38	39	58	45	18	12	137	135	75.27	15	136	6.239	2.641	4.293	1.75946464651295e-05	0.0002885810457108	0.0	0.3042	0.246	0.246	True
CDR20291_RS08250	CDR20291_1501	262	216	59	11	123	65	139	33	89.82	94	86	0.954	-0.068	-0.133	0.894244422982626	0.953288974960074	0.465	0.2836	0.3193	0.3193	True
CDR20291_RS08255	CDR20291_1502	16	43	1	3	7	13	2	9	7.93	10	6	0.819	-0.288	-0.518	0.60445600535993		0.1158	1.3819	1.1152	1.1152	True
CDR20291_RS08260	CDR20291_1503	0	4	0	0	0	1	0	0	0.3	0	0	0.984	-0.023	-0.064	0.949014689404669		0.0	32.0836	10.0	10.0	True
CDR20291_RS08265	CDR20291_1504	0	0	0	0	0	0	0	0	0.0	0	0	1.0	0.0
CDR20291_RS08270	CDR20291_1505	3	0	0	0	1	0	0	0	0.35	0	0	0.974	-0.038	-0.104	0.917028610840708		0.0	27.3851	10.0	10.0	True
CDR20291_RS08275	CDR20291_1506	3	0	0	0	1	0	0	0	0.35	0	0	0.974	-0.038	-0.104	0.917028610840708		0.0	27.3851	10.0	10.0	True
CDR20291_RS08280	CDR20291_1507	0	6	0	0	0	2	0	0	0.45	1	0	0.955	-0.067	-0.184	0.853928358069023		0.0	21.4482	10.0	10.0	True
CDR20291_RS08285	CDR20291_1508	0	0	0	0	0	0	0	0	0.0	0	0	1.0	0.0
CDR20291_RS08290	CDR20291_1509	0	6	0	0	0	2	0	0	0.45	1	0	0.955	-0.067	-0.184	0.853928358069023		0.0	21.4482	10.0	10.0	True
CDR20291_RS08295	CDR20291_1510	117	107	6	8	55	32	14	24	31.22	44	19	0.632	-0.663	-1.198	0.230797139090013	0.453282320972082	0.1055	0.4831	0.4037	0.4037	True
CDR20291_RS08300	CDR20291_1511	62	71	53	4	29	21	125	12	46.79	25	68	1.75	0.807	1.429	0.152946835167529	0.351137328797773	0.8524	0.3814	0.4732	0.4732	True
CDR20291_RS08305	CDR20291_1512	17	64	0	0	8	19	0	0	6.78	14	0	0.394	-1.345	-2.091	0.0364882469621629		0.4629	1.5863	1.5114	1.5114	True
CDR20291_RS08310	CDR20291_1513	841	1421	22	28	393	425	52	84	238.62	409	68	0.226	-2.146	-4.02	5.83195016150879e-05	0.0007779821515452	0.0027	0.2173	0.1807	0.1807	True
CDR20291_RS08315	CDR20291_1514	19	4	0	0	9	1	0	0	2.52	5	0	0.703	-0.508	-1.054	0.291670654340185		2.705	3.9635	3.8456	3.8456	True
CDR20291_RS08320	CDR20291_1515	4	15	4	0	2	4	9	0	3.95	3	4	1.095	0.131	0.253	0.800037316208506		0.7563	2.5961	2.311	2.311	True
CDR20291_RS08325	CDR20291_1516	6	25	1	0	3	7	2	0	3.16	5	1	0.776	-0.366	-0.727	0.46701450251874		0.3388	3.1974	2.6201	2.6201	True
CDR20291_RS08330	CDR20291_1517	38	75	15	0	18	22	35	0	18.89	20	18	0.956	-0.065	-0.117	0.906766086622549	0.959005781887801	2.0989	0.6826	0.8189	0.8189	True
CDR20291_RS08335	CDR20291_1518	436	488	34	18	204	146	80	54	121.03	175	67	0.506	-0.984	-1.972	0.0486145006968749	0.160110909845441	0.0486	0.2562	0.2138	0.2138	True
CDR20291_RS08340	CDR20291_1519	390	455	60	62	182	136	141	186	161.48	159	164	1.019	0.027	0.058	0.953885590131943	0.981507299910544	0.0334	0.2364	0.1923	0.1923	True
CDR20291_RS08345	CDR20291_1520	16	123	0	0	7	37	0	0	11.07	22	0	0.257	-1.96	-2.634	0.0084401694153366	0.0444441552633913	1.7866	1.0396	1.0897	1.0897	True
CDR20291_RS08350	CDR20291_1521	2137	5285	411	471	1000	1581	969	1412	1240.52	1290	1190	0.941	-0.088	-0.201	0.840908776026765	0.924993942344429	0.0841	0.185	0.1626	0.1626	True
vanR	CDR20291_1522	122	289	105	110	57	86	247	330	180.2	72	288	2.96	1.566	3.109	0.0018781977852359	0.0140759317163187	0.0563	0.2303	0.1925	0.1925	True
vanS	CDR20291_1523	175	601	138	137	82	180	325	411	249.43	131	368	2.153	1.106	2.267	0.0234028817939707	0.0936583329394706	0.1546	0.2156	0.2023	0.2023	True
vanG	CDR20291_1524	2	10	0	0	1	3	0	0	0.98	2	0	0.891	-0.167	-0.441	0.659192051176284		0.0	9.8995	8.8783	8.8783	True
CDR20291_RS08370	CDR20291_1525	8	8	0	0	4	2	0	0	1.53	3	0	0.812	-0.301	-0.701	0.483096300502014		0.0	6.4003	5.788	5.788	True
vanT	CDR20291_1526	69	60	0	0	32	18	0	0	12.56	25	0	0.207	-2.275	-2.865	0.00416537039493	0.0261282324772885	0.1763	0.9375	0.8812	0.8812	True
CDR20291_RS08380	CDR20291_1527	8	52	24	18	4	16	57	54	32.46	10	56	2.915	1.544	2.467	0.0136241099040746	0.063252538092931	0.3712	0.4715	0.4506	0.4506	True
CDR20291_RS08385	CDR20291_1528	0	6	6	14	0	2	14	42	14.48	1	28	6.328	2.662	3.189	0.0014255386269561	0.0113194555259498	1.1989	0.8368	0.8713	0.8713	True
CDR20291_RS08390	CDR20291_1529	0	0	0	0	0	0	0	0	0.0	0	0	1.0	0.0
asnB_2	CDR20291_1530	0	14	0	2	0	4	0	6	2.55	2	3	1.049	0.069	0.149	0.881302749157692		7.7502	3.9269	4.2928	4.2928	True
CDR20291_RS08400	CDR20291_1531	42	66	2	8	20	20	5	24	17.02	20	14	0.862	-0.214	-0.385	0.700015849581053	0.84077533914267	0.1707	0.7381	0.6528	0.6528	True
CDR20291_RS08405	CDR20291_1532	26	59	0	6	12	18	0	18	11.95	15	9	0.828	-0.273	-0.488	0.625623251038938	0.800731425060672	1.5619	0.9762	1.0335	1.0335	True
CDR20291_RS08410	CDR20291_1533	85	125	13	10	40	37	31	30	34.45	38	30	0.871	-0.2	-0.379	0.704321235995914	0.843273440065325	0.0	0.4545	0.3542	0.3542	True
CDR20291_RS08415	CDR20291_1534	431	1218	36	42	202	364	85	126	194.22	283	106	0.484	-1.046	-2.13	0.0331655925888142	0.120443467822536	0.1174	0.2265	0.2031	0.2031	True
CDR20291_RS08420	CDR20291_1535	6892	7875	640	709	3225	2356	1509	2125	2303.77	2790	1817	0.719	-0.475	-1.096	0.272932235003381	0.497532429998392	0.0521	0.1815	0.1525	0.1525	True
CDR20291_RS08425	CDR20291_1536	132	593	40	37	62	177	94	111	111.1	120	102	0.904	-0.146	-0.296	0.767540298814488	0.881152115850712	0.2566	0.2633	0.262	0.262	True
CDR20291_RS08430	CDR20291_1537	102	539	6	6	48	161	14	18	60.28	104	16	0.283	-1.82	-2.872	0.004073591363173	0.0257951149294597	0.367	0.3357	0.3426	0.3426	True
CDR20291_RS08435	CDR20291_1538	18	115	0	2	8	34	0	6	12.21	21	3	0.482	-1.052	-1.686	0.0918114610669766	0.250976412015055	1.0409	0.9594	0.9692	0.9692	True
CDR20291_RS08440	CDR20291_1539	21	73	4	0	10	22	9	0	10.27	16	4	0.667	-0.583	-1.013	0.311199925519776	0.535895913050836	0.6099	1.1066	1.0593	1.0593	True
CDR20291_RS08445	CDR20291_1540	118	172	0	0	55	51	0	0	26.67	53	0	0.074	-3.761	-3.844	0.0001212177818134	0.0014611854301729	0.0	0.5353	0.4866	0.4866	True
CDR20291_RS08450	CDR20291_1541	16	55	2	2	7	16	5	6	8.66	12	6	0.755	-0.406	-0.719	0.471842819539978		0.0	1.2794	1.0073	1.0073	True
CDR20291_RS08455	CDR20291_1542	16	67	4	12	7	20	9	36	18.23	14	22	1.246	0.317	0.57	0.568994766858041	0.758028314569201	0.4792	0.7009	0.6524	0.6524	True
CDR20291_RS08460	CDR20291_1543	382	525	300	166	179	157	707	498	385.15	168	602	2.783	1.476	3.123	0.0017912461289029	0.0136284543875847	0.0294	0.2021	0.1642	0.1642	True
CDR20291_RS08465	CDR20291_1544	16	47	2	1	7	14	5	3	7.32	10	4	0.723	-0.468	-0.829	0.406970520670714		0.0	1.4824	1.1524	1.1524	True
CDR20291_RS08470	CDR20291_1545	109	135	4	0	51	40	9	0	25.21	46	4	0.306	-1.707	-2.478	0.0132081015435633	0.062333516954411	0.0215	0.5561	0.527	0.527	True
CDR20291_RS08475	CDR20291_1546	3	9	0	0	1	3	0	0	1.02	2	0	0.884	-0.178	-0.464	0.642906073726166		0.0	9.4993	8.473	8.473	True
CDR20291_RS08480	CDR20291_1547	0	0	0	0	0	0	0	0	0.0	0	0	1.0	0.0
CDR20291_RS08485	CDR20291_1548	0	12	0	0	0	4	0	0	0.9	2	0	0.906	-0.142	-0.392	0.695303794614568		10.0	10.8127	10.0	10.0	True
CDR20291_RS08490	CDR20291_1549	18	18	2	0	8	5	5	0	4.63	6	2	0.784	-0.35	-0.657	0.511100222785628		0.0571	2.2392	1.8901	1.8901	True
CDR20291_RS08495	CDR20291_1550	19	120	5	5	9	36	12	15	17.89	22	14	0.792	-0.336	-0.601	0.548076541867386	0.741705286713415	0.4415	0.7109	0.6453	0.6453	True
CDR20291_RS08500	CDR20291_1551	53	136	15	12	25	41	35	36	34.21	33	36	1.049	0.069	0.13	0.896311216104916	0.953559686889225	0.0	0.4564	0.3679	0.3679	True
CDR20291_RS08502	NA	31	45	3	1	15	13	7	3	9.51	14	5	0.695	-0.525	-0.916	0.359614475849196		0.0	1.1813	0.9277	0.9277	True
CDR20291_RS08505	CDR20291_1552	4	13	9	11	2	4	21	33	14.99	3	27	3.363	1.75	2.529	0.0114429534293662	0.0558471946638093	0.0	0.8143	0.6596	0.6596	True
CDR20291_RS08507	NA	226	204	47	27	106	61	111	81	89.63	84	96	1.099	0.137	0.28	0.779328803396989	0.88858030481911	0.0929	0.2838	0.2421	0.2421	True
CDR20291_RS08510	CDR20291_1553	13372	11879	1415	1378	6256	3555	3335	4131	4319.35	4906	3733	0.813	-0.298	-0.684	0.494009079840142	0.698282809919727	0.0867	0.1795	0.1591	0.1591	True
CDR20291_RS08515	NA	806	1177	48	38	377	352	113	114	239.09	364	114	0.404	-1.308	-2.734	0.0062538538341909	0.035982579030213	0.0	0.2173	0.1698	0.1698	True
CDR20291_RS08520	NA	2	19	0	0	1	6	0	0	1.66	4	0	0.799	-0.323	-0.744	0.457031859874998		2.4294	5.9451	5.5775	5.5775	True
gcvPB	CDR20291_1556	2510	2072	143	194	1174	620	337	582	678.26	897	460	0.609	-0.715	-1.545	0.122431626819548	0.30215387455122	0.163	0.1914	0.1852	0.1852	True
CDR20291_RS08530	CDR20291_1557	670	857	16	8	313	256	38	24	157.9	284	31	0.156	-2.684	-4.504	6.68196067462979e-06	0.0001226660854122	0.0185	0.2378	0.1984	0.1984	True
CDR20291_RS08535	CDR20291_1558	98	106	1235	2372	46	32	2911	7111	2524.87	39	5011	94.206	6.558	11.066	1.8366463749971199e-28	1.22504313212308e-25	0.213	0.1811	0.1879	0.1879	True
CDR20291_RS08540	CDR20291_1559	0	6	0	0	0	2	0	0	0.45	1	0	0.955	-0.067	-0.184	0.853928358069023		0.0	21.4482	10.0	10.0	True
CDR20291_RS08545	CDR20291_1560	70	124	12	8	33	37	28	24	30.53	35	26	0.852	-0.231	-0.435	0.663776076239815	0.821407500652981	0.0	0.49	0.3836	0.3836	True
CDR20291_RS08550	NA	0	0	0	0	0	0	0	0	0.0	0	0	1.0	0.0
CDR20291_RS08555	NA	0	0	0	0	0	0	0	0	0.0	0	0	1.0	0.0
RCd19	NA	0	0	0	0	0	0	0	0	0.0	0	0	1.0	0.0
CDR20291_RS08560	CDR20291_1561	2	30	4	4	1	9	9	12	7.83	5	10	1.281	0.357	0.639	0.523124354189723		0.8094	1.3962	1.2453	1.2453	True
CDR20291_RS08565	CDR20291_1562	28	42	8	16	13	13	19	48	23.12	13	34	1.654	0.726	1.284	0.199164263363453	0.419061715026572	0.087	0.5902	0.4919	0.4919	True
CDR20291_RS08570	CDR20291_1563	0	2	2	4	0	1	5	12	4.33	0	8	2.289	1.195	1.944	0.0519494074289139		0.0	2.3843	2.0429	2.0429	True
CDR20291_RS08575	CDR20291_1564	65	61	10	9	30	18	24	27	24.8	24	26	1.02	0.029	0.054	0.957186496130905	0.98272456580705	0.0	0.5622	0.4498	0.4498	True
CDR20291_RS08580	NA	218	253	46	17	102	76	108	51	84.27	89	80	0.935	-0.097	-0.197	0.843946872644991	0.924993942344429	0.1135	0.2906	0.2563	0.2563	True
CDR20291_RS08585	CDR20291_1565	0	4	0	2	0	1	0	6	1.8	0	3	1.212	0.277	0.63	0.52889063263944		5.2346	5.4869	5.4646	5.4646	True
CDR20291_RS08590	CDR20291_1566	0	2	0	0	0	1	0	0	0.15	0	0	1.034	0.049	0.137	0.891069876701901		0.0	63.9899	10.0	10.0	True
CDR20291_RS08595	CDR20291_1567	2	0	0	0	1	0	0	0	0.23	0	0	1.005	0.006	0.018	0.985565603471496		0.0	40.9889	10.0	10.0	True
CDR20291_RS08600	CDR20291_1568	0	0	0	0	0	0	0	0	0.0	0	0	1.0	0.0
CDR20291_RS08605	CDR20291_1569	6	2	0	0	3	1	0	0	0.85	2	0	0.91	-0.136	-0.373	0.708879112109268		0.0	11.3907	10.0	10.0	True
CDR20291_RS08610	CDR20291_1570	2	0	0	2	1	0	0	6	1.73	0	3	1.247	0.318	0.73	0.465330354285717		5.6537	5.687	5.6854	5.6854	True
CDR20291_RS08615	CDR20291_1571	52	42	4	10	24	13	9	30	19.08	18	20	1.027	0.038	0.069	0.945196110471619	0.976733138234404	0.2698	0.6778	0.5937	0.5937	True
CDR20291_RS08620	CDR20291_1572	402	445	114	215	188	133	269	645	308.62	160	457	2.168	1.117	2.28	0.0226272635738808	0.0925913178145921	0.1902	0.2083	0.2055	0.2055	True
pcp	CDR20291_1573	15	20	17	30	7	6	40	90	35.75	6	65	5.323	2.412	3.515	0.0004397773282179	0.0042307424700199	0.0	0.4444	0.3782	0.3782	True
CDR20291_RS08630	CDR20291_1574	7	10	7	1	3	3	16	3	6.44	3	10	1.442	0.528	0.928	0.353305165844359		0.0673	1.6595	1.3379	1.3379	True
CDR20291_RS08635	CDR20291_1575	0	4	0	0	0	1	0	0	0.3	0	0	0.984	-0.023	-0.064	0.949014689404669		0.0	32.0836	10.0	10.0	True
CDR20291_RS08640	CDR20291_1577	0	7	0	0	0	2	0	0	0.52	1	0	0.944	-0.083	-0.23	0.818020677768572		10.0	18.4095	10.0	10.0	True
CDR20291_RS08645	CDR20291_1578	8	18	2	0	4	5	5	0	3.46	4	2	0.88	-0.184	-0.36	0.718580435518185		0.0	2.936	2.4278	2.4278	True
CDR20291_RS08650	CDR20291_1579	2	7	6	0	1	2	14	0	4.29	2	7	1.442	0.528	0.971	0.331574043689132		1.3374	2.4011	2.2345	2.2345	True
CDR20291_RS08652	NA	360	522	118	78	168	156	278	234	209.15	162	256	1.401	0.486	1.072	0.283671749517826	0.507079412605882	0.0	0.223	0.1747	0.1747	True
CDR20291_RS08655	CDR20291_1580	3855	4288	363	645	1804	1283	856	1934	1469.0	1544	1395	0.928	-0.107	-0.237	0.812310102747727	0.91060645131552	0.1778	0.1838	0.1827	0.1827	True
CDR20291_RS08660	CDR20291_1581	3928	4780	208	200	1838	1430	490	600	1089.5	1634	545	0.415	-1.269	-2.814	0.0049004647416052	0.0296248638910936	0.0232	0.1861	0.1499	0.1499	True
CDR20291_RS08665	CDR20291_1582	91	763	28	14	43	228	66	42	94.72	136	54	0.569	-0.814	-1.505	0.132306728499685	0.319573652378169	0.5878	0.2781	0.3458	0.3458	True
CDR20291_RS08670	CDR20291_1583	0	12	0	0	0	4	0	0	0.9	2	0	0.906	-0.142	-0.392	0.695303794614568		10.0	10.8127	10.0	10.0	True
CDR20291_RS08675	CDR20291_1584	3	4	0	0	1	1	0	0	0.65	1	0	0.929	-0.106	-0.293	0.769681576858587		0.0	14.8625	10.0	10.0	True
CDR20291_RS08680	CDR20291_1585	17	66	1	0	8	20	2	0	7.52	14	1	0.519	-0.946	-1.586	0.112788200935488		0.3314	1.4478	1.2613	1.2613	True
CDR20291_RS08685	CDR20291_1586	20	65	1	0	9	19	2	0	7.79	14	1	0.506	-0.982	-1.631	0.102919113554577		0.2171	1.4027	1.2095	1.2095	True
CDR20291_RS08690	CDR20291_1587	26	158	0	0	12	47	0	0	14.86	30	0	0.179	-2.486	-3.015	0.002567246997279	0.0180247762861589	1.2977	0.8198	0.8508	0.8508	True
trxA	CDR20291_1588	268	652	36	32	125	195	85	96	125.32	160	90	0.668	-0.581	-1.209	0.226852862999498	0.451378358611216	0.056	0.2535	0.2096	0.2096	True
CDR20291_RS08700	CDR20291_1589	8586	10268	251	264	4017	3073	592	791	2118.2	3545	692	0.249	-2.008	-4.2	2.66957110460309e-05	0.0004140939364582	0.0369	0.1818	0.1495	0.1495	True
CDR20291_RS08705	CDR20291_1590	10	28	0	4	5	8	0	12	6.26	6	6	0.969	-0.045	-0.083	0.933805334755032		1.0791	1.7019	1.626	1.626	True
CDR20291_RS08710	CDR20291_1591	31	32	8	12	15	10	19	36	19.73	12	28	1.511	0.596	1.058	0.289870756894577	0.512405953379671	0.0678	0.6613	0.5347	0.5347	True
CDR20291_RS08715	CDR20291_1592	8	11	0	0	4	3	0	0	1.76	4	0	0.782	-0.355	-0.796	0.425881430794193		0.0	5.6062	5.0844	5.0844	True
CDR20291_RS08720	CDR20291_1593	456	268	44	35	213	80	104	105	125.55	146	104	0.797	-0.328	-0.667	0.504743771442503	0.705903968466121	0.2219	0.2534	0.2464	0.2464	True
CDR20291_RS08725	CDR20291_1594	1432	1646	30	45	670	493	71	135	342.04	582	103	0.24	-2.058	-3.909	9.2587900140272e-05	0.0011800534279024	0.0946	0.2052	0.184	0.184	True
ribE	CDR20291_1595	2	0	0	2	1	0	0	6	1.73	0	3	1.247	0.318	0.73	0.465330354285717		5.6537	5.687	5.6854	5.6854	True
CDR20291_RS08735	CDR20291_1596	4	20	23	11	2	6	54	33	23.76	4	44	4.697	2.232	3.107	0.0018922887660069	0.0141286187342531	0.2384	0.5791	0.5147	0.5147	True
CDR20291_RS08740	CDR20291_1597	4	14	28	12	2	4	66	36	27.01	3	51	7.652	2.936	3.802	0.0001436698362105	0.0017010848654274	0.0	0.5308	0.4582	0.4582	True
ribD	CDR20291_1598	1	10	0	0	0	3	0	0	0.87	2	0	0.909	-0.138	-0.38	0.703834654674227		0.0	11.2141	10.0	10.0	True
CDR20291_RS08747	NA	11	4	0	0	5	1	0	0	1.59	3	0	0.807	-0.309	-0.717	0.473532358755395		1.5595	6.1975	5.7241	5.7241	True
recQ	CDR20291_1599	2	23	0	0	1	7	0	0	1.95	4	0	0.764	-0.388	-0.858	0.390693550091436		2.8255	5.0621	4.8349	4.8349	True
CDR20291_RS08752	NA	0	1	0	0	0	0	0	0	0.07	0	0	1.075	0.105	0.296	0.767528129960137		0.0	127.8024	10.0	10.0	True
thiC	CDR20291_1600	96	62	22	4	45	19	52	12	31.83	32	32	1.01	0.014	0.026	0.979095224301521	0.99359081274619	0.5067	0.4773	0.4832	0.4832	True
thiS	CDR20291_1601	0	2	0	0	0	1	0	0	0.15	0	0	1.034	0.049	0.137	0.891069876701901		0.0	63.9899	10.0	10.0	True
thiF	CDR20291_1602	0	0	0	0	0	0	0	0	0.0	0	0	1.0	0.0
CDR20291_RS08770	CDR20291_1603	16	12	0	0	7	4	0	0	2.77	6	0	0.67	-0.578	-1.157	0.247182409242126		0.0	3.625	3.3589	3.3589	True
thiH	CDR20291_1604	0	5	0	0	0	1	0	0	0.37	0	0	0.968	-0.047	-0.13	0.896635352498677		0.0	25.7023	10.0	10.0	True
CDR20291_RS08780	CDR20291_1605	0	1	0	0	0	0	0	0	0.07	0	0	1.075	0.105	0.296	0.767528129960137		0.0	127.8024	10.0	10.0	True
CDR20291_RS08785	CDR20291_1606	142	116	12	6	66	35	28	18	36.86	50	23	0.641	-0.641	-1.176	0.239508132424526	0.462156000946458	0.1388	0.4364	0.3724	0.3724	True
CDR20291_RS08790	CDR20291_1607	4	47	0	0	2	14	0	0	3.98	8	0	0.576	-0.796	-1.47	0.141595490393833		2.7406	2.5738	2.5891	2.5891	True
CDR20291_RS08795	CDR20291_1608	0	31	0	0	0	9	0	0	2.32	4	0	0.763	-0.39	-0.885	0.37592506458812		10.0	4.2943	5.4338	5.4338	True
CDR20291_RS08800	CDR20291_1609	4	34	0	0	2	10	0	0	3.01	6	0	0.653	-0.615	-1.216	0.223905380189291		2.0778	3.3478	3.2408	3.2408	True
CDR20291_RS08805	CDR20291_1610	137	255	18	8	64	76	42	24	51.7	70	33	0.629	-0.669	-1.271	0.203554571493103	0.422490652816548	0.0123	0.362	0.2979	0.2979	True
CDR20291_RS08810	CDR20291_1611	2	15	2	0	1	4	5	0	2.53	2	2	0.981	-0.028	-0.059	0.953115908454171		0.8957	3.9441	3.3218	3.3218	True
moaA	CDR20291_1612	8	48	1	0	4	14	2	0	5.12	9	1	0.641	-0.642	-1.171	0.241409177789963		0.6468	2.0436	1.7819	1.7819	True
moaC	CDR20291_1613	28	23	3	4	13	7	7	12	9.76	10	10	0.981	-0.028	-0.05	0.960018835043135	0.983505529075519	0.0	1.1554	0.9046	0.9046	True
CDR20291_RS08825	CDR20291_1614	12	24	2	0	6	7	5	0	4.38	6	2	0.803	-0.317	-0.6	0.548569250997081		0.0	2.3583	1.9767	1.9767	True
CDR20291_RS08827	NA	0	8	0	0	0	2	0	0	0.6	1	0	0.934	-0.098	-0.27	0.787144237547404		10.0	16.1305	10.0	10.0	True
CDR20291_RS08830	CDR20291_1615	242	250	8	8	113	75	19	24	57.72	94	22	0.367	-1.446	-2.514	0.0119516466448145	0.0579061620733022	0.0	0.3427	0.2835	0.2835	True
CDR20291_RS08835	CDR20291_1616	744	540	59	22	348	162	139	66	178.68	255	102	0.531	-0.914	-1.82	0.0688295093780866	0.205796953683665	0.2538	0.2308	0.2341	0.2341	True
CDR20291_RS08840	CDR20291_1617	112	96	8	8	52	29	19	24	30.99	40	22	0.702	-0.51	-0.936	0.349285399351991	0.572014667061621	0.1094	0.4854	0.4011	0.4011	True
CDR20291_RS08845	CDR20291_1618	5	23	8	6	2	7	19	18	11.52	4	18	1.807	0.854	1.426	0.153973745112377	0.351312957776358	0.0	1.0063	0.8177	0.8177	True
CDR20291_RS08850	CDR20291_1619	0	2	10	4	0	1	24	12	9.04	0	18	5.698	2.51	3.03	0.0024493138433648		0.0	1.2334	1.0916	1.0916	True
CDR20291_RS08855	CDR20291_1620	12	8	4	6	6	2	9	18	8.86	4	14	1.597	0.676	1.155	0.248196971306987		0.0	1.2554	0.9927	0.9927	True
CDR20291_RS08860	CDR20291_1621	76	94	299	381	36	28	705	1142	477.66	32	924	22.951	4.52	8.014	1.1131096978126202e-15	1.48488833688203e-13	0.0681	0.1973	0.1692	0.1692	True
CDR20291_RS08865	CDR20291_1622	0	10	0	0	0	3	0	0	0.75	2	0	0.919	-0.122	-0.337	0.736188252373576		10.0	12.9398	10.0	10.0	True
CDR20291_RS08870	CDR20291_1623	0	0	0	0	0	0	0	0	0.0	0	0	1.0	0.0
CDR20291_RS08875	CDR20291_1624	0	10	0	0	0	3	0	0	0.75	2	0	0.919	-0.122	-0.337	0.736188252373576		10.0	12.9398	10.0	10.0	True
CDR20291_RS08880	CDR20291_1625	2	4	0	0	1	1	0	0	0.53	1	0	0.943	-0.085	-0.233	0.815389100076046		0.0	18.0841	10.0	10.0	True
CDR20291_RS08885	NA	0	0	0	0	0	0	0	0	0.0	0	0	1.0	0.0
CDR20291_RS08890	CDR20291_1626	32	16	8	4	15	5	19	12	12.65	10	16	1.206	0.271	0.484	0.628364188363837	0.801498816695774	0.3154	0.9319	0.7806	0.7806	True
CDR20291_RS08900	NA	4	24	0	0	2	7	0	0	2.26	4	0	0.726	-0.463	-0.98	0.327067908899191		1.3378	4.3957	4.1262	4.1262	True
CDR20291_RS08905	CDR20291_1627	1237	1262	506	2071	579	378	1193	6209	2089.4	478	3701	5.213	2.382	4.004	6.23579812626742e-05	0.0008209100033329	0.5583	0.1819	0.2604	0.2604	True
CDR20291_RS08910	CDR20291_1628	6	6	8	0	3	2	19	0	5.86	2	10	1.486	0.572	1.017	0.309225744590101		1.4588	1.8052	1.757	1.757	True
CDR20291_RS08915	CDR20291_1629	15	18	4	0	7	5	9	0	5.46	6	4	0.938	-0.092	-0.172	0.863692108371181		0.0	1.9265	1.7261	1.7261	True
CDR20291_RS08920	CDR20291_1630	8	25	2	13	4	7	5	39	13.73	6	22	1.774	0.827	1.386	0.165849512506381	0.3679211469238	0.7269	0.8728	0.8413	0.8413	True
CDR20291_RS08925	CDR20291_1631	0	17	2	0	0	5	5	0	2.45	2	2	0.992	-0.012	-0.027	0.978816587759452		7.2579	4.0737	4.3856	4.3856	True
CDR20291_RS08930	CDR20291_1632	3	8	2	2	1	2	5	6	3.63	2	6	1.283	0.359	0.67	0.503165571365168		0.0	2.8097	2.0111	2.0111	True
CDR20291_RS08935	CDR20291_1633	5	8	6	0	2	2	14	0	4.72	2	7	1.317	0.398	0.735	0.462177011880216		0.9334	2.2005	2.0244	2.0244	True
CDR20291_RS08940	CDR20291_1634	87	75	2	2	41	22	5	6	18.46	32	6	0.422	-1.243	-1.954	0.050644085360602	0.165547703990907	0.0	0.6944	0.5731	0.5731	True
CDR20291_RS08945	CDR20291_1635	2	83	18	4	1	25	42	12	20.05	13	27	1.355	0.439	0.773	0.439289466187281	0.652784859219526	1.6058	0.6536	0.8706	0.8706	True
CDR20291_RS08950	CDR20291_1636	8	24	6	3	4	7	14	9	8.52	6	12	1.315	0.395	0.699	0.484298279992801		0.0	1.2985	1.0028	1.0028	True
grdG	CDR20291_1637	20	8	0	2	9	2	0	6	4.44	6	3	0.853	-0.229	-0.438	0.661483197649331		0.9845	2.3292	2.1072	2.1072	True
grdF	CDR20291_1638	61	36	0	2	29	11	0	6	11.33	20	3	0.503	-0.992	-1.609	0.107661020960257	0.280963759903061	0.5865	1.0202	0.9723	0.9723	True
CDR20291_RS08965	CDR20291_1639	62	68	39	97	29	20	92	291	108.02	24	192	5.015	2.326	3.816	0.0001356262783641	0.0016154058512304	0.3008	0.2657	0.273	0.273	True
CDR20291_RS08970	CDR20291_1640	12	4	6	0	6	1	14	0	5.24	4	7	1.208	0.273	0.509	0.610540497723404		1.8054	1.9999	1.9686	1.9686	True
add	CDR20291_1641	0	20	0	0	0	6	0	0	1.5	3	0	0.847	-0.239	-0.608	0.543417101263031		10.0	6.5586	7.8581	7.8581	True
CDR20291_RS08980	CDR20291_1642	10	10	0	0	5	3	0	0	1.92	4	0	0.763	-0.391	-0.859	0.3905571886197		0.0	5.1557	4.6995	4.6995	True
CDR20291_RS08985	CDR20291_1643	3628	5244	9815	16343	1697	1569	23135	48994	18848.87	1633	36064	17.736	4.149	7.547	4.45639909331237e-14	4.45862729285903e-12	0.1294	0.1778	0.168	0.168	True
CDR20291_RS08990	CDR20291_1644	3471	3692	390	252	1624	1105	919	755	1100.88	1364	837	0.688	-0.539	-1.234	0.217082494809531	0.439213419730912	0.0438	0.186	0.1545	0.1545	True
CDR20291_RS08995	CDR20291_1645	422	696	20	40	197	208	47	120	143.19	202	84	0.534	-0.905	-1.809	0.0704622192819089	0.20919124745267	0.1514	0.244	0.2271	0.2271	True
CDR20291_RS09000	NA	8	89	7	8	4	27	16	24	17.71	16	20	1.128	0.173	0.312	0.7549230930047	0.875203423581927	0.7119	0.7163	0.7155	0.7155	True
CDR20291_RS09005	CDR20291_1646	14	20	12	2	7	6	28	6	11.7	6	17	1.52	0.604	1.044	0.296282590388126	0.518688944327769	0.2316	0.9931	0.8438	0.8438	True
CDR20291_RS09010	CDR20291_1647	8	30	4	0	4	9	9	0	5.54	6	4	0.931	-0.102	-0.191	0.848160194105968		0.7245	1.9016	1.744	1.744	True
CDR20291_RS09015	CDR20291_1648	14	15	12	9	7	4	28	27	16.58	6	28	2.343	1.228	1.977	0.0480380943918489	0.158784400204291	0.0	0.7533	0.5847	0.5847	True
CDR20291_RS09020	CDR20291_1649	18	27	2	5	8	8	5	15	9.05	8	10	1.061	0.085	0.154	0.8779505267372		0.0	1.2322	0.9765	0.9765	True
CDR20291_RS09025	CDR20291_1650	4	0	0	0	2	0	0	0	0.47	1	0	0.953	-0.069	-0.191	0.848309220429925		0.0	20.5831	10.0	10.0	True
def	CDR20291_1651	0	5	0	0	0	1	0	0	0.37	0	0	0.968	-0.047	-0.13	0.896635352498677		0.0	25.7023	10.0	10.0	True
CDR20291_RS09035	CDR20291_1652	0	5	0	0	0	1	0	0	0.37	0	0	0.968	-0.047	-0.13	0.896635352498677		0.0	25.7023	10.0	10.0	True
CDR20291_RS09040	CDR20291_1653	2	22	2	0	1	7	5	0	3.06	4	2	0.922	-0.117	-0.235	0.81385701511299		1.2836	3.2991	2.8938	2.8938	True
CDR20291_RS09045	CDR20291_1654	0	17	0	0	0	5	0	0	1.27	2	0	0.873	-0.196	-0.519	0.603657133038886		10.0	7.6847	9.0582	9.0582	True
CDR20291_RS09050	CDR20291_1655	5	8	0	0	2	2	0	0	1.18	2	0	0.86	-0.217	-0.542	0.58750821700999		0.0	8.2457	7.3707	7.3707	True
CDR20291_RS09060	CDR20291_1657	18	57	22	8	8	17	52	24	25.33	12	38	1.815	0.86	1.502	0.133187532774361	0.320707885777973	0.2004	0.5543	0.4789	0.4789	True
CDR20291_RS09065	CDR20291_1658	4	10	18	5	2	3	42	15	15.57	2	28	4.027	2.01	2.77	0.0056039459736757	0.032980870274486	0.0	0.7905	0.6688	0.6688	True
CDR20291_RS09070	CDR20291_1659	12	60	12	0	6	18	28	0	12.96	12	14	1.072	0.1	0.181	0.856588959736798	0.930654073011092	2.2371	0.9138	1.0743	1.0743	True
CDR20291_RS09075	CDR20291_1660	4	67	0	6	2	20	0	18	9.98	11	9	0.935	-0.098	-0.178	0.858361065179754	0.930907682005225	2.9246	1.1343	1.4024	1.4024	True
CDR20291_RS09080	CDR20291_1661	0	0	0	0	0	0	0	0	0.0	0	0	1.0	0.0
gap	CDR20291_1662	30	42	0	0	14	13	0	0	6.65	14	0	0.394	-1.343	-2.087	0.0368512068605948		0.0	1.6128	1.4897	1.4897	True
CDR20291_RS09090	CDR20291_1663	19983	22237	2443	2039	9350	6654	5758	6113	6968.67	8002	5936	0.794	-0.333	-0.784	0.432834496064066	0.648279810347452	0.029	0.1787	0.1448	0.1448	True
CDR20291_RS09095	CDR20291_1664	259	627	71	52	121	188	167	156	158.01	154	162	1.033	0.047	0.1	0.920090468958867	0.964063467626446	0.0503	0.2377	0.1958	0.1958	True
CDR20291_RS09100	CDR20291_1665	0	11	0	0	0	3	0	0	0.82	2	0	0.912	-0.133	-0.366	0.714721765151134		10.0	11.7796	10.0	10.0	True
CDR20291_RS09105	CDR20291_1666	41	61	0	0	19	18	0	0	9.36	18	0	0.285	-1.809	-2.507	0.0121593359330586		0.0	1.1975	1.1027	1.1027	True
CDR20291_RS09110	CDR20291_1667	4	10	0	0	2	3	0	0	1.22	2	0	0.856	-0.225	-0.558	0.57694215398818		0.0	8.0291	7.2014	7.2014	True
CDR20291_RS09115	CDR20291_1668	14	40	2	7	7	12	5	21	11.05	10	13	1.126	0.172	0.308	0.758077737780525	0.876828643525336	0.3057	1.041	0.8875	0.8875	True
CDR20291_RS09117	NA	307	284	182	243	144	85	429	728	346.52	114	578	3.738	1.902	3.701	0.0002151019745781	0.0023140809200586	0.1223	0.2049	0.1882	0.1882	True
CDR20291_RS09120	CDR20291_1669	6	14	0	0	3	4	0	0	1.75	4	0	0.783	-0.352	-0.792	0.428250467408256		0.0	5.6357	5.1209	5.1209	True
CDR20291_RS09125	CDR20291_1670	65	70	0	0	30	21	0	0	12.84	26	0	0.199	-2.328	-2.903	0.003690259621986	0.023743438918309	0.0	0.9209	0.8531	0.8531	True
CDR20291_RS09130	CDR20291_1671	39	44	0	0	18	13	0	0	7.85	16	0	0.341	-1.552	-2.286	0.0222718946531347		0.0	1.393	1.2911	1.2911	True
CDR20291_RS09135	CDR20291_1672	47	518	73	53	22	155	172	159	126.99	88	166	1.464	0.55	1.047	0.294938102608023	0.516787340909505	0.6826	0.2525	0.3448	0.3448	True
CDR20291_RS09140	CDR20291_1673	74	132	10	4	35	39	24	12	27.42	37	18	0.677	-0.562	-1.018	0.308740552208224	0.534882982656845	0.0	0.5255	0.4275	0.4275	True
larE	CDR20291_1674	54	134	2	0	25	40	5	0	17.52	32	2	0.316	-1.66	-2.359	0.0183086370789794	0.0792977982576575	0.0965	0.7223	0.6462	0.6462	True
CDR20291_RS09150	CDR20291_1675	4995	5420	219	221	2337	1622	516	663	1284.41	1980	590	0.377	-1.409	-3.064	0.0021845267740066	0.015780642869268	0.0458	0.1848	0.1541	0.1541	True
CDR20291_RS09155	CDR20291_1676	801	2827	64	98	375	846	151	294	416.34	610	222	0.476	-1.071	-2.176	0.0295362072387003	0.109854926923121	0.2538	0.2003	0.21	0.21	True
walR	CDR20291_1677	152	337	14	6	71	101	33	18	55.74	86	26	0.457	-1.131	-2.045	0.0408907990320527	0.140107001477975	0.0569	0.3486	0.2945	0.2945	True
walK	CDR20291_1678	100	273	0	0	47	82	0	0	32.12	64	0	0.059	-4.081	-4.049	5.14816845263693e-05	0.0007136793638268	0.1643	0.4746	0.4491	0.4491	True
truA_2	CDR20291_1679	37	201	2	3	17	60	5	9	22.79	38	7	0.414	-1.271	-2.003	0.0452085805772962	0.15229355174271	0.4362	0.5962	0.5609	0.5609	True
CDR20291_RS09172	NA	269	288	440	177	126	86	1037	531	444.95	106	784	5.566	2.477	4.609	4.05093829417151e-06	8.27135461901755e-05	0.136	0.1988	0.1852	0.1852	True
CDR20291_RS09175	CDR20291_1680	30	38	4	4	14	11	9	12	11.71	12	10	0.932	-0.101	-0.183	0.855005211617032	0.930323778382643	0.0	0.9929	0.7602	0.7602	True
CDR20291_RS09180	CDR20291_1681	0	4	0	0	0	1	0	0	0.3	0	0	0.984	-0.023	-0.064	0.949014689404669		0.0	32.0836	10.0	10.0	True
CDR20291_RS09185	CDR20291_1682	0	8	0	0	0	2	0	0	0.6	1	0	0.934	-0.098	-0.27	0.787144237547404		10.0	16.1305	10.0	10.0	True
CDR20291_RS09190	CDR20291_1683	0	0	0	0	0	0	0	0	0.0	0	0	1.0	0.0
CDR20291_RS09195	CDR20291_1684	0	2	0	0	0	1	0	0	0.15	0	0	1.034	0.049	0.137	0.891069876701901		0.0	63.9899	10.0	10.0	True
CDR20291_RS09200	CDR20291_1685	0	5	4	0	0	1	9	0	2.73	0	4	1.342	0.424	0.872	0.383396391324952		6.1772	3.673	3.8846	3.8846	True
CDR20291_RS09205	CDR20291_1686	1	26	8	0	0	8	19	0	6.78	4	10	1.245	0.317	0.584	0.559536024778143		3.2458	1.5863	1.8538	1.8538	True
CDR20291_RS09210	CDR20291_1687	2921	1277	289	342	1367	382	681	1025	863.81	874	853	0.983	-0.024	-0.051	0.959134134291374	0.983210759588648	0.3765	0.1884	0.2284	0.2284	True
CDR20291_RS09215	CDR20291_1688	2	18	0	0	1	5	0	0	1.58	3	0	0.809	-0.306	-0.713	0.475588662728031		2.3172	6.2181	5.8066	5.8066	True
CDR20291_RS09220	CDR20291_1689	0	0	0	0	0	0	0	0	0.0	0	0	1.0	0.0
CDR20291_RS09225	CDR20291_1690	0	0	0	0	0	0	0	0	0.0	0	0	1.0	0.0
CDR20291_RS09230	CDR20291_1691	3	20	108	28	1	6	255	84	86.47	4	170	25.922	4.696	6.043	1.5100547544927101e-09	6.29504075779149e-08	0.5805	0.2877	0.337	0.337	True
CDR20291_RS09235	CDR20291_1692	192	102	210	118	90	31	495	354	242.27	60	424	4.936	2.303	4.033	5.50192829332434e-05	0.0007489359533974	0.2748	0.2167	0.229	0.229	True
CDR20291_RS09240	CDR20291_1693	21	74	25	6	10	22	59	18	27.22	16	38	1.594	0.672	1.197	0.23145447630815	0.453321151026839	0.3787	0.5281	0.4966	0.4966	True
CDR20291_RS09245	CDR20291_1694	132	191	8	10	62	57	19	30	41.94	60	24	0.581	-0.784	-1.446	0.148072856526961	0.343329995261238	0.0	0.405	0.3261	0.3261	True
CDR20291_RS09250	CDR20291_1695	32	131	4	2	15	39	9	6	17.4	27	8	0.564	-0.826	-1.395	0.163073166404563	0.362969305868221	0.2756	0.7261	0.6237	0.6237	True
CDR20291_RS09255	CDR20291_1696	212	352	58	72	99	105	137	216	139.27	102	176	1.473	0.558	1.181	0.237616280883441	0.460124440961925	0.0304	0.2459	0.2016	0.2016	True
CDR20291_RS09260	CDR20291_1697	4	4	0	0	2	1	0	0	0.77	2	0	0.917	-0.124	-0.342	0.731987247280532		0.0	12.6233	10.0	10.0	True
CDR20291_RS09265	CDR20291_1698	20	84	0	4	9	25	0	12	11.62	17	6	0.68	-0.557	-0.97	0.332066970851626	0.55418349347298	1.3571	0.9989	1.0357	1.0357	True
CDR20291_RS09270	CDR20291_1699	2	4	0	0	1	1	0	0	0.53	1	0	0.943	-0.085	-0.233	0.815389100076046		0.0	18.0841	10.0	10.0	True
CDR20291_RS09280	CDR20291_1700	0	0	0	0	0	0	0	0	0.0	0	0	1.0	0.0
CDR20291_RS09285	CDR20291_1701	4	8	0	0	2	2	0	0	1.07	2	0	0.878	-0.188	-0.485	0.627534826622302		0.0	9.1307	8.1322	8.1322	True
CDR20291_RS09290	CDR20291_1702	22	10	0	0	10	3	0	0	3.32	6	0	0.622	-0.686	-1.316	0.188330954245738		1.0573	3.0518	2.8972	2.8972	True
CDR20291_RS09295	CDR20291_1703	0	6	0	0	0	2	0	0	0.45	1	0	0.955	-0.067	-0.184	0.853928358069023		0.0	21.4482	10.0	10.0	True
CDR20291_RS09305	CDR20291_1704	57	44	12	14	27	13	28	42	27.52	20	35	1.359	0.443	0.814	0.415716626641734	0.633066187146202	0.1392	0.5242	0.4377	0.4377	True
CDR20291_RS09310	CDR20291_1705	4	28	0	0	2	8	0	0	2.56	5	0	0.695	-0.525	-1.08	0.28025248744577		1.67	3.9031	3.7091	3.7091	True
CDR20291_RS09315	CDR20291_1706	0	0	0	0	0	0	0	0	0.0	0	0	1.0	0.0
CDR20291_RS09320	CDR20291_1707	2	11	0	0	1	3	0	0	1.06	2	0	0.88	-0.185	-0.478	0.632368112553574		0.0	9.2113	8.3067	8.3067	True
CDR20291_RS09325	CDR20291_1708	0	4	0	0	0	1	0	0	0.3	0	0	0.984	-0.023	-0.064	0.949014689404669		0.0	32.0836	10.0	10.0	True
CDR20291_RS09330	CDR20291_1709	0	17	0	0	0	5	0	0	1.27	2	0	0.873	-0.196	-0.519	0.603657133038886		10.0	7.6847	9.0582	9.0582	True
CDR20291_RS09335	CDR20291_1710	143	129	20	30	67	39	47	90	60.65	53	68	1.175	0.233	0.459	0.646336812202009	0.809897471429185	0.1447	0.3348	0.2949	0.2949	True
cmk	CDR20291_1711	38	56	0	0	18	17	0	0	8.63	18	0	0.31	-1.689	-2.406	0.016107685967656		0.0	1.2831	1.1826	1.1826	True
CDR20291_RS09345	CDR20291_1712	24	66	0	0	11	20	0	0	7.74	16	0	0.347	-1.526	-2.263	0.0236375791783958		0.1522	1.4101	1.321	1.321	True
CDR20291_RS09350	CDR20291_1713	57	186	8	0	27	56	19	0	25.3	42	10	0.501	-0.998	-1.648	0.0994095360491498	0.266283178435856	1.491	0.5548	0.6217	0.6217	True
CDR20291_RS09355	CDR20291_1714	76	216	4	6	36	65	9	18	31.9	50	14	0.475	-1.075	-1.833	0.0668467093595213	0.201143256283312	0.1365	0.4766	0.4082	0.4082	True
ade	CDR20291_1715	1032	631	61	31	483	189	144	93	227.1	336	118	0.474	-1.078	-2.14	0.0323709161493138	0.118201100756892	0.2429	0.2194	0.2244	0.2244	True
bcp	CDR20291_1716	120	448	21	0	56	134	49	0	59.93	95	24	0.488	-1.034	-1.744	0.0810870162548555	0.23014910571059	2.6402	0.3366	0.5237	0.5237	True
yaaA_2	CDR20291_1717	130	604	7	0	61	181	16	0	64.52	121	8	0.16	-2.646	-3.525	0.0004241812344123	0.0041404226832151	1.5607	0.3253	0.4036	0.4036	True
CDR20291_RS09375	CDR20291_1718	64163	40348	1937	1562	30020	12073	4566	4683	12835.56	21046	4624	0.292	-1.774	-3.564	0.0003657940500024	0.0036494381644786	0.1817	0.1781	0.1805	0.1805	True
CDR20291_RS09377	NA	28	117	4	0	13	35	9	0	14.38	24	4	0.531	-0.912	-1.5	0.133545035851614	0.321182231657547	0.8253	0.841	0.8395	0.8395	True
CDR20291_RS09380	CDR20291_1719	189	171	18	10	88	51	42	30	53.0	70	36	0.667	-0.583	-1.116	0.264502249547349	0.492935541459656	0.0972	0.3575	0.3013	0.3013	True
CDR20291_RS09385	CDR20291_1720	4	64	2	0	2	19	5	0	6.43	10	2	0.688	-0.54	-0.976	0.329254796997623		1.6506	1.6612	1.6596	1.6596	True
CDR20291_RS09390	CDR20291_1721	4	44	0	0	2	13	0	0	3.76	8	0	0.592	-0.756	-1.416	0.156845352130275		2.6069	2.7169	2.7091	2.7091	True
ftsH	CDR20291_1722	3474	3474	244	181	1625	1040	575	543	945.67	1332	559	0.508	-0.976	-2.177	0.02949038695611	0.109854926923121	0.0466	0.1874	0.1567	0.1567	True
CDR20291_RS09400	CDR20291_1723	21	106	1	4	10	32	2	12	13.97	21	7	0.645	-0.634	-1.091	0.275407334670249	0.499175794089827	0.571	0.8606	0.8025	0.8025	True
CDR20291_RS09405	CDR20291_1724	11	82	1	0	5	25	2	0	8.01	15	1	0.508	-0.977	-1.628	0.103578059157162		0.8365	1.3692	1.2757	1.2757	True
CDR20291_RS09410	CDR20291_1725	4	0	0	0	2	0	0	0	0.47	1	0	0.953	-0.069	-0.191	0.848309220429925		0.0	20.5831	10.0	10.0	True
CDR20291_RS09415	CDR20291_1726	5	2	6	0	2	1	14	0	4.27	2	7	1.451	0.537	0.991	0.321831204113171		1.709	2.4132	2.2961	2.2961	True
aroF_2	CDR20291_1727	25	48	16	10	12	14	38	30	23.44	13	34	1.685	0.753	1.338	0.180871408045406	0.392376928598424	0.0	0.5847	0.4556	0.4556	True
aroB	CDR20291_1728	5	67	9	5	2	20	21	15	14.65	11	18	1.214	0.279	0.499	0.617644507485512	0.795306730681152	0.8002	0.8291	0.822	0.822	True
aroA	CDR20291_1729	42	92	5	11	20	28	12	33	22.99	24	22	0.968	-0.047	-0.086	0.931780489300577	0.969071080608344	0.1177	0.5927	0.5043	0.5043	True
aroC	CDR20291_1730	13	34	0	2	6	10	0	6	5.56	8	3	0.766	-0.385	-0.709	0.47825509517465		0.1206	1.8936	1.6745	1.6745	True
pheA	CDR20291_1731	0	36	0	0	0	11	0	0	2.69	6	0	0.73	-0.454	-0.993	0.320566964498323		10.0	3.7225	4.8148	4.8148	True
aroE	CDR20291_1732	4	36	0	6	2	11	0	18	7.66	6	9	1.097	0.134	0.247	0.805091116265061		2.4423	1.4241	1.5777	1.5777	True
CDR20291_RS09450	CDR20291_1733	2	15	0	0	1	4	0	0	1.36	2	0	0.838	-0.255	-0.618	0.536642769881458		1.9144	7.2179	6.644	6.644	True
CDR20291_RS09455	CDR20291_1734	0	6	0	0	0	2	0	0	0.45	1	0	0.955	-0.067	-0.184	0.853928358069023		0.0	21.4482	10.0	10.0	True
CDR20291_RS09460	CDR20291_1735	15	47	6	0	7	14	14	0	8.81	10	7	0.888	-0.172	-0.311	0.755564864914613		1.0913	1.2615	1.2439	1.2439	True
CDR20291_RS09465	CDR20291_1736	73	609	38	14	34	182	90	42	86.98	108	66	0.747	-0.42	-0.797	0.4257191398571	0.640981188001548	0.6424	0.2871	0.364	0.364	True
CDR20291_RS09470	CDR20291_1737	14	114	4	0	7	34	9	0	12.52	20	4	0.599	-0.74	-1.253	0.210073647153457	0.429813259666735	1.4832	0.9397	1.0088	1.0088	True
CDR20291_RS09475	CDR20291_1738	1	0	0	0	0	0	0	0	0.12	0	0	1.058	0.082	0.231	0.817445259928983		0.0	81.8005	10.0	10.0	True
CDR20291_RS09480	NA	274	275	51	31	128	82	120	93	105.91	105	106	1.01	0.015	0.031	0.975598079820748	0.992534440542529	0.0615	0.2675	0.2223	0.2223	True
CDR20291_RS09490	CDR20291_1741	55	92	1	3	26	28	2	9	16.15	27	6	0.491	-1.027	-1.669	0.0951433276845332	0.2583199439576	0.0	0.7684	0.6437	0.6437	True
CDR20291_RS09495	CDR20291_1742	6	0	0	2	3	0	0	6	2.2	2	3	1.106	0.145	0.322	0.747294134069879		7.8204	4.5156	4.8502	4.8502	True
CDR20291_RS09500	NA	0	0	4	0	0	0	9	0	2.36	0	4	1.766	0.821	1.7	0.0892023592131575		10.0	4.2278	4.94	4.94	True
CDR20291_RS09510	CDR20291_1744	212	197	32	16	99	59	75	48	70.38	79	62	0.855	-0.225	-0.45	0.652365484611004	0.813409826981653	0.1007	0.313	0.268	0.268	True
CDR20291_RS09515	CDR20291_1745	23	28	2	0	11	8	5	0	5.96	10	2	0.697	-0.522	-0.939	0.347783188692505		0.0	1.7783	1.5152	1.5152	True
CDR20291_RS09520	CDR20291_1746	43	22	9	2	20	7	21	6	13.48	14	14	1.015	0.021	0.038	0.969963118241463	0.99075865217007	0.4771	0.8857	0.7941	0.7941	True
CDR20291_RS09525	CDR20291_1747	377	455	21	21	176	136	49	63	106.25	156	56	0.482	-1.054	-2.087	0.0368799452677006	0.129015333008162	0.0247	0.2672	0.2159	0.2159	True
CDR20291_RS09530	NA	333	282	181	67	156	84	427	201	216.92	120	314	2.005	1.004	2.031	0.0422059744615987	0.143874199144223	0.2064	0.2213	0.2188	0.2188	True
CDR20291_RS09535	CDR20291_1748	1499	1705	1200	570	701	510	2829	1709	1437.22	606	2269	2.912	1.542	3.273	0.0010629079370843	0.0090035588320181	0.0837	0.184	0.1619	0.1619	True
CDR20291_RS09540	CDR20291_1749	7993	8750	8493	3659	3740	2618	20019	10969	9336.55	3179	15494	3.746	1.905	3.903	9.51137440899944e-05	0.0011969974963778	0.1203	0.1783	0.1646	0.1646	True
CDR20291_RS09545	CDR20291_1750	4054	2228	305	296	1897	667	719	887	1042.44	1282	803	0.715	-0.485	-1.039	0.298998309341409	0.5216178003419	0.2392	0.1865	0.2008	0.2008	True
CDR20291_RS09550	CDR20291_1751	4080	2155	345	208	1909	645	813	624	997.64	1277	718	0.662	-0.595	-1.261	0.207397762301651	0.426957739059264	0.2603	0.1869	0.2058	0.2058	True
CDR20291_RS09555	CDR20291_1752	13597	6648	1957	788	6362	1989	4613	2362	3831.56	4176	3488	0.883	-0.18	-0.381	0.703406804004934	0.843273440065325	0.3823	0.1798	0.2227	0.2227	True
CDR20291_RS09560	CDR20291_1753	21805	10778	2766	1205	10202	3225	6520	3612	5889.85	6714	5066	0.821	-0.285	-0.604	0.54604720149567	0.73977010845825	0.3003	0.1789	0.2171	0.2171	True
CDR20291_RS09565	CDR20291_1754	0	2	0	0	0	1	0	0	0.15	0	0	1.034	0.049	0.137	0.891069876701901		0.0	63.9899	10.0	10.0	True
CDR20291_RS09570	CDR20291_1755	2	8	0	0	1	2	0	0	0.83	2	0	0.911	-0.134	-0.368	0.712765965055811		0.0	11.647	10.0	10.0	True
CDR20291_RS09575	CDR20291_1756	2	15	2	0	1	4	5	0	2.53	2	2	0.981	-0.028	-0.059	0.953115908454171		0.8957	3.9441	3.3218	3.3218	True
CDR20291_RS09580	CDR20291_1757	26	30	2	0	12	9	5	0	6.46	10	2	0.668	-0.581	-1.032	0.301959246415406		0.0152	1.6543	1.4167	1.4167	True
mobQ	CDR20291_1758	304	230	18	4	142	69	42	12	66.37	106	27	0.423	-1.242	-2.181	0.0292115951858644	0.109256826106382	0.3561	0.3212	0.3272	0.3272	True
CDR20291_RS09590	CDR20291_1759	102355	138260	14960	6122	47890	41372	35263	18353	35719.23	44631	26808	0.679	-0.559	-1.267	0.20511537347799	0.423129754978824	0.1047	0.1776	0.1618	0.1618	True
CDR20291_RS09595	CDR20291_1760	103015	128848	11547	4998	48198	38556	27218	14983	32238.73	43377	21100	0.574	-0.801	-1.803	0.0713995844099415	0.211660101339693	0.0963	0.1776	0.1597	0.1597	True
CDR20291_RS09600	CDR20291_1761	20	17	4	0	9	5	9	0	5.97	7	4	0.899	-0.154	-0.285	0.775784065095836		0.3848	1.777	1.6178	1.6178	True
CDR20291_RS09605	CDR20291_1762	23	13	0	0	11	4	0	0	3.66	8	0	0.591	-0.759	-1.415	0.157008731578161		0.6535	2.7839	2.6267	2.6267	True
CDR20291_RS09610	CDR20291_1763	69	34	4	4	32	10	9	12	15.97	21	10	0.741	-0.432	-0.765	0.444468021628663	0.656893040277313	0.3388	0.7752	0.6686	0.6686	True
CDR20291_RS09615	NA	19	9	2	0	9	3	5	0	4.07	6	2	0.83	-0.269	-0.516	0.605722358501875		0.5918	2.5207	2.1747	2.1747	True
CDR20291_RS09620	CDR20291_1764	982	643	43	7	459	192	101	21	193.55	326	61	0.302	-1.728	-2.971	0.0029703612373765	0.0199452779731224	0.58	0.2267	0.291	0.291	True
CDR20291_RS09630	CDR20291_1765	314	224	2	5	147	67	5	15	58.41	107	10	0.178	-2.491	-3.512	0.0004454514090027	0.0042648242555716	0.2825	0.3408	0.3314	0.3314	True
CDR20291_RS09635	NA	223	228	7	3	104	68	16	9	49.51	86	12	0.276	-1.857	-2.925	0.003443182989444	0.0226638459272285	0.0742	0.3701	0.3157	0.3157	True
CDR20291_RS09640	CDR20291_1766	5049	3214	183	97	2362	962	431	291	1011.55	1662	361	0.296	-1.755	-3.432	0.0005981995590109	0.0055716009838666	0.2121	0.1868	0.1938	0.1938	True
CDR20291_RS09650	NA	0	4	12	0	0	1	28	0	7.37	0	14	2.557	1.355	2.08	0.037558853775467		7.8594	1.4727	1.8579	1.8579	True
CDR20291_RS09655	CDR20291_1768	2	6	2	0	1	2	5	0	1.86	2	2	1.085	0.118	0.255	0.7983858254813		0.0	5.3066	4.2207	4.2207	True
CDR20291_RS09660	CDR20291_1769	15	11	0	0	7	3	0	0	2.58	5	0	0.689	-0.536	-1.094	0.273899070813928		0.0	3.8816	3.5909	3.5909	True
CDR20291_RS09665	CDR20291_1770	141	66	14	0	66	20	33	0	29.68	43	16	0.655	-0.611	-1.064	0.28728297989728	0.510980660243962	2.4036	0.499	0.6814	0.6814	True
CDR20291_RS09670	NA	28	7	8	5	13	2	19	15	12.26	8	17	1.383	0.468	0.822	0.411109262095695	0.629402933017204	0.6196	0.956	0.8713	0.8713	True
CDR20291_RS09675	CDR20291_1771	27280	28377	1120	314	12764	8491	2640	941	6209.08	10628	1790	0.23	-2.119	-3.991	6.56987529770068e-05	0.000848149707787	0.2647	0.1789	0.1982	0.1982	True
CDR20291_RS09680	NA	78491	63101	62723	15621	36724	18882	147846	46829	62570.35	27803	97338	2.56	1.356	2.674	0.0074878506050088	0.0411497008295474	0.3722	0.1775	0.2195	0.2195	True
CDR20291_RS09685	CDR20291_1772	288029	241055	168531	55589	134762	72132	397249	166647	192697.43	103447	281948	2.126	1.088	2.273	0.0230161246088844	0.0932852974056031	0.2589	0.1774	0.1946	0.1946	True
CDR20291_RS09690	NA	36	22	10	4	17	7	24	12	14.75	12	18	1.206	0.27	0.484	0.628277840097576	0.801498816695774	0.2603	0.8247	0.693	0.693	True
CDR20291_RS09695	NA	178	95	16	9	83	28	38	27	44.1	56	32	0.733	-0.448	-0.839	0.401387597828456	0.617828140965184	0.2909	0.3938	0.3705	0.3705	True
CDR20291_RS09700	CDR20291_1773	864	298	58	19	404	89	137	57	171.77	246	97	0.548	-0.867	-1.636	0.101894525321028	0.272217550290224	0.5951	0.2329	0.309	0.309	True
rlmN	CDR20291_1774	20487	16549	107666	130320	9585	4952	253783	390678	164749.45	7268	322230	34.879	5.124	9.181	4.25172159462079e-20	9.452994345373549e-18	0.1466	0.1774	0.1705	0.1705	True
CDR20291_RS09710	NA	224	385	520	309	105	115	1226	926	593.01	110	1076	7.849	2.972	5.744	9.22902480503597e-09	3.18401355773741e-07	0.0194	0.1934	0.1546	0.1546	True
CDR20291_RS09720	CDR20291_1775	5945	4164	5646	2406	2782	1246	13308	7213	6137.17	2014	10260	3.771	1.915	3.731	0.0001906024202101	0.0020841281029536	0.233	0.1789	0.1903	0.1903	True
CDR20291_RS09725	NA	727	528	312	176	340	158	735	528	440.3	249	632	2.008	1.006	2.117	0.0342913541783459	0.123411869983579	0.1552	0.199	0.1908	0.1908	True
CDR20291_RS09735	CDR20291_1776	0	0	0	0	0	0	0	0	0.0	0	0	1.0	0.0
CDR20291_RS09745	NA	6410	5361	703	337	2999	1604	1657	1010	1817.65	2302	1334	0.666	-0.587	-1.299	0.19404511526153	0.413575969431605	0.1494	0.1826	0.1752	0.1752	True
CDR20291_RS09750	CDR20291_1777	12488	10648	1603	527	5843	3186	3778	1580	3596.86	4514	2679	0.685	-0.547	-1.177	0.239010318200506	0.462086615187644	0.2396	0.18	0.1956	0.1956	True
CDR20291_RS09755	CDR20291_1778	319483	244173	13947	3903	149479	73065	32875	11701	66779.72	111272	22288	0.279	-1.84	-3.487	0.000488170049724	0.0046515631880851	0.3435	0.1775	0.2125	0.2125	True
CDR20291_RS09760	CDR20291_1779	888556	778893	52435	17716	415735	233071	123596	53110	206377.84	324403	88353	0.362	-1.465	-2.981	0.0028702234076794	0.0196017646374288	0.2384	0.1774	0.1903	0.1903	True
CDR20291_RS09765	CDR20291_1780	30779	25296	2050	709	14401	7569	4832	2125	7231.94	10985	3478	0.415	-1.268	-2.614	0.0089417805231038	0.0465950594446115	0.2476	0.1786	0.193	0.193	True
CDR20291_RS09770	NA	1028	489	43	5	481	146	101	15	185.91	314	58	0.317	-1.656	-2.768	0.0056401173051793	0.0330964068259938	0.8554	0.2287	0.3424	0.3424	True
CDR20291_RS09775	CDR20291_1781	823	294	37	11	385	88	87	33	148.31	236	60	0.402	-1.315	-2.337	0.0194162605121591	0.0823668528543375	0.6068	0.2417	0.317	0.317	True
CDR20291_RS09780	CDR20291_1782	954	496	104	23	446	148	245	69	227.22	297	157	0.663	-0.594	-1.164	0.24458036381612	0.467882703629117	0.5551	0.2193	0.288	0.288	True
CDR20291_RS09785	NA	504	241	32	6	236	72	75	18	100.34	154	46	0.474	-1.079	-1.937	0.0527237974501011	0.169887791783659	0.6328	0.2725	0.3425	0.3425	True
mobQ_2	CDR20291_1784	90	74	12	12	42	22	28	36	32.13	32	32	1.0	0.0	-0.001	0.999547114898207	0.999659361295757	0.1146	0.4745	0.3929	0.3929	True
CDR20291_RS09795	CDR20291_1785	7	6	0	0	3	2	0	0	1.27	2	0	0.849	-0.237	-0.581	0.561144035848367		0.0	7.709	6.931	6.931	True
CDR20291_RS09800	CDR20291_1786	7	6	0	0	3	2	0	0	1.27	2	0	0.849	-0.237	-0.581	0.561144035848367		0.0	7.709	6.931	6.931	True
CDR20291_RS09805	NA	0	0	0	0	0	0	0	0	0.0	0	0	1.0	0.0
CDR20291_RS09810	CDR20291_1788	295197	362498	28415	12899	138116	108471	66978	38669	88058.56	123294	52824	0.516	-0.953	-2.138	0.0325193343840254	0.118526754284945	0.0862	0.1774	0.1571	0.1571	True
CDR20291_RS09820	CDR20291_1789	7953	10923	1017	277	3721	3269	2397	830	2554.29	3495	1614	0.566	-0.82	-1.742	0.0815530930946295	0.230491157178466	0.2389	0.1811	0.1957	0.1957	True
CDR20291_RS09825	NA	72	63	3	13	34	19	7	39	24.65	26	23	0.932	-0.101	-0.185	0.853291812717903	0.930323778382643	0.4851	0.5647	0.5497	0.5497	True
CDR20291_RS09830	NA	49	46	7	3	23	14	16	9	15.55	18	12	0.855	-0.227	-0.408	0.683222707791565	0.831703233865362	0.0881	0.7915	0.6371	0.6371	True
CDR20291_RS09835	CDR20291_1790	32	68	2	0	15	20	5	0	10.01	18	2	0.511	-0.97	-1.581	0.113890652107586	0.289461990438056	0.0255	1.1313	0.9864	0.9864	True
CDR20291_RS09840	CDR20291_1791	24	18	8	0	11	5	19	0	8.87	8	10	1.049	0.069	0.125	0.900525868068779		1.511	1.2539	1.2846	1.2846	True
CDR20291_RS09845	NA	0	0	0	0	0	0	0	0	0.0	0	0	1.0	0.0
CDR20291_RS09850	CDR20291_1792	2	6	1	0	1	2	2	0	1.27	2	1	0.993	-0.01	-0.023	0.981302622530958		0.0	7.6827	5.8103	5.8103	True
CDR20291_RS09855	CDR20291_1793	36	18	2	4	17	5	5	12	9.73	11	8	0.9	-0.153	-0.275	0.783411592537601	0.891191925336976	0.3973	1.1582	0.972	0.972	True
CDR20291_RS09860	CDR20291_1794	144	346	40	29	67	104	94	87	88.03	86	90	1.04	0.056	0.117	0.90725580146552	0.959016829758322	0.0497	0.2858	0.2331	0.2331	True
CDR20291_RS09865	CDR20291_1795	346	170	59	16	162	51	139	48	99.95	106	94	0.928	-0.108	-0.212	0.832118637025829	0.920436369645485	0.4952	0.2728	0.3195	0.3195	True
CDR20291_RS09870	CDR20291_1796	2	10	0	0	1	3	0	0	0.98	2	0	0.891	-0.167	-0.441	0.659192051176284		0.0	9.8995	8.8783	8.8783	True
CDR20291_RS09875	NA	6	16	0	0	3	5	0	0	1.9	4	0	0.765	-0.386	-0.852	0.394486855289741		0.0	5.2056	4.7513	4.7513	True
CDR20291_RS09880	CDR20291_1797	34	96	20	6	16	29	47	18	27.44	22	32	1.224	0.291	0.537	0.591575978998834	0.772678546982159	0.2145	0.5253	0.462	0.462	True
CDR20291_RS09885	CDR20291_1798	92	63	13	7	43	19	31	21	28.38	31	26	0.912	-0.133	-0.248	0.804404503289953	0.905803832911197	0.1914	0.5137	0.4405	0.4405	True
CDR20291_RS09890	NA	31	31	3	3	15	9	7	9	9.96	12	8	0.862	-0.214	-0.384	0.701263587185714	0.841768709033361	0.0	1.1358	0.8746	0.8746	True
CDR20291_RS09895	CDR20291_1799	79	186	64	94	37	56	151	282	131.32	46	216	3.259	1.704	3.186	0.0014410361803942	0.0113972861540272	0.1209	0.25	0.2226	0.2226	True
CDR20291_RS09900	CDR20291_1800	9	8	4	0	4	2	9	0	4.01	3	4	1.089	0.124	0.238	0.812178738794158		0.3927	2.5592	2.2537	2.2537	True
mobC	NA	2	3	7	14	1	1	16	42	15.08	1	29	8.652	3.113	3.58	0.000343003262649	0.0035289436394635	0.0	0.8106	0.681	0.681	True
CDR20291_RS09910	CDR20291_1801	6	4	0	0	3	1	0	0	1.0	2	0	0.888	-0.171	-0.451	0.652335208422762		0.0	9.7147	8.6681	8.6681	True
CDR20291_RS09915	CDR20291_1802	0	6	0	0	0	2	0	0	0.45	1	0	0.955	-0.067	-0.184	0.853928358069023		0.0	21.4482	10.0	10.0	True
CDR20291_RS09920	CDR20291_1803	2	4	0	0	1	1	0	0	0.53	1	0	0.943	-0.085	-0.233	0.815389100076046		0.0	18.0841	10.0	10.0	True
CDR20291_RS09925	CDR20291_1804	0	3	0	0	0	1	0	0	0.22	0	0	1.005	0.007	0.02	0.983783800002813		0.0	42.719	10.0	10.0	True
CDR20291_RS09930	CDR20291_1805	26	41	4	0	12	12	9	0	8.47	12	4	0.746	-0.422	-0.751	0.452601807923393		0.0	1.3051	1.1972	1.1972	True
CDR20291_RS09935	CDR20291_1806	0	6	0	0	0	2	0	0	0.45	1	0	0.955	-0.067	-0.184	0.853928358069023		0.0	21.4482	10.0	10.0	True
CDR20291_RS09940	CDR20291_1807	0	10	0	0	0	3	0	0	0.75	2	0	0.919	-0.122	-0.337	0.736188252373576		10.0	12.9398	10.0	10.0	True
CDR20291_RS09945	CDR20291_1808	99	57	5	2	46	17	12	6	20.29	32	9	0.547	-0.871	-1.472	0.141006072491425	0.33170379760895	0.3099	0.6479	0.5736	0.5736	True
CDR20291_RS09950	NA	16	8	4	1	7	2	9	3	5.58	4	6	1.073	0.102	0.188	0.851119927472791		0.39	1.8894	1.5021	1.5021	True
CDR20291_RS09960	CDR20291_1739	503	460	186	114	235	138	438	342	288.29	186	390	1.733	0.794	1.711	0.0871470801556856	0.241860343122783	0.083	0.2104	0.1822	0.1822	True
CDR20291_RS09965	CDR20291_1810	38	48	28	52	18	14	66	156	63.51	16	111	4.27	2.094	3.432	0.0005986477818747	0.0055716009838666	0.1567	0.3277	0.2922	0.2922	True
CDR20291_RS09970	CDR20291_1811	2	4	2	0	1	1	5	0	1.71	1	2	1.119	0.162	0.355	0.722352037590159		0.0	5.7549	4.523	4.523	True
CDR20291_RS09975	CDR20291_1812	6	22	0	0	3	7	0	0	2.35	5	0	0.714	-0.486	-1.016	0.309787208554295		0.0	4.2442	3.9272	3.9272	True
CDR20291_RS09980	CDR20291_1813	15	37	12	0	7	11	28	0	11.59	9	14	1.176	0.233	0.419	0.675220393108612	0.830187518692384	1.9035	1.0008	1.1035	1.1035	True
CDR20291_RS09985	CDR20291_1814	2	5	0	0	1	1	0	0	0.61	1	0	0.934	-0.099	-0.273	0.784697928327025		0.0	15.8808	10.0	10.0	True
RCd1	NA	0	3	4	56	0	1	9	168	44.55	0	88	40.03	5.323	5.158	2.49908328259392e-07	6.66755419796059e-06	2.2712	0.3916	0.6173	0.6173	True
CDR20291_RS09990	CDR20291_1815	2	18	0	0	1	5	0	0	1.58	3	0	0.809	-0.306	-0.713	0.475588662728031		2.3172	6.2181	5.8066	5.8066	True
CDR20291_RS09995	CDR20291_1816	0	4	0	0	0	1	0	0	0.3	0	0	0.984	-0.023	-0.064	0.949014689404669		0.0	32.0836	10.0	10.0	True
CDR20291_RS10000	CDR20291_1817	21	75	0	6	10	22	0	18	12.56	16	9	0.803	-0.316	-0.563	0.573243764928036	0.76014630458648	1.7655	0.9372	1.0248	1.0248	True
CDR20291_RS10005	CDR20291_1818	439	398	58	29	205	119	137	87	137.04	162	112	0.775	-0.368	-0.767	0.443093013737349	0.656276180968493	0.1124	0.247	0.2183	0.2183	True
CDR20291_RS10010	CDR20291_1819	100	154	4	5	47	46	9	15	29.32	46	12	0.466	-1.103	-1.869	0.061593778980377	0.189614079599591	0.0	0.5029	0.4039	0.4039	True
[truncated: 1,853 more rows]
