# Supplementary material for: Deciphering the RNA-based regulation mechanism of the phage-encoded AbiF system in Clostridioides difficile
Source: PLoS Genet. 2025 Aug 19;21(8):e1011831. doi: 10.1371/journal.pgen.1011831 (PMC12373285; doi:10.1371/journal.pgen.1011831)
Supplement: S5 Table — (S5_Table.XLSX) [file pgen.1011831.s014.xlsx]

## Sheet: S5 Table - MAPS - MassSpec
S5 Table - Mass spectrometry results from MAPS experiment
GeneID	ctrl_r1	ctrl_r2	MS2-RCd22_r1	MS2-RCd22_r2	baseMean	log2(FC)	P-adj
CDR20291_1462	0	0	47	64	27.75	6.182	5.91076e-05
CDR20291_1159	8	41	246	263	139.51	2.527	5.91076e-05
CDR20291_3419	4	2	69	40	29.08	2.42	0.00124388
CDR20291_1679	3	3	59	31	24.28	2.128	0.00441689
CDR20291_0070	15	8	117	48	47.27	1.891	0.00646649
CDR20291_0864	1	5	45	29	20.07	1.873	0.0112216
CDR20291_0060	20	36	140	136	82.89	1.768	0.00405046
CDR20291_0689	28	10	125	87	62.56	1.765	0.0084861
CDR20291_0507	113	80	520	295	252.19	1.716	0.00124388
CDR20291_0815	1	2	30	22	13.92	1.71	0.025644
CDR20291_2415	0	2	34	12	11.94	1.596	0.0308318
CDR20291_3162	19	6	67	65	39.36	1.57	0.0293333
CDR20291_0175	30	51	182	136	99.49	1.545	0.00904069
CDR20291_2861	1	4	29	21	13.75	1.46	0.0523261
CDR20291_0613	3	2	45	10	15.34	1.436	0.0561893
CDR20291_2013	6	4	44	20	18.57	1.394	0.0602078
CDR20291_1691	1	4	20	26	12.8	1.37	0.062603
CDR20291_0061	53	34	144	139	92.32	1.334	0.0310181
CDR20291_0244	0	0	11	12	5.85	1.319	NA
CDR20291_0067	35	20	131	62	62.19	1.288	0.0561893
CDR20291_0851	1	0	24	10	8.72	1.283	NA
CDR20291_2232	1	6	33	19	14.8	1.248	0.0954548
CDR20291_1710	0	2	25	8	8.73	1.238	NA
CDR20291_1664	1	4	28	14	11.68	1.233	0.0954548
CDR20291_0964	7	4	38	20	17.21	1.23	0.0984829
CDR20291_2406	3	5	19	28	13.61	1.228	0.0984829
45463_3_peg_6	1	2	20	14	9.38	1.21	0.0954548
CDR20291_1861	9	14	44	37	25.89	1.129	0.119942
CDR20291_3426	15	24	77	44	40.18	1.073	0.120197
CDR20291_3105	8	11	33	35	21.73	1.053	0.153666
CDR20291_2601	11	10	43	31	23.91	1.05	0.150987
CDR20291_0068	37	26	105	65	58.14	1.038	0.11444
CDR20291_0115	12	14	45	37	27.06	1.038	0.150987
CDR20291_2570	28	84	135	160	101.64	1.029	0.110199
CDR20291_2633	1	2	18	8	7.04	1.002	NA
CDR20291_2638	0	3	24	7	8.56	0.982	NA
CDR20291_3242	0	6	24	17	11.87	0.982	0.184417
CDR20291_0056	75	41	215	81	103.06	0.978	0.13395
CDR20291_0823	5	6	25	19	13.77	0.968	0.203218
CDR20291_1129	4	9	34	17	16.07	0.958	0.210564
CDR20291_3403	2	2	9	17	7.31	0.948	NA
CDR20291_3528	4	11	27	29	17.79	0.944	0.218526
CDR20291_1627	7	4	27	17	13.61	0.933	0.225496
CDR20291_1584	3	0	18	11	8.04	0.932	NA
CDR20291_0096	26	18	57	57	39.55	0.925	0.184417
CDR20291_1692	0	2	8	15	6.06	0.922	NA
CDR20291_3510	3	3	20	11	9.26	0.92	NA
CDR20291_0682	3	3	18	13	9.13	0.915	NA
CDR20291_3229	1	5	18	14	9.35	0.899	0.229943
CDR20291_0370	42	43	120	77	70.64	0.896	0.1596
CDR20291_3144	0	2	8	14	5.81	0.888	NA
CDR20291_2360	4	4	25	10	10.9	0.855	0.275568
CDR20291_0148	0	3	19	7	7.3	0.844	NA
CDR20291_0177	10	12	39	23	21.14	0.82	0.3005
CDR20291_1022	9	18	43	30	25.24	0.804	0.304256
CDR20291_2053	0	2	4	19	6.32	0.803	NA
CDR20291_1002	7	2	29	7	11.13	0.795	0.309075
CDR20291_2301	0	10	16	26	13.04	0.793	0.309075
CDR20291_2211	18	10	58	17	25.69	0.791	0.318908
CDR20291_0111	17	6	42	23	22.07	0.788	0.322018
CDR20291_3143	17	25	39	59	35.1	0.788	0.298138
CDR20291_2643	26	35	62	69	47.84	0.779	0.268316
CDR20291_1019	26	7	58	28	29.98	0.766	0.330782
CDR20291_2825	5	4	28	7	10.99	0.765	0.335448
CDR20291_2552	0	1	1	17	4.78	0.764	NA
CDR20291_3355	0	9	21	17	11.85	0.76	0.330782
CDR20291_0089	6	6	14	25	12.85	0.752	0.356412
CDR20291_0176	4	8	24	15	12.84	0.747	0.358115
CDR20291_2693	0	0	5	7	3.02	0.747	NA
CDR20291_0277	4	16	30	26	19.19	0.746	0.358115
CDR20291_0687	65	64	119	134	95.38	0.744	0.225496
CDR20291_2035	1	7	16	16	10.14	0.744	0.350765
CDR20291_2047	166	152	346	250	228.44	0.742	0.177013
CDR20291_3392	0	2	14	4	4.88	0.729	NA
CDR20291_1774	0	0	9	3	2.96	0.721	NA
CDR20291_2577	0	0	9	3	2.96	0.721	NA
CDR20291_0215	9	2	24	14	12.47	0.718	0.382213
CDR20291_3142	2	6	14	14	8.82	0.705	NA
CDR20291_0082	21	12	47	28	26.85	0.704	0.378369
CDR20291_1012	2	16	13	41	17.89	0.702	0.394973
CDR20291_0012	3	2	11	11	6.86	0.695	NA
CDR20291_3537	10	7	19	26	15.63	0.679	0.414835
CDR20291_2250	3	4	14	11	7.88	0.678	NA
CDR20291_2427	0	12	20	22	13.59	0.67	0.411697
CDR20291_0094	9	4	27	12	13	0.669	0.427449
CDR20291_0073	34	14	61	40	37.16	0.667	0.394973
CDR20291_0078	37	19	78	37	42.87	0.664	0.390053
CDR20291_3352	0	7	6	25	9.66	0.662	0.395499
CDR20291_0129	19	18	49	30	29.17	0.66	0.405549
CDR20291_0241	3	7	20	11	10.26	0.657	0.431116
CDR20291_0116	34	22	64	47	41.87	0.657	0.382213
CDR20291_0761	0	0	8	3	2.65	0.654	NA
CDR20291_3029	8	11	19	27	16.25	0.644	0.448581
CDR20291_0095	25	9	39	34	26.73	0.643	0.434413
CDR20291_1668	1	3	11	8	5.87	0.637	NA
CDR20291_2408	1	6	19	8	8.57	0.631	NA
CDR20291_2366	15	2	35	11	15.84	0.63	0.465938
CDR20291_0663	3	5	20	7	8.87	0.629	NA
CDR20291_1148	18	20	52	27	29.23	0.629	0.437397
CDR20291_3114	1	5	4	20	7.39	0.624	NA
CDR20291_0910	4	10	25	12	12.81	0.621	0.472616
CDR20291_1015	2	5	11	12	7.49	0.62	NA
CDR20291_0824	3	2	13	9	6.87	0.619	NA
45463_3_peg_5	16	18	44	26	26.06	0.614	0.461904
CDR20291_0449	0	2	13	4	4.76	0.602	NA
CDR20291_2539	26	14	52	28	30	0.59	0.479181
CDR20291_2122	0	5	13	9	6.62	0.588	NA
CDR20291_3216	13	37	43	54	36.74	0.588	0.472616
CDR20291_2027	27	25	62	36	37.57	0.578	0.472616
CDR20291_3031	3	2	8	11	5.9	0.569	NA
CDR20291_3252	4	6	15	12	9.28	0.568	NA
CDR20291_1183	0	1	8	4	3.1	0.566	NA
CDR20291_2990	3	8	14	15	9.89	0.564	0.54368
CDR20291_3215	1	5	18	4	6.84	0.562	NA
CDR20291_3234	9	15	33	19	19.15	0.56	0.54774
CDR20291_2619	1	0	11	1	3.31	0.557	NA
CDR20291_2995	0	0	4	5	2.2	0.556	NA
CDR20291_0151	3	2	11	7	5.86	0.548	NA
CDR20291_1122	3	12	14	22	12.65	0.546	0.566081
CDR20291_0072	14	5	33	10	15.34	0.544	0.570214
CDR20291_1933	15	14	34	23	21.55	0.541	0.559778
CDR20291_3420	0	2	9	4	3.62	0.539	NA
CDR20291_1046	1	4	6	12	5.81	0.536	NA
CDR20291_3218	2	6	14	10	8.02	0.535	NA
CDR20291_2521	0	2	8	5	3.55	0.533	NA
CDR20291_2037	2	0	11	2	3.77	0.532	NA
CDR20291_0816	6	14	35	10	16.46	0.528	0.582504
CDR20291_1713	3	6	13	12	8.42	0.528	NA
CDR20291_0117	9	7	23	14	13.36	0.526	0.582504
CDR20291_2045	8	4	20	9	10.24	0.523	0.582504
CDR20291_3274	0	0	6	2	2.08	0.517	NA
CDR20291_2236	0	3	3	14	4.95	0.516	NA
CDR20291_2388	1	6	11	11	7.42	0.516	NA
CDR20291_1643	11	23	29	34	24.2	0.513	0.582504
CDR20291_3233	35	27	68	38	41.98	0.507	0.559778
CDR20291_3227	2	6	11	10	7.19	0.506	NA
CDR20291_1451	3	8	13	15	9.79	0.501	0.608347
CDR20291_1127	7	9	18	16	12.36	0.496	0.619797
CDR20291_0411	0	0	4	4	1.95	0.494	NA
CDR20291_3399	4	1	13	5	5.68	0.491	NA
CDR20291_0003	9	14	11	36	17.84	0.49	0.625015
CDR20291_1151	21	35	48	46	37.31	0.49	0.582504
CDR20291_0122	9	12	19	23	15.87	0.483	0.631068
CDR20291_0074	9	2	20	7	9.55	0.481	0.625015
CDR20291_2896	2	0	8	4	3.33	0.48	NA
CDR20291_1101	4	12	16	18	12.71	0.472	0.637344
CDR20291_2474	14	10	25	19	16.91	0.469	0.637344
CDR20291_2018	0	2	5	6	3.17	0.468	NA
CDR20291_3527	3	10	15	14	10.57	0.468	0.637344
CDR20291_3391	4	7	16	10	9.49	0.466	0.637344
CDR20291_0642	4	4	9	12	7.3	0.459	NA
CDR20291_1897	45	35	58	69	51.81	0.459	0.582504
CDR20291_1345	3	4	11	7	6.24	0.458	NA
CDR20291_3321	1	10	6	22	9.93	0.455	0.637344
CDR20291_3535	3	4	13	7	6.77	0.455	NA
CDR20291_0064	18	37	24	69	37.05	0.454	0.637344
CDR20291_0218	1	0	5	4	2.48	0.452	NA
CDR20291_0113	4	5	16	6	7.88	0.451	NA
CDR20291_2691	2	2	5	9	4.55	0.448	NA
CDR20291_2234	0	0	5	2	1.77	0.442	NA
CDR20291_2852	0	0	5	2	1.77	0.442	NA
CDR20291_1158	1	2	8	5	3.97	0.437	NA
CDR20291_2502	1	32	5	66	26.08	0.436	0.680914
CDR20291_3514	2	2	4	10	4.49	0.433	NA
CDR20291_1155	0	3	8	6	4.2	0.432	NA
CDR20291_0998	9	3	21	5	9.56	0.423	0.692532
CDR20291_0822	9	8	14	18	12.14	0.422	0.703909
CDR20291_1580	1	14	3	32	12.29	0.422	0.685347
CDR20291_1644	40	18	52	41	37.7	0.422	0.659489
CDR20291_0632	0	0	0	8	2.01	0.421	NA
CDR20291_3261	8	2	14	9	8.26	0.418	NA
CDR20291_2909	4	5	15	6	7.57	0.415	NA
CDR20291_1308	9	14	15	26	16.08	0.414	0.711146
CDR20291_1589	26	36	42	56	40.14	0.414	0.654974
CDR20291_0639	0	0	3	4	1.64	0.412	NA
CDR20291_3010	5	2	14	5	6.61	0.412	NA
CDR20291_2686	68	72	120	87	86.81	0.409	0.602892
CDR20291_2085	1	2	0	14	4.33	0.407	NA
CDR20291_3524	32	9	32	37	27.51	0.407	0.711146
CDR20291_3084	7	6	19	7	9.61	0.406	0.719532
CDR20291_2625	2	1	8	3	3.28	0.404	NA
CDR20291_1252	3	6	11	9	7.36	0.402	NA
CDR20291_3296	9	9	28	7	13.26	0.399	0.720584
CDR20291_1304	9	9	23	11	13.01	0.397	0.720584
CDR20291_0198	2	14	6	27	12.4	0.396	0.720584
CDR20291_0008	6	3	11	9	7.4	0.395	NA
CDR20291_0048	4	10	19	10	10.93	0.395	0.720584
CDR20291_3427	2	5	8	9	5.79	0.394	NA
CDR20291_3389	3	12	10	20	11.41	0.392	0.721808
CDR20291_0441	1	2	5	5	3.13	0.391	NA
CDR20291_1375	1	13	14	15	10.67	0.388	0.720584
CDR20291_2815	0	0	1	5	1.57	0.388	NA
CDR20291_0938	2	2	8	5	4.18	0.387	NA
CDR20291_0917	3	2	10	4	4.79	0.382	NA
CDR20291_0301	3	1	6	5	3.68	0.378	NA
CDR20291_2550	4	7	10	13	8.67	0.378	NA
CDR20291_2603	23	18	33	32	26.63	0.378	0.720584
CDR20291_3382	5	1	8	8	5.39	0.378	NA
CDR20291_1968	0	0	5	1	1.51	0.37	NA
CDR20291_1065	5	3	11	7	6.68	0.369	NA
CDR20291_1680	0	0	0	7	1.76	0.369	NA
CDR20291_2219	5	2	11	5	5.78	0.367	NA
CDR20291_3087	7	15	18	20	14.97	0.365	0.75922
CDR20291_0080	0	2	4	5	2.6	0.364	NA
CDR20291_2739	0	2	4	5	2.6	0.364	NA
CDR20291_2062	15	10	27	14	16.19	0.363	0.75922
CDR20291_0997	0	0	4	2	1.45	0.362	NA
CDR20291_3103	30	39	47	55	42.81	0.362	0.720584
CDR20291_3148	0	0	4	2	1.45	0.362	NA
CDR20291_3338	1	2	3	7	3	0.362	NA
CDR20291_2060	7	2	11	8	7.16	0.354	NA
CDR20291_0469	2	1	9	1	3.09	0.349	NA
CDR20291_2173	1	0	5	2	1.98	0.349	NA
CDR20291_2635	0	2	0	10	2.91	0.349	NA
CDR20291_1391	25	14	28	31	24.34	0.347	0.766076
CDR20291_2130	0	0	3	3	1.38	0.347	NA
CDR20291_2407	0	2	1	9	3.18	0.344	NA
CDR20291_2280	2	2	6	4	3.41	0.343	NA
CDR20291_3385	0	1	0	8	2.21	0.343	NA
CDR20291_0897	0	1	4	3	1.9	0.342	NA
CDR20291_1016	38	27	63	33	40.52	0.342	0.746902
CDR20291_2227	3	4	5	10	5.42	0.342	NA
CDR20291_1017	0	6	6	9	5.24	0.341	NA
CDR20291_2230	3	19	4	37	15.91	0.34	0.783249
CDR20291_0450	1	2	1	8	2.94	0.339	NA
CDR20291_2854	14	14	25	19	18.12	0.339	0.783249
CDR20291_0039	14	18	21	28	20.44	0.337	0.783249
CDR20291_0726	2	1	1	8	2.95	0.336	NA
CDR20291_1705	1	3	8	4	3.92	0.335	NA
CDR20291_2393	7	7	15	10	9.82	0.335	0.786776
CDR20291_2116	2	2	5	5	3.35	0.334	NA
CDR20291_0119	8	29	9	50	23.92	0.333	0.790426
CDR20291_3318	9	5	16	9	9.92	0.33	0.790426
CDR20291_2302	8	5	14	9	8.86	0.329	NA
CDR20291_0995	0	5	8	6	4.61	0.327	NA
CDR20291_1631	0	0	1	4	1.32	0.325	NA
CDR20291_0982	80	54	81	103	79.61	0.323	0.720584
CDR20291_2734	2	0	5	3	2.44	0.32	NA
CDR20291_1910	1	2	4	6	3.27	0.318	NA
CDR20291_2813	0	2	6	3	2.93	0.317	NA
CDR20291_3325	8	3	11	9	7.83	0.317	NA
CDR20291_1255	0	0	0	6	1.51	0.316	NA
CDR20291_1510	0	0	0	6	1.51	0.316	NA
CDR20291_2333	25	9	42	11	21.59	0.316	0.804006
CDR20291_3082	3	1	1	9	3.42	0.316	NA
CDR20291_1479	2	2	4	7	3.73	0.313	NA
CDR20291_0637	1	12	3	23	9.63	0.311	0.793456
CDR20291_1385	0	2	5	4	2.87	0.309	NA
CDR20291_3092	0	1	1	5	1.77	0.309	NA
CDR20291_0629	1	0	1	5	1.78	0.307	NA
CDR20291_0611	10	10	18	14	12.91	0.306	0.808023
CDR20291_2765	7	0	10	6	5.74	0.304	NA
CDR20291_0016	3	0	5	4	2.91	0.3	NA
CDR20291_0994	32	31	39	47	37.13	0.3	0.790426
CDR20291_1163	1	5	5	8	4.69	0.3	NA
CDR20291_3026	46	43	61	60	52.4	0.3	0.778672
CDR20291_0103	26	19	40	25	27.82	0.299	0.804006
CDR20291_0133	3	3	4	9	4.65	0.299	NA
CDR20291_1020	5	19	15	23	15.67	0.298	0.809416
CDR20291_0093	34	16	40	31	30.45	0.298	0.804006
CDR20291_0635	15	11	27	14	16.8	0.298	0.809416
CDR20291_1020	39	12	35	38	31.22	0.296	0.808023
CDR20291_0333	5	7	11	10	8.44	0.294	NA
CDR20291_1733	3	2	8	4	4.14	0.293	NA
CDR20291_2628	0	12	5	19	9.05	0.292	NA
CDR20291_0378	0	0	4	1	1.2	0.29	NA
CDR20291_0447	0	0	4	1	1.2	0.29	NA
CDR20291_2023	0	3	1	9	3.38	0.288	NA
CDR20291_3257	3	6	9	7	6.01	0.288	NA
CDR20291_0651	2	2	5	4	3.1	0.287	NA
CDR20291_0490	15	6	18	15	13.44	0.286	0.820766
CDR20291_0894	1	0	4	2	1.66	0.286	NA
CDR20291_3430	3	1	6	3	3.17	0.286	NA
CDR20291_0118	9	12	13	19	13.08	0.284	0.820766
CDR20291_1121	0	3	4	6	3.26	0.284	NA
CDR20291_0217	0	2	1	6	2.22	0.283	NA
CDR20291_1052	17	19	28	24	22.07	0.282	0.815035
CDR20291_1302	6	6	9	11	7.87	0.28	NA
CDR20291_3299	3	2	6	5	4.09	0.28	NA
CDR20291_0105	2	10	6	14	7.93	0.279	NA
CDR20291_2434	2	18	3	32	13.71	0.278	0.820766
CDR20291_2584	0	0	3	2	1.13	0.278	NA
CDR20291_3243	5	10	10	15	10.18	0.278	0.820819
CDR20291_2074	1	3	5	5	3.54	0.276	NA
CDR20291_2659	0	5	5	7	4.23	0.275	NA
CDR20291_0852	1	0	3	3	1.6	0.273	NA
CDR20291_2615	9	16	23	14	15.35	0.273	0.823517
CDR20291_0915	2	7	4	13	6.45	0.272	NA
CDR20291_3079	0	2	6	2	2.68	0.27	NA
CDR20291_0079	73	39	110	39	65.06	0.267	0.809416
CDR20291_2478	0	2	1	7	2.68	0.265	NA
CDR20291_3246	0	1	6	0	1.78	0.265	NA
CDR20291_3313	1	3	4	6	3.47	0.265	NA
CDR20291_2340	1	3	0	11	3.78	0.263	NA
CDR20291_2929	1	1	1	5	1.99	0.262	NA
CDR20291_3228	0	3	6	3	3.14	0.261	NA
CDR20291_1494	0	0	0	5	1.26	0.26	NA
CDR20291_1350	1	2	3	6	2.95	0.259	NA
CDR20291_2668	1	6	3	12	5.46	0.259	NA
CDR20291_2353	28	17	37	25	26.7	0.258	0.825522
CDR20291_2341	0	1	0	6	1.71	0.257	NA
CDR20291_0625	4	8	5	15	8.11	0.25	NA
CDR20291_1466	2	0	3	4	2.06	0.249	NA
45463_3_peg_3	7	2	14	2	6.09	0.248	NA
CDR20291_0097	6	0	15	0	5.28	0.248	NA
CDR20291_2496	5	18	4	32	14.88	0.248	0.847057
CDR20291_2541	0	5	6	5	4.04	0.248	NA
CDR20291_0075	47	19	75	16	39.22	0.247	0.843267
CDR20291_1598	0	3	4	5	3.01	0.244	NA
CDR20291_0040	3	10	3	20	9.12	0.242	NA
CDR20291_0626	2	15	3	25	11.15	0.24	0.847057
CDR20291_3521	4	2	8	4	4.37	0.24	NA
CDR20291_0486	1	2	0	9	3.08	0.238	NA
CDR20291_1819	2	2	5	3	2.85	0.238	NA
CDR20291_3447	0	2	1	5	1.97	0.238	NA
CDR20291_2479	3	9	8	11	7.51	0.237	NA
CDR20291_0298	0	2	0	7	2.16	0.235	NA
CDR20291_1854	2	3	5	5	3.75	0.234	NA
CDR20291_2526	0	1	4	1	1.4	0.229	NA
CDR20291_0899	1	1	3	3	1.8	0.227	NA
CDR20291_1957	1	1	3	3	1.8	0.227	NA
CDR20291_3097	4	5	5	10	6.05	0.226	NA
CDR20291_2046	32	29	42	36	34.59	0.223	0.851024
CDR20291_2210	28	16	44	15	25.89	0.223	0.877326
CDR20291_1876	5	14	10	18	11.94	0.221	0.879218
CDR20291_2410	1	10	4	15	7.54	0.221	NA
CDR20291_3241	3	8	5	12	6.93	0.221	NA
CDR20291_0112	12	11	10	22	13.85	0.22	0.879218
CDR20291_1582	9	6	10	12	9.29	0.219	NA
CDR20291_0645	5	6	9	9	7.36	0.218	NA
CDR20291_1257	1	0	3	2	1.35	0.218	NA
CDR20291_2247	1	0	3	2	1.35	0.218	NA
CDR20291_3386	0	2	4	2	1.85	0.217	NA
CDR20291_3398	0	2	4	2	1.85	0.217	NA
CDR20291_0612	6	2	5	8	5.17	0.215	NA
CDR20291_1256	1	5	4	7	4.12	0.214	NA
CDR20291_3402	11	13	18	15	14.18	0.212	0.882058
CDR20291_1628	0	1	0	5	1.46	0.211	NA
CDR20291_1850	0	1	0	5	1.46	0.211	NA
CDR20291_1961	0	3	5	3	2.82	0.211	NA
CDR20291_3431	0	1	0	5	1.46	0.211	NA
CDR20291_0372	84	76	102	93	88.74	0.21	0.825522
CDR20291_3295	9	6	14	9	9.69	0.21	0.882058
CDR20291_2473	21	16	28	21	21.58	0.208	0.882058
CDR20291_1040	0	0	3	1	0.88	0.206	NA
CDR20291_1115	35	26	40	36	34.33	0.205	0.879218
CDR20291_2217	0	2	3	3	1.79	0.205	NA
CDR20291_1167	0	1	1	3	1.27	0.204	NA
CDR20291_1989	0	1	1	3	1.27	0.204	NA
CDR20291_2717	0	1	1	3	1.27	0.204	NA
CDR20291_1540	1	2	1	5	2.19	0.203	NA
CDR20291_1595	0	3	4	4	2.75	0.202	NA
CDR20291_2343	3	6	6	8	5.85	0.202	NA
CDR20291_2898	0	0	0	4	1	0.202	NA
CDR20291_1386	0	5	1	9	3.78	0.201	NA
CDR20291_1144	2	4	6	4	4.01	0.199	NA
CDR20291_1607	2	2	1	6	2.65	0.198	NA
CDR20291_1829	9	7	18	5	9.62	0.195	0.893501
CDR20291_2380	6	3	6	8	5.89	0.195	NA
CDR20291_3530	2	2	1	7	3.1	0.195	NA
CDR20291_1474	0	2	0	6	1.91	0.194	NA
CDR20291_2025	0	2	0	6	1.91	0.194	NA
45463_3_peg_1	23	22	32	25	25.36	0.193	0.889117
CDR20291_0654	1	3	1	7	3.09	0.192	NA
CDR20291_2579	3	2	1	8	3.57	0.192	NA
CDR20291_0081	47	39	51	54	47.58	0.191	0.879218
CDR20291_2876	3	3	1	9	4.02	0.191	NA
CDR20291_0744	0	0	1	2	0.82	0.19	NA
CDR20291_1154	0	0	1	2	0.82	0.19	NA
CDR20291_1881	0	0	1	2	0.82	0.19	NA
CDR20291_1999	0	2	1	4	1.72	0.19	NA
CDR20291_2926	0	0	1	2	0.82	0.19	NA
CDR20291_0423	0	0	4	0	0.95	0.187	NA
CDR20291_1830	0	0	4	0	0.95	0.187	NA
CDR20291_0106	14	13	16	18	15.26	0.185	0.898546
CDR20291_3316	0	2	0	7	2.36	0.184	NA
CDR20291_2059	2	1	5	1	2.14	0.183	NA
CDR20291_0086	44	11	43	26	30.97	0.182	0.896715
CDR20291_1591	3	4	4	8	4.81	0.18	NA
CDR20291_2303	1	2	4	2	2.06	0.18	NA
CDR20291_3224	2	2	4	4	2.98	0.18	NA
CDR20291_0071	51	28	44	52	43.95	0.179	0.890319
CDR20291_3434	3	2	4	5	3.45	0.179	NA
CDR20291_1895	0	3	0	8	2.81	0.177	NA
CDR20291_2731	3	0	0	7	2.4	0.177	NA
CDR20291_2384	0	3	1	6	2.63	0.176	NA
CDR20291_2058	1	5	4	6	3.87	0.175	NA
CDR20291_0062	15	9	23	8	13.53	0.171	0.917625
CDR20291_1614	2	2	3	4	2.46	0.168	NA
CDR20291_1555	0	4	5	3	3.02	0.167	NA
CDR20291_0366	13	23	10	35	20.34	0.166	0.919789
CDR20291_3248	1	3	3	5	2.9	0.166	NA
CDR20291_1153	0	2	4	1	1.6	0.163	NA
CDR20291_1298	1	2	0	7	2.57	0.163	NA
CDR20291_1596	0	1	0	4	1.2	0.163	NA
CDR20291_1896	0	1	0	4	1.2	0.163	NA
CDR20291_2630	0	2	4	1	1.6	0.163	NA
CDR20291_0144	6	7	5	13	7.83	0.162	NA
CDR20291_2556	4	7	5	11	6.9	0.161	NA
CDR20291_2862	0	2	4	2	2.05	0.161	NA
CDR20291_1291	0	1	3	1	1.08	0.16	NA
CDR20291_1709	1	3	0	8	3.03	0.16	NA
CDR20291_1832	0	1	3	1	1.08	0.16	NA
CDR20291_1860	15	23	16	30	21.11	0.16	0.919789
CDR20291_0705	3	2	8	2	3.85	0.159	NA
CDR20291_0736	0	4	4	4	2.96	0.158	NA
CDR20291_1169	45	30	54	35	41.12	0.157	0.917625
CDR20291_1521	17	88	23	104	57.96	0.157	0.919789
CDR20291_2470	4	10	4	16	8.64	0.154	NA
CDR20291_2374	0	2	0	5	1.66	0.153	NA
CDR20291_2392	0	2	6	0	2.18	0.153	NA
CDR20291_2927	0	2	0	5	1.66	0.153	NA
CDR20291_1859	1	2	1	5	2.39	0.152	NA
CDR20291_0052	6	5	10	5	6.48	0.152	NA
CDR20291_1102	3	4	1	10	4.68	0.152	NA
CDR20291_2231	16	24	18	31	22.29	0.151	0.919789
CDR20291_2641	0	2	5	0	1.66	0.15	NA
CDR20291_0652	0	3	3	4	2.44	0.149	NA
CDR20291_2848	0	14	4	17	8.83	0.149	NA
CDR20291_1322	0	0	0	3	0.75	0.148	NA
CDR20291_2140	0	0	0	3	0.75	0.148	NA
CDR20291_2259	0	0	0	3	0.75	0.148	NA
CDR20291_3035	0	0	0	3	0.75	0.148	NA
63_3_peg_1569	0	1	1	2	1.02	0.147	NA
CDR20291_0211	0	1	1	2	1.02	0.147	NA
CDR20291_2466	0	4	3	5	2.89	0.147	NA
CDR20291_3175	0	1	1	2	1.02	0.147	NA
CDR20291_3433	0	1	1	2	1.02	0.147	NA
CDR20291_3438	0	1	1	2	1.02	0.147	NA
CDR20291_2930	30	35	19	58	35.61	0.146	0.919789
CDR20291_2134	1	0	1	2	1.03	0.145	NA
CDR20291_0180	11	15	11	21	14.71	0.143	0.919789
CDR20291_1092	23	13	27	17	19.88	0.143	0.919789
CDR20291_1180	4	10	3	17	8.58	0.143	NA
CDR20291_1536	3	6	9	4	5.48	0.143	NA
CDR20291_0748	0	5	0	9	3.46	0.139	NA
CDR20291_1666	3	2	5	2	2.81	0.139	NA
CDR20291_3030	26	27	24	39	29.24	0.138	0.919789
CDR20291_0010	0	2	1	4	1.92	0.137	NA
CDR20291_1058	0	2	1	4	1.92	0.137	NA
CDR20291_1448	0	2	1	4	1.92	0.137	NA
CDR20291_3378	6	6	13	4	7.26	0.137	NA
CDR20291_0902	0	6	0	11	4.37	0.136	NA
CDR20291_1323	126	145	58	255	146.26	0.136	0.919789
CDR20291_2832	3	6	8	5	5.4	0.136	NA
CDR20291_0101	0	0	3	0	0.63	0.135	NA
CDR20291_0860	0	0	3	0	0.63	0.135	NA
CDR20291_1848	0	0	3	0	0.63	0.135	NA
CDR20291_2350	0	0	3	0	0.63	0.135	NA
CDR20291_2879	0	0	3	0	0.63	0.135	NA
CDR20291_2991	0	0	3	0	0.63	0.135	NA
CDR20291_3176	0	0	3	0	0.63	0.135	NA
CDR20291_0350	1	3	4	3	2.72	0.131	NA
CDR20291_0643	0	6	5	4	3.67	0.129	NA
CDR20291_0591	0	0	1	1	0.57	0.128	NA
CDR20291_0038	1	6	3	8	4.46	0.127	NA
CDR20291_0046	1	7	8	4	4.92	0.127	NA
CDR20291_0041	16	24	11	36	21.96	0.126	0.924664
CDR20291_3323	25	27	37	24	28.21	0.126	0.924664
CDR20291_0498	7	28	9	33	19.23	0.125	0.924664
CDR20291_0640	4	2	3	7	4.06	0.125	NA
CDR20291_1918	3	3	0	10	4.17	0.125	NA
CDR20291_1662	3	1	4	3	2.76	0.124	NA
CDR20291_2006	3	8	1	13	6.23	0.124	NA
CDR20291_2419	1	1	0	4	1.42	0.124	NA
CDR20291_2573	1	1	0	4	1.42	0.124	NA
CDR20291_1966	1	8	0	13	5.49	0.123	NA
CDR20291_3085	1	2	0	5	1.87	0.123	NA
CDR20291_1157	20	9	19	15	15.63	0.121	0.924664
63_3_peg_2332	0	0	0	2	0.5	0.12	NA
CDR20291_0178	0	0	0	2	0.5	0.12	NA
CDR20291_0472	0	0	0	2	0.5	0.12	NA
CDR20291_0767	0	0	0	2	0.5	0.12	NA
CDR20291_0846	0	0	0	2	0.5	0.12	NA
CDR20291_1373	136	166	47	296	161.09	0.12	0.924664
CDR20291_1476	0	0	0	2	0.5	0.12	NA
CDR20291_2477	0	0	0	2	0.5	0.12	NA
CDR20291_2593	0	0	0	2	0.5	0.12	NA
CDR20291_3126	0	0	0	2	0.5	0.12	NA
CDR20291_3442	0	0	0	2	0.5	0.12	NA
CDR20291_3314	0	5	4	4	3.16	0.119	NA
CDR20291_1119	17	25	9	40	22.75	0.118	0.924664
CDR20291_1303	1	2	3	3	2.2	0.118	NA
CDR20291_1975	13	21	16	23	18.31	0.118	0.924664
CDR20291_0374	14	20	8	32	18.37	0.117	0.924664
CDR20291_1674	2	5	6	3	3.96	0.116	NA
CDR20291_0999	1	2	3	2	1.75	0.115	NA
CDR20291_0681	0	1	0	3	0.95	0.114	NA
CDR20291_2209	0	1	0	3	0.95	0.114	NA
CDR20291_3459	0	1	0	3	0.95	0.114	NA
CDR20291_3339	2	4	1	7	3.5	0.113	NA
CDR20291_2994	1	0	0	3	0.97	0.112	NA
CDR20291_3222	1	1	3	1	1.3	0.111	NA
CDR20291_0770	0	2	0	4	1.41	0.11	NA
CDR20291_0779	0	2	0	4	1.41	0.11	NA
CDR20291_2228	2	3	1	6	3.05	0.11	NA
CDR20291_2679	0	2	0	4	1.41	0.11	NA
CDR20291_3089	0	2	0	4	1.41	0.11	NA
CDR20291_0170	1	4	1	6	3.04	0.109	NA
CDR20291_2476	0	2	0	5	1.86	0.109	NA
CDR20291_0222	0	4	0	7	2.76	0.108	NA
CDR20291_1402	6	2	5	6	4.87	0.108	NA
CDR20291_1940	0	3	0	6	2.31	0.108	NA
CDR20291_2763	0	6	0	9	3.67	0.108	NA
CDR20291_0365	49	36	67	29	45.23	0.107	0.924664
CDR20291_1466	1	3	1	5	2.59	0.107	NA
CDR20291_1836	3	10	16	0	7.16	0.105	NA
CDR20291_2744	3	2	1	5	2.61	0.105	NA
CDR20291_3324	32	17	35	20	25.99	0.105	0.935242
CDR20291_2369	5	9	5	12	7.77	0.104	NA
CDR20291_3018	3	7	0	14	6.18	0.104	NA
CDR20291_0771	0	2	3	2	1.74	0.103	NA
CDR20291_1103	0	8	5	6	4.78	0.101	NA
CDR20291_3395	5	6	6	8	6.48	0.101	NA
CDR20291_0126	27	33	37	31	32.01	0.1	0.935242
CDR20291_3404	1	1	1	2	1.23	0.099	NA
CDR20291_0363	2	1	1	3	1.7	0.099	NA
CDR20291_1374	2	1	1	3	1.7	0.099	NA
CDR20291_2738	1	1	1	2	1.23	0.099	NA
CDR20291_3083	2	7	0	12	5.25	0.099	NA
CDR20291_3360	11	8	20	3	10.59	0.099	0.944452
CDR20291_1707	5	6	15	0	6.68	0.096	NA
CDR20291_0661	2	0	3	1	1.31	0.095	NA
CDR20291_0076	12	1	9	7	7.16	0.094	NA
CDR20291_2632	4	7	11	3	6.47	0.094	NA
CDR20291_2658	17	16	23	15	17.74	0.094	0.944452
CDR20291_3541	5	3	9	2	4.8	0.094	NA
CDR20291_0686	1	5	4	4	3.37	0.093	NA
CDR20291_0898	0	3	1	4	2.12	0.093	NA
CDR20291_0738	3	5	3	7	4.23	0.092	NA
CDR20291_1770	0	2	1	2	1.22	0.089	NA
CDR20291_2017	0	2	1	2	1.22	0.089	NA
CDR20291_2144	4	10	3	15	8.08	0.089	NA
CDR20291_0951	0	1	1	1	0.77	0.087	NA
CDR20291_2024	5	25	6	28	16.12	0.087	0.944452
CDR20291_2462	0	1	1	1	0.77	0.087	NA
CDR20291_0736	1	0	1	1	0.78	0.086	NA
CDR20291_0368	17	12	19	14	15.54	0.086	0.944452
CDR20291_0634	4	10	0	17	7.75	0.086	NA
CDR20291_2352	0	0	1	0	0.32	0.086	NA
CDR20291_3275	1	0	1	1	0.78	0.086	NA
CDR20291_3483	0	0	1	0	0.32	0.086	NA
CDR20291_0083	50	16	53	21	35.16	0.085	0.944452
CDR20291_0655	2	4	3	5	3.32	0.084	NA
CDR20291_0828	2	6	1	9	4.61	0.084	NA
CDR20291_0953	1	3	0	6	2.52	0.084	NA
CDR20291_2220	2	6	1	9	4.61	0.084	NA
CDR20291_0923	16	11	14	17	14.61	0.083	0.944452
CDR20291_1182	0	6	0	18	5.92	0.083	NA
CDR20291_3170	0	7	0	10	4.32	0.083	NA
CDR20291_1045	5	18	14	13	12.64	0.08	0.944452
CDR20291_0896	0	0	0	1	0.25	0.078	NA
CDR20291_1202	0	0	0	1	0.25	0.078	NA
CDR20291_2113	1	2	0	4	1.62	0.078	NA
CDR20291_0353	0	5	0	7	2.96	0.077	NA
CDR20291_0725	3	7	4	8	5.4	0.077	NA
CDR20291_0484	3	5	5	5	4.58	0.076	NA
CDR20291_1000	19	2	16	8	11.42	0.076	0.944452
CDR20291_2072	15	17	13	23	17	0.076	0.944452
CDR20291_0057	69	37	92	24	55.62	0.075	0.944452
CDR20291_1971	1	1	0	3	1.17	0.074	NA
CDR20291_0912	10	17	21	9	14.41	0.073	0.944452
CDR20291_1061	0	3	0	5	2.06	0.072	NA
CDR20291_2293	0	3	0	5	2.06	0.072	NA
CDR20291_2160	1	9	0	12	5.44	0.071	NA
CDR20291_2494	3	3	6	2	3.74	0.071	NA
CDR20291_0492	0	2	0	4	1.61	0.069	NA
CDR20291_2906	0	2	0	4	1.61	0.069	NA
CDR20291_1147	4	2	6	2	3.75	0.068	NA
CDR20291_2339	16	10	18	11	13.65	0.067	0.944578
CDR20291_1166	0	2	0	3	1.15	0.066	NA
CDR20291_1174	0	2	0	3	1.15	0.066	NA
CDR20291_1778	3	5	4	6	4.51	0.066	NA
CDR20291_2912	0	2	0	3	1.15	0.066	NA
CDR20291_0987	10	11	14	10	11.36	0.064	0.944578
CDR20291_2629	3	12	3	15	8.26	0.064	NA
CDR20291_1264	0	1	0	2	0.7	0.062	NA
CDR20291_1429	0	1	0	2	0.7	0.062	NA
CDR20291_1617	0	1	0	2	0.7	0.062	NA
CDR20291_1671	0	1	0	2	0.7	0.062	NA
CDR20291_2458	0	1	0	2	0.7	0.062	NA
CDR20291_1955	3	5	4	5	4.05	0.061	NA
CDR20291_2386	1	0	0	2	0.72	0.061	NA
CDR20291_0896	3	0	4	1	2.05	0.06	NA
CDR20291_0043	2	5	0	8	3.64	0.059	NA
CDR20291_2266	1	2	3	1	1.5	0.059	NA
CDR20291_1018	65	45	71	46	56.72	0.056	0.944578
CDR20291_2741	0	2	3	1	1.49	0.054	NA
CDR20291_3028	9	15	4	22	12.42	0.054	0.950151
CDR20291_2631	2	7	1	9	4.81	0.053	NA
CDR20291_3132	5	3	9	1	4.55	0.053	NA
CDR20291_3436	2	2	1	3	1.9	0.053	NA
CDR20291_2676	7	8	6	10	7.81	0.051	NA
CDR20291_3146	7	18	3	24	12.78	0.051	0.950151
CDR20291_0458	3	2	5	1	2.76	0.048	NA
CDR20291_2087	3	7	4	8	5.62	0.046	NA
CDR20291_2042	3	2	0	6	2.76	0.045	NA
CDR20291_3151	3	4	3	5	3.53	0.045	NA
CDR20291_2506	26	6	15	19	16.59	0.044	0.95801
CDR20291_2718	2	1	1	2	1.45	0.044	NA
CDR20291_2798	6	3	6	4	4.88	0.044	NA
CDR20291_2346	0	2	1	2	1.42	0.043	NA
CDR20291_3349	0	2	1	2	1.42	0.043	NA
CDR20291_1317	7	13	16	5	10.28	0.042	0.95801
CDR20291_1370	15	23	13	28	19.86	0.042	0.95801
CDR20291_2829	2	6	1	7	3.91	0.042	NA
CDR20291_3078	1	5	3	4	3.05	0.039	NA
CDR20291_0485	3	8	3	9	5.54	0.038	NA
CDR20291_3169	2	0	3	0	1.06	0.037	NA
CDR20291_0570	1	2	0	4	1.82	0.037	NA
CDR20291_2456	2	0	3	0	1.06	0.037	NA
CDR20291_2520	24	20	30	16	22.6	0.037	0.96217
CDR20291_0214	0	2	1	1	0.97	0.035	NA
CDR20291_0216	0	2	1	1	0.97	0.035	NA
CDR20291_2420	0	2	1	1	0.97	0.035	NA
CDR20291_3247	0	2	1	1	0.97	0.035	NA
CDR20291_0185	0	3	0	4	1.81	0.034	NA
CDR20291_0931	0	3	0	4	1.81	0.034	NA
CDR20291_2401	0	3	0	4	1.81	0.034	NA
CDR20291_3320	6	16	1	22	11.35	0.034	0.963677
CDR20291_3536	9	7	14	4	8.64	0.034	NA
CDR20291_0942	7	5	8	5	6.06	0.033	NA
CDR20291_0196	1	4	3	3	2.6	0.032	NA
CDR20291_2680	62	43	66	42	52.99	0.031	0.963677
CDR20291_1341	2	0	1	1	0.99	0.03	NA
CDR20291_1118	8	10	11	7	8.93	0.03	NA
CDR20291_2683	1	2	0	3	1.37	0.03	NA
CDR20291_1176	3	2	3	3	2.63	0.028	NA
CDR20291_3446	3	2	3	3	2.63	0.028	NA
CDR20291_3040	0	2	0	3	1.36	0.027	NA
CDR20291_0206	0	2	0	3	1.36	0.027	NA
CDR20291_2870	0	2	0	3	1.36	0.027	NA
463_3_peg_210	3	6	8	3	5.11	0.025	NA
CDR20291_0751	0	1	1	0	0.52	0.025	NA
CDR20291_1047	0	1	1	0	0.52	0.025	NA
5463_3_peg_19	1	0	1	0	0.53	0.023	NA
CDR20291_1185	1	6	0	7	3.38	0.023	NA
CDR20291_0774	2	5	0	7	3.39	0.022	NA
CDR20291_1359	9	3	6	6	6.02	0.022	NA
CDR20291_2687	9	2	9	2	5.25	0.022	NA
CDR20291_3011	22	2	18	8	12.59	0.022	0.979275
CDR20291_0335	2	2	3	2	2.16	0.021	NA
CDR20291_0935	1	1	0	2	0.92	0.021	NA
CDR20291_1175	1	4	1	4	2.54	0.021	NA
CDR20291_3032	2	2	3	2	2.16	0.021	NA
CDR20291_2331	0	2	0	2	0.9	0.02	NA
CDR20291_3513	0	2	0	2	0.9	0.02	NA
CDR20291_0455	3	4	5	2	3.41	0.019	NA
CDR20291_3405	6	2	5	3	3.91	0.019	NA
CDR20291_1844	1	0	0	1	0.46	0.016	NA
CDR20291_0971	5	2	0	7	3.44	0.015	NA
CDR20291_1146	0	6	0	6	2.91	0.015	NA
CDR20291_3407	0	6	0	6	2.91	0.015	NA
CDR20291_0346	3	0	4	0	1.8	0.013	NA
CDR20291_1039	9	6	6	9	7.59	0.013	NA
CDR20291_0327	0	4	1	3	2.07	0.012	NA
CDR20291_2428	1	2	3	1	1.7	0.012	NA
CDR20291_3232	4	0	3	2	2.2	0.012	NA
CDR20291_1186	2	2	3	1	1.71	0.01	NA
CDR20291_3551	2	2	1	3	2.1	0.01	NA
CDR20291_2139	1	4	0	5	2.47	0.009	NA
CDR20291_2043	3	1	3	1	1.72	0.007	NA
CDR20291_3244	5	12	6	11	8.64	0.007	NA
CDR20291_1837	1	4	5	0	2.48	0.004	NA
CDR20291_1094	12	4	10	6	8.03	0.003	NA
CDR20291_2866	0	2	3	0	1.23	0.003	NA
CDR20291_3341	0	3	1	2	1.62	0.003	NA
CDR20291_2549	0	4	0	4	2.01	0.002	NA
CDR20291_2655	10	14	9	15	11.95	0.002	0.999387
CDR20291_0171	7	3	5	5	5.03	0.001	NA
CDR20291_1299	16	4	16	4	10.17	0.001	0.999387
CDR20291_0515	0	0	0	0	0	0	NA
CDR20291_1439	0	0	0	0	0	0	NA
CDR20291_3464	0	0	0	0	0	0	NA
CDR20291_1055	18	12	14	16	14.99	0	0.999387
CDR20291_1619	4	8	6	6	6.16	0	NA
CDR20291_2617	0	0	0	0	0	0	NA
CDR20291_0088	22	20	14	28	21.08	-0.001	0.999387
CDR20291_2338	34	15	25	24	24.7	-0.001	0.999387
CDR20291_0227	2	2	1	2	1.65	-0.002	NA
CDR20291_0930	2	2	1	2	1.65	-0.002	NA
CDR20291_0980	2	1	3	0	1.26	-0.002	NA
CDR20291_0863	3	3	3	4	3.29	-0.003	NA
CDR20291_0719	11	8	15	4	9.58	-0.004	0.999387
CDR20291_1368	3	2	0	4	2.05	-0.004	NA
CDR20291_1831	3	1	1	2	1.66	-0.004	NA
CDR20291_3522	3	1	1	2	1.66	-0.004	NA
CDR20291_0090	4	2	4	2	2.92	-0.005	NA
CDR20291_1143	3	0	1	2	1.67	-0.006	NA
CDR20291_2543	0	3	0	3	1.56	-0.007	NA
CDR20291_3383	4	8	5	7	6.1	-0.007	NA
CDR20291_2471	2	4	3	3	2.82	-0.009	NA
CDR20291_0373	3	4	1	5	3.22	-0.01	NA
CDR20291_3334	1	2	0	3	1.57	-0.01	NA
CDR20291_3081	7	8	1	13	7.3	-0.011	NA
CDR20291_0192	2	2	0	3	1.58	-0.012	NA
CDR20291_1066	3	3	1	5	3.23	-0.012	NA
CDR20291_3516	4	1	4	1	2.47	-0.015	NA
CDR20291_2069	2	5	0	6	3.14	-0.016	NA
CDR20291_1057	0	2	0	2	1.1	-0.017	NA
CDR20291_3130	0	2	0	2	1.1	-0.017	NA
CDR20291_3256	0	2	0	2	1.1	-0.017	NA
CDR20291_0716	8	13	9	11	10.11	-0.018	0.983844
CDR20291_1833	2	2	4	0	1.98	-0.019	NA
CDR20291_2271	0	2	1	0	0.72	-0.019	NA
CDR20291_2397	0	2	1	0	0.72	-0.019	NA
CDR20291_0489	2	3	3	2	2.36	-0.021	NA
CDR20291_2329	7	9	10	5	7.7	-0.021	NA
CDR20291_2708	1	2	0	2	1.12	-0.022	NA
CDR20291_2295	3	2	3	2	2.38	-0.023	NA
CDR20291_1915	2	0	1	0	0.74	-0.024	NA
CDR20291_2158	2	1	0	2	1.13	-0.024	NA
CDR20291_3094	2	0	1	0	0.74	-0.024	NA
CDR20291_3219	4	2	1	4	2.79	-0.025	NA
CDR20291_2951	1	1	1	0	0.73	-0.026	NA
CDR20291_0338	1	17	3	14	8.58	-0.026	NA
CDR20291_0797	4	6	6	3	4.81	-0.026	NA
CDR20291_0913	0	2	0	1	0.65	-0.026	NA
CDR20291_0996	3	6	1	7	4.33	-0.026	NA
CDR20291_1063	0	2	0	1	0.65	-0.026	NA
CDR20291_1110	0	2	0	1	0.65	-0.026	NA
CDR20291_1294	0	2	0	1	0.65	-0.026	NA
CDR20291_1399	0	2	0	1	0.65	-0.026	NA
CDR20291_1950	0	2	0	1	0.65	-0.026	NA
CDR20291_2794	0	2	0	1	0.65	-0.026	NA
CDR20291_3065	0	2	0	1	0.65	-0.026	NA
CDR20291_2851	14	7	9	11	10.2	-0.027	0.973896
CDR20291_3520	3	8	9	2	5.58	-0.027	NA
CDR20291_2387	0	8	0	7	3.77	-0.028	NA
CDR20291_2602	0	5	0	4	2.21	-0.028	NA
CDR20291_3353	5	5	6	3	4.82	-0.028	NA
CDR20291_3172	13	3	10	5	7.79	-0.03	NA
CDR20291_1229	12	5	14	2	8.17	-0.031	NA
CDR20291_1301	2	3	1	3	2.3	-0.031	NA
CDR20291_0049	1	1	0	1	0.67	-0.033	NA
CDR20291_1956	1	1	0	1	0.67	-0.033	NA
CDR20291_3220	1	1	0	1	0.67	-0.033	NA
CDR20291_0058	4	0	3	1	1.95	-0.034	NA
CDR20291_3217	6	10	1	13	7.49	-0.034	NA
CDR20291_2493	2	3	0	4	2.23	-0.037	NA
CDR20291_0974	3	4	4	2	3.09	-0.039	NA
CDR20291_1242	0	4	0	3	1.76	-0.039	NA
CDR20291_1416	0	4	0	3	1.76	-0.039	NA
CDR20291_2199	3	0	3	0	1.49	-0.039	NA
CDR20291_2546	0	4	0	3	1.76	-0.039	NA
CDR20291_1403	1	2	3	0	1.45	-0.04	NA
CDR20291_2356	1	2	3	0	1.45	-0.04	NA
CDR20291_0051	187	103	117	161	142.03	-0.041	0.950151
CDR20291_1556	4	13	3	13	8.18	-0.041	NA
CDR20291_2991	0	1	0	0	0.2	-0.042	NA
CDR20291_0058	186	105	200	80	142.87	-0.042	0.950151
CDR20291_1100	0	1	0	0	0.2	-0.042	NA
CDR20291_1928	0	1	0	0	0.2	-0.042	NA
CDR20291_2355	4	7	0	10	5.39	-0.042	NA
CDR20291_2547	0	1	0	0	0.2	-0.042	NA
CDR20291_2923	1	3	1	2	1.84	-0.042	NA
CDR20291_0092	6	2	3	4	3.53	-0.043	NA
CDR20291_1394	2	2	3	0	1.46	-0.043	NA
63_3_peg_2399	1	0	0	0	0.21	-0.044	NA
CDR20291_0284	8	7	8	6	7.13	-0.047	NA
CDR20291_2325	3	10	3	9	6.16	-0.048	NA
CDR20291_0354	3	4	3	3	3.03	-0.049	NA
CDR20291_1828	2	17	14	3	8.87	-0.049	NA
CDR20291_2099	4	3	1	5	3.44	-0.049	NA
CDR20291_2152	5	6	6	4	5.47	-0.049	NA
CDR20291_1087	2	2	0	3	1.78	-0.05	NA
CDR20291_1723	5	2	6	0	3.46	-0.05	NA
CDR20291_0379	0	3	0	2	1.31	-0.051	NA
CDR20291_3484	3	2	0	3	1.8	-0.052	NA
CDR20291_2238	3	1	0	3	1.81	-0.053	NA
CDR20291_0084	119	90	99	99	101.68	-0.054	0.944578
CDR20291_1384	3	7	1	7	4.52	-0.054	NA
CDR20291_3027	1	6	0	5	2.88	-0.054	NA
CDR20291_2207	8	14	4	16	10.5	-0.056	0.950151
CDR20291_2370	5	11	0	14	7.61	-0.056	NA
CDR20291_3375	0	23	1	18	10.46	-0.057	0.944578
463_3_peg_116	32	31	37	23	30.88	-0.06	0.944578
CDR20291_1534	26	25	28	20	24.82	-0.06	0.944578
CDR20291_3108	4	2	1	4	2.99	-0.062	NA
CDR20291_0164	0	4	3	0	1.64	-0.064	NA
CDR20291_0575	0	2	0	1	0.85	-0.064	NA
CDR20291_1390	0	2	0	1	0.85	-0.064	NA
CDR20291_1687	0	2	0	1	0.85	-0.064	NA
CDR20291_1730	0	2	0	1	0.85	-0.064	NA
CDR20291_1731	0	2	0	1	0.85	-0.064	NA
CDR20291_1898	0	2	0	1	0.85	-0.064	NA
CDR20291_2002	0	2	0	1	0.85	-0.064	NA
CDR20291_2675	0	2	0	1	0.85	-0.064	NA
CDR20291_2688	0	2	0	1	0.85	-0.064	NA
CDR20291_2775	0	2	0	1	0.85	-0.064	NA
CDR20291_2842	0	2	0	1	0.85	-0.064	NA
CDR20291_3171	2	7	0	7	3.99	-0.064	NA
CDR20291_2270	2	2	0	2	1.33	-0.065	NA
CDR20291_1150	15	6	13	6	9.9	-0.068	0.944578
CDR20291_0817	8	12	6	11	9.28	-0.069	NA
CDR20291_1089	6	6	1	9	5.68	-0.069	NA
CDR20291_3048	9	9	10	6	8.59	-0.069	NA
CDR20291_1464	3	0	0	1	0.89	-0.07	NA
CDR20291_2448	5	0	3	1	2.16	-0.07	NA
CDR20291_2480	6	1	5	0	2.96	-0.07	NA
CDR20291_2644	13	4	8	7	7.86	-0.07	NA
CDR20291_2336	14	10	18	3	11	-0.073	0.944452
CDR20291_2874	13	16	14	12	13.71	-0.073	0.944452
63_3_peg_1500	4	2	1	3	2.54	-0.075	NA
CDR20291_0055	35	10	25	15	21.25	-0.076	0.944452
CDR20291_3165	57	27	51	27	40.55	-0.077	0.944452
CDR20291_1095	11	6	11	3	7.78	-0.078	NA
CDR20291_1168	1	2	0	1	0.87	-0.078	NA
CDR20291_2634	6	2	3	4	3.73	-0.078	NA
CDR20291_2652	15	5	6	11	9.39	-0.078	0.944452
CDR20291_3332	7	9	6	7	7.25	-0.079	NA
CDR20291_0448	2	1	0	1	0.88	-0.08	NA
CDR20291_1029	2	1	0	1	0.88	-0.08	NA
CDR20291_1091	2	1	0	1	0.88	-0.08	NA
CDR20291_2762	1	4	0	3	1.97	-0.082	NA
CDR20291_0397	0	4	0	2	1.51	-0.084	NA
CDR20291_1139	3	2	3	0	1.67	-0.084	NA
63_3_peg_1572	0	4	1	1	1.57	-0.085	NA
CDR20291_3511	0	2	0	0	0.4	-0.086	NA
CDR20291_0676	0	2	0	0	0.4	-0.086	NA
CDR20291_0841	0	2	0	0	0.4	-0.086	NA
CDR20291_0873	0	2	0	0	0.4	-0.086	NA
CDR20291_1106	0	2	0	0	0.4	-0.086	NA
CDR20291_1542	2	3	1	2	2.05	-0.086	NA
CDR20291_1557	0	2	0	0	0.4	-0.086	NA
CDR20291_1856	0	2	0	0	0.4	-0.086	NA
CDR20291_2054	0	2	0	0	0.4	-0.086	NA
CDR20291_2980	0	2	0	0	0.4	-0.086	NA
CDR20291_3477	0	2	0	0	0.4	-0.086	NA
CDR20291_3515	0	2	0	0	0.4	-0.086	NA
CDR20291_0345	1	1	0	0	0.41	-0.088	NA
CDR20291_2456	1	1	0	0	0.41	-0.088	NA
CDR20291_1398	1	1	0	0	0.41	-0.088	NA
CDR20291_2354	24	69	11	71	43.92	-0.088	0.944452
CDR20291_3169	3	4	3	3	3.24	-0.088	NA
CDR20291_3379	7	4	3	6	4.85	-0.088	NA
CDR20291_3441	1	1	0	0	0.41	-0.088	NA
CDR20291_0114	16	5	14	4	9.74	-0.089	0.944452
CDR20291_3408	5	5	4	4	4.44	-0.089	NA
463_3_peg_537	2	0	0	0	0.43	-0.09	NA
CDR20291_2162	2	0	0	0	0.43	-0.09	NA
CDR20291_2681	2	0	0	0	0.43	-0.09	NA
CDR20291_0054	11	14	10	12	11.93	-0.09	0.944452
CDR20291_0230	2	0	0	0	0.43	-0.09	NA
CDR20291_0334	2	8	0	7	4.19	-0.09	NA
CDR20291_0699	2	0	0	0	0.43	-0.09	NA
CDR20291_1699	2	0	0	0	0.43	-0.09	NA
CDR20291_1900	4	1	0	3	2.02	-0.09	NA
CDR20291_2063	2	0	0	0	0.43	-0.09	NA
CDR20291_2498	2	0	0	0	0.43	-0.09	NA
CDR20291_2685	36	33	34	28	32.76	-0.09	0.944452
CDR20291_2694	3	2	1	2	2.07	-0.09	NA
CDR20291_2781	2	0	0	0	0.43	-0.09	NA
CDR20291_3476	2	0	0	0	0.43	-0.09	NA
CDR20291_2507	6	5	1	7	4.77	-0.092	NA
CDR20291_2534	32	15	21	20	22.11	-0.093	0.944452
CDR20291_1286	10	3	9	2	6.08	-0.094	NA
CDR20291_2155	0	3	1	0	1.12	-0.095	NA
CDR20291_2830	6	11	5	9	7.83	-0.099	NA
CDR20291_2958	1	3	1	1	1.58	-0.1	NA
CDR20291_0867	0	3	0	1	1.05	-0.101	NA
CDR20291_1240	0	3	0	1	1.05	-0.101	NA
CDR20291_1410	0	3	0	1	1.05	-0.101	NA
CDR20291_3423	0	3	0	1	1.05	-0.101	NA
CDR20291_0911	10	8	10	5	8.35	-0.103	NA
CDR20291_1086	13	10	14	5	10.34	-0.103	0.941513
CDR20291_3525	2	2	1	1	1.6	-0.105	NA
CDR20291_0142	63	46	49	48	51.62	-0.106	0.924664
CDR20291_2742	3	1	1	1	1.62	-0.107	NA
CDR20291_2021	4	2	0	4	2.67	-0.11	NA
CDR20291_2624	4	2	0	4	2.67	-0.11	NA
CDR20291_0644	10	5	9	3	6.73	-0.113	NA
CDR20291_2873	3	6	1	5	3.83	-0.113	NA
CDR20291_3535	0	2	0	0	0.6	-0.114	NA
CDR20291_0026	0	2	0	0	0.6	-0.114	NA
CDR20291_0143	0	2	0	0	0.6	-0.114	NA
CDR20291_0329	0	2	0	0	0.6	-0.114	NA
CDR20291_0482	0	2	0	0	0.6	-0.114	NA
CDR20291_0800	0	2	0	0	0.6	-0.114	NA
CDR20291_1096	0	2	0	0	0.6	-0.114	NA
CDR20291_1715	0	2	0	0	0.6	-0.114	NA
CDR20291_2168	0	2	0	0	0.6	-0.114	NA
CDR20291_2487	0	2	0	0	0.6	-0.114	NA
CDR20291_2783	0	2	0	0	0.6	-0.114	NA
CDR20291_2839	0	2	0	0	0.6	-0.114	NA
CDR20291_3345	0	2	0	0	0.6	-0.114	NA
CDR20291_0159	1	2	0	0	0.62	-0.115	NA
CDR20291_1504	1	2	0	0	0.62	-0.115	NA
CDR20291_1625	1	2	0	0	0.62	-0.115	NA
CDR20291_1661	1	2	0	0	0.62	-0.115	NA
CDR20291_1916	1	2	0	0	0.62	-0.115	NA
CDR20291_2008	1	2	0	0	0.62	-0.115	NA
CDR20291_2421	1	2	0	0	0.62	-0.115	NA
CDR20291_2481	1	2	1	0	1.13	-0.115	NA
CDR20291_0904	0	5	0	2	1.71	-0.116	NA
CDR20291_2225	20	14	19	10	15.78	-0.117	0.924664
CDR20291_0856	3	0	0	0	0.64	-0.118	NA
CDR20291_2170	3	0	0	0	0.64	-0.118	NA
CDR20291_0271	3	0	0	0	0.64	-0.118	NA
CDR20291_0274	3	0	0	0	0.64	-0.118	NA
CDR20291_0890	3	0	0	0	0.64	-0.118	NA
CDR20291_1104	2	1	0	0	0.63	-0.118	NA
CDR20291_1344	2	1	0	0	0.63	-0.118	NA
CDR20291_1354	2	1	0	0	0.63	-0.118	NA
CDR20291_1538	3	0	0	0	0.64	-0.118	NA
CDR20291_1711	3	0	0	0	0.64	-0.118	NA
CDR20291_1858	2	1	0	0	0.63	-0.118	NA
CDR20291_2255	2	1	0	0	0.63	-0.118	NA
CDR20291_2636	2	1	0	0	0.63	-0.118	NA
CDR20291_3129	3	0	0	0	0.64	-0.118	NA
CDR20291_3485	3	0	0	0	0.64	-0.118	NA
CDR20291_3526	3	0	0	0	0.64	-0.118	NA
CDR20291_0005	0	5	1	1	1.77	-0.12	NA
CDR20291_0376	1	2	0	1	1.07	-0.121	NA
CDR20291_1306	1	2	0	1	1.07	-0.121	NA
CDR20291_2332	1	2	0	1	1.07	-0.121	NA
CDR20291_2394	1	2	0	1	1.07	-0.121	NA
CDR20291_0371	75	50	57	53	58.77	-0.122	0.919789
CDR20291_1097	19	9	18	5	12.59	-0.124	0.924664
CDR20291_1899	9	2	5	2	4.3	-0.124	NA
CDR20291_0127	2	2	0	1	1.08	-0.125	NA
CDR20291_0758	2	2	0	1	1.08	-0.125	NA
CDR20291_2681	35	35	28	33	32.83	-0.125	0.924664
CDR20291_2902	31	9	14	19	18.14	-0.125	0.924664
CDR20291_3443	2	2	0	1	1.08	-0.125	NA
CDR20291_3534	3	8	1	6	4.47	-0.125	NA
CDR20291_0193	0	6	0	3	2.36	-0.126	NA
CDR20291_1558	3	2	0	3	2.21	-0.126	NA
CDR20291_2475	3	1	0	1	1.09	-0.126	NA
CDR20291_2077	3	3	1	2	2.26	-0.128	NA
CDR20291_2510	3	3	1	2	2.26	-0.128	NA
CDR20291_2442	20	18	15	16	17.14	-0.13	0.924664
CDR20291_1639	4	5	5	1	3.79	-0.134	NA
CDR20291_2224	3	32	3	25	15.8	-0.134	0.924664
CDR20291_1840	0	3	0	0	0.8	-0.135	NA
CDR20291_2142	0	3	0	0	0.8	-0.135	NA
CDR20291_2757	0	3	0	0	0.8	-0.135	NA
CDR20291_3346	0	3	0	0	0.8	-0.135	NA
CDR20291_3437	0	3	0	0	0.8	-0.135	NA
CDR20291_2850	15	7	10	7	9.72	-0.136	0.924664
CDR20291_0755	9	1	0	6	4.06	-0.137	NA
CDR20291_1404	0	4	0	1	1.26	-0.137	NA
CDR20291_2948	7	0	3	1	2.59	-0.137	NA
CDR20291_0957	27	34	28	24	28.25	-0.139	0.919789
CDR20291_3333	45	14	29	21	27.47	-0.139	0.919789
CDR20291_3342	3	6	3	4	4.1	-0.139	NA
CDR20291_3231	3	4	0	4	2.86	-0.141	NA
CDR20291_0063	59	22	44	24	37.24	-0.142	0.919789
CDR20291_0261	3	0	0	0	0.85	-0.145	NA
CDR20291_1125	3	0	0	0	0.85	-0.145	NA
CDR20291_1847	3	0	0	0	0.85	-0.145	NA
CDR20291_2444	3	0	0	0	0.85	-0.145	NA
CDR20291_2571	29	21	3	37	22.41	-0.145	0.919789
CDR20291_2618	3	0	0	0	0.85	-0.145	NA
CDR20291_3158	3	0	0	0	0.85	-0.145	NA
CDR20291_3351	12	13	6	13	11.05	-0.145	0.919789
CDR20291_0453	7	13	1	13	8.5	-0.146	NA
463_3_peg_695	3	2	0	2	1.76	-0.147	NA
CDR20291_0656	3	2	0	2	1.76	-0.147	NA
CDR20291_1588	21	16	18	12	16.58	-0.15	0.919789
CDR20291_1592	4	1	1	1	1.84	-0.15	NA
CDR20291_1246	5	4	4	2	3.74	-0.151	NA
63_3_peg_2573	11	12	9	9	10.26	-0.153	0.919789
CDR20291_0091	15	14	10	12	12.59	-0.155	0.919789
CDR20291_1736	0	6	3	0	2.24	-0.155	NA
CDR20291_3523	95	68	75	64	75.29	-0.156	0.896715
CDR20291_2447	3	3	3	1	2.54	-0.157	NA
CDR20291_0827	12	3	8	3	6.44	-0.159	NA
CDR20291_3110	5	4	3	3	3.67	-0.161	NA
CDR20291_1645	8	10	8	5	7.48	-0.162	NA
CDR20291_2482	2	2	1	0	1.35	-0.162	NA
CDR20291_0059	3	2	1	0	1.36	-0.164	NA
CDR20291_0478	1	2	0	0	0.82	-0.165	NA
CDR20291_1194	1	2	0	0	0.82	-0.165	NA
CDR20291_1226	1	2	0	0	0.82	-0.165	NA
CDR20291_3044	17	12	13	10	12.95	-0.165	0.919789
CDR20291_1779	0	5	1	0	1.52	-0.166	NA
CDR20291_1234	6	0	1	1	2.06	-0.167	NA
CDR20291_0331	2	2	0	1	1.28	-0.168	NA
CDR20291_1659	2	2	0	1	1.28	-0.168	NA
CDR20291_2432	2	2	0	1	1.28	-0.168	NA
CDR20291_2828	2	2	0	1	1.28	-0.168	NA
CDR20291_0236	2	2	0	0	0.83	-0.17	NA
CDR20291_0501	2	2	0	0	0.83	-0.17	NA
CDR20291_1407	2	2	0	0	0.83	-0.17	NA
CDR20291_1801	2	2	0	0	0.83	-0.17	NA
CDR20291_2126	3	1	0	1	1.31	-0.17	NA
CDR20291_2246	3	1	0	1	1.31	-0.17	NA
CDR20291_2518	18	5	8	9	9.85	-0.17	0.917625
CDR20291_2669	2	2	0	0	0.83	-0.17	NA
CDR20291_2723	2	2	0	0	0.83	-0.17	NA
CDR20291_2745	2	2	0	0	0.83	-0.17	NA
CDR20291_2791	2	2	0	0	0.83	-0.17	NA
CDR20291_0002	3	1	0	0	0.84	-0.171	NA
CDR20291_0624	3	1	0	0	0.84	-0.171	NA
CDR20291_1311	3	1	0	0	0.84	-0.171	NA
CDR20291_1586	3	1	0	0	0.84	-0.171	NA
CDR20291_1807	3	1	0	0	0.84	-0.171	NA
CDR20291_1904	3	1	0	0	0.84	-0.171	NA
CDR20291_2215	3	1	0	0	0.84	-0.171	NA
CDR20291_2342	3	1	0	0	0.84	-0.171	NA
CDR20291_2422	3	1	0	0	0.84	-0.171	NA
CDR20291_0471	3	5	3	2	3.19	-0.175	NA
CDR20291_0592	0	4	0	0	1	-0.178	NA
CDR20291_1056	0	4	0	0	1	-0.178	NA
CDR20291_1366	0	4	0	0	1	-0.178	NA
CDR20291_2508	0	4	0	0	1	-0.178	NA
CDR20291_2935	0	4	0	0	1	-0.178	NA
CDR20291_2965	0	4	0	0	1	-0.178	NA
CDR20291_2969	0	4	0	0	1	-0.178	NA
CDR20291_2521	2	4	0	2	1.93	-0.179	NA
CDR20291_3233	2	4	0	2	1.93	-0.179	NA
CDR20291_2875	8	2	4	2	3.97	-0.184	NA
CDR20291_1609	4	2	0	2	1.97	-0.185	NA
CDR20291_2461	3	2	0	2	1.96	-0.185	NA
CDR20291_0369	20	43	8	41	27.95	-0.186	0.896715
CDR20291_2981	19	18	13	16	16.49	-0.186	0.896715
CDR20291_3552	2	4	1	1	2	-0.187	NA
CDR20291_2754	4	0	0	0	1.07	-0.19	NA
CDR20291_0066	69	25	51	25	42.44	-0.19	0.889117
CDR20291_0259	4	0	0	0	1.07	-0.19	NA
CDR20291_0260	4	0	0	0	1.07	-0.19	NA
CDR20291_0700	4	0	0	0	1.07	-0.19	NA
CDR20291_1866	17	7	6	11	10.42	-0.19	0.896715
CDR20291_2435	4	0	0	0	1.07	-0.19	NA
CDR20291_3311	4	0	0	0	1.07	-0.19	NA
CDR20291_0615	3	3	1	1	2.01	-0.191	NA
CDR20291_3201	3	2	1	1	2.02	-0.193	NA
CDR20291_0013	5	5	3	3	3.87	-0.195	NA
CDR20291_1859	26	26	20	20	22.91	-0.195	0.889117
CDR20291_2440	3	4	3	1	2.74	-0.195	NA
CDR20291_1795	3	6	0	4	3.25	-0.199	NA
CDR20291_0077	19	31	9	29	22.02	-0.201	0.889117
CDR20291_1487	6	5	5	1	4.22	-0.201	NA
CDR20291_3358	9	15	0	15	9.72	-0.202	0.882058
CDR20291_0311	1	4	0	1	1.47	-0.203	NA
CDR20291_0566	2	3	1	0	1.55	-0.203	NA
CDR20291_3284	0	6	0	1	1.66	-0.206	NA
CDR20291_2221	7	2	0	4	3.32	-0.207	NA
45463_3_peg_2	2	3	0	1	1.48	-0.21	NA
CDR20291_2967	2	3	0	1	1.48	-0.21	NA
CDR20291_1001	6	11	5	6	7.08	-0.212	NA
CDR20291_1090	29	10	16	12	16.79	-0.212	0.882058
CDR20291_1315	4	1	0	1	1.52	-0.212	NA
CDR20291_2446	10	12	5	10	9.35	-0.213	NA
CDR20291_2737	3	2	0	1	1.49	-0.213	NA
CDR20291_1199	27	39	14	37	29.44	-0.214	0.879218
CDR20291_3185	3	2	0	1	1.51	-0.214	NA
CDR20291_2958	1	3	0	0	1.02	-0.216	NA
CDR20291_0623	1	3	0	0	1.02	-0.216	NA
CDR20291_1735	1	3	0	0	1.02	-0.216	NA
CDR20291_2330	1	3	0	0	1.02	-0.216	NA
CDR20291_0630	3	4	0	2	2.15	-0.22	NA
CDR20291_2011	0	5	0	0	1.21	-0.22	NA
CDR20291_0310	2	2	0	0	1.03	-0.222	NA
CDR20291_0683	2	2	0	0	1.03	-0.222	NA
CDR20291_0783	2	2	0	0	1.03	-0.222	NA
CDR20291_0861	2	2	0	0	1.03	-0.222	NA
CDR20291_3363	2	2	0	0	1.03	-0.222	NA
63_3_peg_2178	3	1	0	0	1.06	-0.224	NA
CDR20291_1953	3	1	0	0	1.06	-0.224	NA
CDR20291_3533	24	10	14	10	14.38	-0.224	0.879218
CDR20291_1289	3	2	0	0	1.04	-0.225	NA
CDR20291_2026	3	2	0	0	1.04	-0.225	NA
CDR20291_2433	3	2	0	0	1.04	-0.225	NA
CDR20291_3024	11	5	8	2	6.38	-0.225	NA
CDR20291_1188	9	4	0	6	4.65	-0.227	NA
CDR20291_0848	4	6	4	1	3.67	-0.23	NA
CDR20291_0188	9	10	0	10	7.06	-0.232	NA
CDR20291_0787	0	6	1	0	1.92	-0.232	NA
45463_3_peg_9	6	4	4	1	3.7	-0.234	NA
CDR20291_0045	0	8	0	2	2.51	-0.234	NA
CDR20291_1930	5	2	1	1	2.25	-0.234	NA
CDR20291_2283	5	0	0	0	1.28	-0.235	NA
CDR20291_2441	4	3	3	0	2.5	-0.236	NA
CDR20291_1694	6	6	3	4	4.74	-0.24	NA
CDR20291_1944	132	4	49	3	46.97	-0.245	0.808023
CDR20291_3012	14	17	14	7	12.87	-0.247	0.847057
CDR20291_1149	4	2	1	0	1.79	-0.25	NA
CDR20291_2551	2	4	0	1	1.68	-0.25	NA
CDR20291_1318	6	21	5	12	10.99	-0.252	0.843661
CDR20291_0194	15	7	5	9	9.18	-0.253	NA
CDR20291_0908	3	3	0	1	1.7	-0.254	NA
CDR20291_1247	3	3	0	1	1.7	-0.254	NA
CDR20291_3161	3	3	0	1	1.7	-0.254	NA
CDR20291_1793	3	2	0	1	1.71	-0.256	NA
CDR20291_0069	21	25	14	19	19.81	-0.257	0.832309
CDR20291_3086	3	4	0	2	2.36	-0.259	NA
CDR20291_3315	47	27	33	22	32.31	-0.262	0.820819
CDR20291_0336	4	5	0	3	3.03	-0.263	NA
CDR20291_1839	24	17	25	0	16.52	-0.263	0.825522
CDR20291_0424	1	4	0	0	1.22	-0.264	NA
CDR20291_0451	1	4	0	0	1.22	-0.264	NA
CDR20291_0599	1	4	0	0	1.22	-0.264	NA
CDR20291_2385	1	4	0	0	1.22	-0.264	NA
CDR20291_2768	1	4	0	0	1.22	-0.264	NA
CDR20291_3310	1	4	0	0	1.22	-0.264	NA
CDR20291_3347	1	4	0	0	1.22	-0.264	NA
CDR20291_0760	4	6	0	4	3.68	-0.266	NA
CDR20291_0006	39	5	23	6	18.22	-0.267	0.825522
CDR20291_1120	44	25	20	30	29.92	-0.267	0.820819
CDR20291_1043	11	6	4	6	6.84	-0.269	NA
CDR20291_1054	2	3	0	0	1.23	-0.273	NA
CDR20291_1749	2	3	0	0	1.23	-0.273	NA
CDR20291_1093	34	7	16	11	17.22	-0.274	0.823517
CDR20291_0007	4	3	1	1	2.44	-0.275	NA
CDR20291_0367	19	24	18	12	18.16	-0.275	0.820819
CDR20291_0413	4	1	0	0	1.27	-0.276	NA
CDR20291_2328	4	1	0	0	1.27	-0.276	NA
CDR20291_2450	4	1	0	0	1.27	-0.276	NA
CDR20291_0400	3	2	0	0	1.24	-0.277	NA
CDR20291_1372	3	2	0	0	1.24	-0.277	NA
CDR20291_2405	11	9	0	10	7.5	-0.277	NA
CDR20291_2519	3	2	0	0	1.24	-0.277	NA
CDR20291_1123	1	6	0	1	1.87	-0.278	NA
CDR20291_2436	3	2	0	0	1.26	-0.279	NA
CDR20291_2561	3	2	0	0	1.26	-0.279	NA
CDR20291_2649	3	2	0	0	1.26	-0.279	NA
CDR20291_2714	3	2	0	0	1.26	-0.279	NA
CDR20291_0341	8	6	5	2	5.3	-0.281	NA
CDR20291_1813	6	1	1	0	2.01	-0.283	NA
CDR20291_0721	8	9	1	7	6.21	-0.285	NA
CDR20291_0988	10	6	4	5	6.37	-0.287	NA
CDR20291_1098	19	5	11	2	9.25	-0.287	NA
CDR20291_1838	0	26	9	4	9.64	-0.287	0.808023
CDR20291_2955	2	5	0	1	1.88	-0.288	NA
CDR20291_1014	11	6	0	8	6.39	-0.29	NA
CDR20291_0968	4	2	1	0	1.99	-0.291	NA
CDR20291_1085	19	18	4	19	14.84	-0.291	0.815035
CDR20291_0914	12	12	6	8	9.59	-0.292	0.814625
CDR20291_0945	3	4	0	1	1.9	-0.293	NA
CDR20291_1846	0	8	1	0	2.32	-0.294	NA
CDR20291_2846	11	0	1	2	3.6	-0.294	NA
CDR20291_0015	62	59	43	46	52.54	-0.296	0.783249
CDR20291_0229	9	0	1	1	2.92	-0.296	NA
CDR20291_1835	0	13	1	3	4.28	-0.296	NA
CDR20291_2218	16	12	5	12	11.35	-0.297	0.809416
CDR20291_2767	4	2	0	1	1.92	-0.298	NA
CDR20291_3101	24	14	11	13	15.5	-0.298	0.809416
CDR20291_1841	0	6	0	0	1.61	-0.3	NA
CDR20291_2324	24	38	15	27	25.99	-0.304	0.804006
CDR20291_1794	3	6	1	1	2.61	-0.305	NA
CDR20291_2036	6	3	3	0	2.93	-0.307	NA
CDR20291_2542	1	9	3	0	3.06	-0.307	NA
CDR20291_1677	10	11	9	3	8.34	-0.312	NA
CDR20291_3381	2	7	0	2	2.74	-0.315	NA
CDR20291_1672	36	18	20	16	22.66	-0.318	0.793456
45463_3_peg_8	5	5	1	2	3.31	-0.319	NA
CDR20291_1290	7	3	1	2	3.33	-0.319	NA
CDR20291_1330	4	7	4	0	3.82	-0.319	NA
CDR20291_1695	20	10	11	6	11.67	-0.32	0.80314
CDR20291_3481	2	4	0	0	1.43	-0.322	NA
CDR20291_2020	2	6	0	1	2.08	-0.325	NA
CDR20291_2787	5	1	0	0	1.48	-0.325	NA
CDR20291_1578	3	3	0	0	1.44	-0.327	NA
CDR20291_3362	3	3	0	0	1.44	-0.327	NA
CDR20291_3096	9	10	6	4	7.54	-0.329	NA
CDR20291_1587	4	2	0	0	1.47	-0.33	NA
CDR20291_1805	3	2	0	0	1.46	-0.33	NA
CDR20291_2789	3	2	0	0	1.46	-0.33	NA
CDR20291_2941	5	2	1	0	2.2	-0.33	NA
CDR20291_3457	3	2	0	0	1.46	-0.33	NA
CDR20291_2871	2	7	1	1	2.8	-0.332	NA
CDR20291_1173	3	4	0	1	2.11	-0.335	NA
CDR20291_1198	6	2	0	1	2.15	-0.335	NA
CDR20291_1727	3	4	0	1	2.11	-0.335	NA
CDR20291_2973	6	2	0	1	2.15	-0.335	NA
CDR20291_3449	5	2	0	1	2.14	-0.337	NA
CDR20291_2029	0	7	0	0	1.81	-0.339	NA
CDR20291_2612	0	7	0	0	1.81	-0.339	NA
CDR20291_1675	15	22	9	13	14.53	-0.34	0.783622
CDR20291_0627	10	2	3	2	4.3	-0.344	NA
CDR20291_2986	3	7	1	2	3.48	-0.345	NA
CDR20291_3374	4	6	1	2	3.49	-0.35	NA
CDR20291_3147	5	9	1	4	4.81	-0.351	NA
CDR20291_2503	23	18	16	9	16.75	-0.355	0.76794
CDR20291_1189	1	6	0	0	1.62	-0.357	NA
CDR20291_3343	1	6	0	0	1.62	-0.357	NA
CDR20291_3361	10	4	1	4	4.89	-0.357	NA
CDR20291_3380	4	7	0	3	3.63	-0.357	NA
CDR20291_1537	46	39	39	17	35.24	-0.363	0.730755
CDR20291_2869	3	5	1	0	2.38	-0.365	NA
CDR20291_3531	18	6	6	6	9.18	-0.365	NA
CDR20291_1253	2	5	0	0	1.63	-0.369	NA
CDR20291_3203	2	5	0	0	1.63	-0.369	NA
CDR20291_0786	7	8	4	2	5.17	-0.374	NA
CDR20291_1533	14	12	6	7	9.77	-0.376	0.741971
CDR20291_1620	3	4	0	0	1.65	-0.376	NA
CDR20291_1853	20	18	15	7	15.08	-0.376	0.743783
CDR20291_2430	3	4	0	0	1.65	-0.376	NA
CDR20291_3357	3	4	0	0	1.65	-0.376	NA
CDR20291_2610	0	8	0	0	2.01	-0.377	NA
CDR20291_0240	32	6	13	8	14.69	-0.379	0.741971
CDR20291_0262	5	2	0	0	1.68	-0.38	NA
CDR20291_0497	4	2	0	0	1.67	-0.382	NA
CDR20291_2616	4	2	0	0	1.67	-0.382	NA
CDR20291_1300	2	7	0	1	2.49	-0.394	NA
CDR20291_2381	8	5	0	3	3.88	-0.396	NA
CDR20291_2248	17	10	6	7	10.02	-0.398	0.720584
CDR20291_2469	4	5	1	0	2.59	-0.404	NA
CDR20291_1834	1	14	4	0	4.78	-0.406	NA
CDR20291_3075	3	6	0	1	2.51	-0.408	NA
CDR20291_3166	13	5	4	3	6.11	-0.408	NA
CDR20291_2082	5	9	4	0	4.44	-0.409	NA
CDR20291_2562	6	8	3	2	4.64	-0.412	NA
CDR20291_1717	9	10	1	6	6.58	-0.414	NA
CDR20291_3135	1	11	0	2	3.53	-0.417	NA
CDR20291_2511	7	1	0	0	1.91	-0.419	NA
CDR20291_3439	5	7	1	2	3.91	-0.419	NA
CDR20291_1610	9	2	1	1	3.31	-0.42	NA
CDR20291_3409	14	7	3	6	7.36	-0.421	NA
CDR20291_0616	3	5	0	0	1.85	-0.423	NA
CDR20291_0989	3	5	0	0	1.85	-0.423	NA
CDR20291_1901	3	5	0	0	1.85	-0.423	NA
CDR20291_2536	3	4	0	0	1.86	-0.428	NA
CDR20291_2877	3	4	0	0	1.86	-0.428	NA
CDR20291_1038	23	14	11	8	14.03	-0.429	0.693914
CDR20291_0780	11	1	1	1	3.55	-0.43	NA
CDR20291_0204	4	3	0	0	1.87	-0.431	NA
CDR20291_0443	4	3	0	0	1.87	-0.431	NA
CDR20291_2907	5	2	0	0	1.88	-0.431	NA
CDR20291_0251	9	0	0	0	2.35	-0.436	NA
CDR20291_1145	7	5	0	2	3.42	-0.438	NA
CDR20291_1969	9	4	3	1	4.24	-0.441	NA
CDR20291_1292	1	7	0	0	2.02	-0.443	NA
CDR20291_0019	4	9	1	2	4.1	-0.446	NA
CDR20291_0014	3	8	1	1	3.43	-0.448	NA
CDR20291_1737	5	5	0	1	2.74	-0.449	NA
CDR20291_2349	37	26	20	16	24.68	-0.449	0.644182
CDR20291_1251	7	5	1	1	3.48	-0.462	NA
CDR20291_0839	35	18	20	8	20.24	-0.467	0.637344
63_3_peg_1911	3	6	0	0	2.05	-0.469	NA
CDR20291_0304	3	6	0	0	2.05	-0.469	NA
CDR20291_0446	3	6	0	0	2.05	-0.469	NA
CDR20291_0672	3	6	0	0	2.05	-0.469	NA
CDR20291_1716	28	27	9	21	21.36	-0.47	0.637344
CDR20291_0502	3	5	0	0	2.06	-0.475	NA
CDR20291_1550	3	7	0	1	2.91	-0.475	NA
CDR20291_2112	3	5	0	0	2.06	-0.475	NA
CDR20291_3223	4	10	1	2	4.3	-0.476	NA
CDR20291_3088	4	4	0	0	2.07	-0.478	NA
CDR20291_3288	6	5	1	0	3.02	-0.478	NA
CDR20291_2774	5	3	0	0	2.09	-0.48	NA
CDR20291_3356	5	3	0	0	2.09	-0.48	NA
CDR20291_3444	15	2	0	4	5.45	-0.481	NA
CDR20291_0323	5	6	0	1	2.94	-0.483	NA
CDR20291_2581	9	7	1	3	5.01	-0.483	NA
CDR20291_0847	3	10	0	2	3.77	-0.486	NA
CDR20291_2758	6	8	1	2	4.32	-0.486	NA
CDR20291_3390	26	10	5	11	13.05	-0.499	0.616979
CDR20291_2141	2	7	0	0	2.24	-0.502	NA
CDR20291_1532	24	37	18	15	23.41	-0.505	0.592556
CDR20291_1663	8	26	5	9	11.87	-0.507	0.602892
CDR20291_1513	3	6	0	0	2.25	-0.512	NA
CDR20291_0042	7	5	1	0	3.23	-0.513	NA
CDR20291_2559	11	13	4	5	8.19	-0.517	NA
CDR20291_0944	3	15	1	3	5.53	-0.521	NA
CDR20291_2223	4	10	0	2	3.98	-0.522	NA
CDR20291_0747	1	12	0	1	3.48	-0.524	NA
CDR20291_2233	5	8	1	1	3.86	-0.524	NA
CDR20291_0141	35	14	15	8	17.97	-0.531	0.582504
CDR20291_1842	3	11	1	1	4.02	-0.531	NA
CDR20291_1190	12	7	1	4	6.12	-0.532	NA
CDR20291_3230	3	12	0	2	4.16	-0.532	NA
CDR20291_3236	10	5	3	0	4.4	-0.537	NA
CDR20291_0445	8	12	4	2	6.39	-0.542	NA
CDR20291_2824	5	7	0	1	3.34	-0.548	NA
CDR20291_1152	6	6	0	1	3.35	-0.551	NA
CDR20291_3294	4	10	0	2	4.18	-0.551	NA
CDR20291_3309	18	31	15	8	18.12	-0.557	0.553959
CDR20291_0099	23	25	13	10	17.66	-0.561	0.54774
CDR20291_3538	14	6	4	1	6.02	-0.567	NA
CDR20291_2792	4	6	0	0	2.47	-0.568	NA
CDR20291_0381	8	2	0	0	2.53	-0.569	NA
63_3_peg_2164	22	6	8	0	8.86	-0.57	NA
CDR20291_0673	5	5	0	0	2.49	-0.572	NA
CDR20291_1447	7	3	0	0	2.51	-0.572	NA
CDR20291_1519	5	5	0	0	2.49	-0.572	NA
CDR20291_2161	5	5	0	0	2.49	-0.572	NA
CDR20291_2375	5	5	0	0	2.49	-0.572	NA
CDR20291_3344	5	5	0	0	2.49	-0.572	NA
CDR20291_1250	3	24	4	4	8.62	-0.574	NA
CDR20291_2411	9	4	1	0	3.67	-0.576	NA
CDR20291_0900	8	6	1	0	3.64	-0.579	NA
CDR20291_1585	19	26	13	7	16.04	-0.584	0.522071
CDR20291_1376	8	6	0	1	3.58	-0.586	NA
CDR20291_2678	20	14	4	9	11.74	-0.591	0.511858
CDR20291_2849	7	10	3	0	4.75	-0.595	NA
CDR20291_2665	3	8	0	0	2.65	-0.596	NA
CDR20291_1340	9	6	0	2	4.46	-0.599	NA
CDR20291_1515	11	3	1	0	3.9	-0.602	NA
CDR20291_0087	8	6	1	0	3.85	-0.61	NA
CDR20291_1053	15	14	8	2	9.64	-0.61	0.472616
CDR20291_1523	4	6	0	0	2.68	-0.611	NA
CDR20291_2537	4	6	0	0	2.68	-0.611	NA
CDR20291_1108	7	7	0	1	3.77	-0.616	NA
CDR20291_0831	12	11	0	5	7.06	-0.617	NA
CDR20291_3277	6	5	0	0	2.7	-0.618	NA
CDR20291_2191	7	4	0	0	2.71	-0.618	NA
CDR20291_2554	30	54	20	21	31.26	-0.622	0.439041
CDR20291_3304	215	165	130	86	149.13	-0.632	0.304256
CDR20291_0973	68	68	33	39	51.95	-0.635	0.379432
CDR20291_1714	3	9	0	0	2.85	-0.635	NA
CDR20291_0098	5	14	0	3	5.65	-0.636	NA
CDR20291_2558	26	50	19	17	28.08	-0.642	0.430465
CDR20291_2117	18	9	3	5	8.58	-0.644	NA
CDR20291_1937	7	8	0	1	3.97	-0.646	NA
CDR20291_2664	6	11	0	2	4.81	-0.647	NA
CDR20291_2253	9	15	0	5	7.42	-0.655	NA
CDR20291_2795	9	3	0	0	2.94	-0.658	NA
CDR20291_0470	23	6	6	0	8.75	-0.661	NA
CDR20291_0195	68	103	21	63	63.77	-0.67	0.36295
CDR20291_2226	8	8	1	0	4.25	-0.67	NA
CDR20291_2525	3	10	0	0	3.05	-0.674	NA
CDR20291_3301	21	13	8	3	10.99	-0.68	0.411697
CDR20291_0954	3	9	0	0	3.06	-0.684	NA
CDR20291_0100	5	11	0	1	4.35	-0.693	NA
CDR20291_3255	4	8	0	0	3.08	-0.693	NA
CDR20291_0463	12	5	1	0	4.51	-0.696	NA
CDR20291_0479	15	13	4	4	9.01	-0.696	NA
CDR20291_2672	38	63	23	25	37.44	-0.702	0.355403
CDR20291_2793	7	6	0	0	3.12	-0.704	NA
CDR20291_2690	34	17	15	3	17.31	-0.706	0.394973
CDR20291_0324	3	10	0	0	3.25	-0.711	NA
CDR20291_2653	14	5	1	1	5.19	-0.713	NA
CDR20291_1048	6	11	0	1	4.56	-0.725	NA
CDR20291_2081	5	14	1	1	5.26	-0.726	NA
CDR20291_2101	15	8	1	3	6.92	-0.737	NA
CDR20291_0053	5	8	0	0	3.29	-0.738	NA
CDR20291_2495	12	24	8	3	11.67	-0.739	0.360162
CDR20291_0883	9	12	3	0	5.78	-0.74	NA
CDR20291_3518	3	24	0	4	7.89	-0.748	NA
CDR20291_2012	6	12	0	1	4.76	-0.751	NA
CDR20291_3226	8	10	0	1	4.79	-0.76	NA
CDR20291_1197	60	27	9	25	30.07	-0.764	0.330782
CDR20291_2928	24	45	15	12	24.03	-0.764	0.330819
CDR20291_0174	17	11	5	1	8.6	-0.772	NA
CDR20291_1355	12	14	3	3	7.99	-0.773	NA
CDR20291_0680	15	5	1	0	5.15	-0.775	NA
CDR20291_2200	13	8	0	2	5.72	-0.775	NA
CDR20291_0906	5	9	0	0	3.49	-0.776	NA
CDR20291_1124	6	13	0	1	4.96	-0.776	NA
CDR20291_2425	6	8	0	0	3.5	-0.782	NA
CDR20291_2759	6	8	0	0	3.5	-0.782	NA
CDR20291_0966	10	4	0	0	3.57	-0.783	NA
CDR20291_3074	17	12	3	4	8.92	-0.784	NA
CDR20291_2376	8	11	0	1	4.99	-0.786	NA
CDR20291_2807	8	6	0	0	3.53	-0.787	NA
CDR20291_1405	9	6	0	0	3.54	-0.788	NA
CDR20291_1815	38	14	10	7	17.31	-0.788	0.328829
CDR20291_0805	18	11	5	1	8.81	-0.795	NA
CDR20291_3517	62	22	19	13	28.81	-0.798	0.305775
CDR20291_0849	6	14	0	1	5.16	-0.8	NA
CDR20291_2379	8	17	0	3	6.89	-0.801	NA
CDR20291_1804	13	2	0	0	3.81	-0.804	NA
CDR20291_1873	10	10	1	0	5.29	-0.812	NA
CDR20291_2044	26	12	4	6	11.88	-0.813	0.305775
CDR20291_2613	17	16	1	6	10.11	-0.814	0.3005
CDR20291_2788	5	10	0	0	3.69	-0.814	NA
CDR20291_2014	3	13	0	0	3.86	-0.815	NA
CDR20291_1165	28	17	8	6	14.67	-0.823	0.304256
CDR20291_1959	15	8	3	0	6.49	-0.826	NA
CDR20291_0874	8	7	0	0	3.73	-0.827	NA
CDR20291_1818	19	20	1	8	12.05	-0.828	0.298994
CDR20291_0332	9	12	1	0	5.47	-0.832	NA
CDR20291_1346	41	18	11	8	19.52	-0.835	0.298138
CDR20291_3145	13	22	6	0	10.21	-0.843	0.264522
CDR20291_1172	10	13	0	2	6.28	-0.854	NA
CDR20291_0978	21	42	13	8	20.74	-0.859	0.274909
CDR20291_1516	18	12	4	2	8.95	-0.86	NA
CDR20291_1333	14	19	5	2	10.01	-0.861	0.265918
CDR20291_2437	87	103	53	31	68.55	-0.862	0.184417
CDR20291_0798	11	5	0	0	3.98	-0.863	NA
CDR20291_1594	3	13	0	0	4.07	-0.863	NA
CDR20291_0108	10	6	0	0	3.97	-0.866	NA
CDR20291_0943	31	49	15	14	27.25	-0.871	0.246767
CDR20291_0939	13	10	1	0	5.93	-0.89	NA
CDR20291_1669	12	14	1	2	7.22	-0.898	NA
CDR20291_3529	46	27	19	4	24.11	-0.905	0.238962
CDR20291_0743	61	19	19	6	26.23	-0.911	0.234641
CDR20291_2654	12	25	3	5	11.11	-0.912	0.230543
45463_3_peg_7	34	25	8	10	19.18	-0.931	0.225343
CDR20291_2983	46	49	21	13	32.42	-0.932	0.198616
CDR20291_3221	12	6	0	0	4.4	-0.94	NA
CDR20291_2800	78	206	35	77	99.04	-0.942	0.155525
CDR20291_0715	11	22	3	3	9.59	-0.947	0.201815
CDR20291_1069	20	13	3	3	9.51	-0.947	0.201815
CDR20291_2660	14	14	1	2	7.65	-0.953	NA
CDR20291_1284	18	10	3	0	7.53	-0.956	NA
CDR20291_0675	15	14	3	1	7.93	-0.963	NA
CDR20291_2608	21	18	4	4	11.5	-0.965	0.201815
CDR20291_2078	163	63	51	36	78.14	-0.988	0.136188
CDR20291_2297	3	16	0	0	4.87	-0.99	NA
CDR20291_3167	134	100	51	45	82.58	-0.991	0.107148
CDR20291_2533	68	134	44	34	70.23	-0.998	0.122715
CDR20291_3305	49	18	11	7	21.4	-0.998	0.184417
CDR20291_0880	18	31	6	5	14.95	-1.002	0.184417
CDR20291_0252	20	2	0	0	5.32	-1.004	NA
CDR20291_0983	30	18	8	3	14.54	-1.006	0.184417
CDR20291_2671	11	15	0	1	6.85	-1.01	NA
CDR20291_0852	21	18	5	2	11.51	-1.023	0.172336
CDR20291_2835	58	59	23	18	39.4	-1.027	0.136188
CDR20291_0803	24	33	6	8	17.81	-1.029	0.172336
CDR20291_1377	12	8	0	0	5	-1.054	NA
CDR20291_2666	11	20	1	2	8.62	-1.058	NA
CDR20291_0440	21	2	0	0	5.74	-1.059	NA
CDR20291_0085	60	28	13	13	28.41	-1.063	0.14295
CDR20291_1054	29	22	4	7	15.39	-1.066	0.15465
CDR20291_0303	17	12	1	1	7.85	-1.076	NA
CDR20291_1942	15	18	3	1	8.93	-1.082	NA
CDR20291_1358	11	10	0	0	5.19	-1.089	NA
CDR20291_1902	23	23	5	4	13.86	-1.092	0.14295
CDR20291_2797	29	35	10	6	20.14	-1.093	0.141538
CDR20291_1492	82	57	21	25	46.42	-1.097	0.102581
CDR20291_2022	8	25	0	2	8.65	-1.097	NA
CDR20291_2252	48	67	25	10	37.46	-1.097	0.120197
CDR20291_1221	30	22	8	3	15.55	-1.099	0.141538
CDR20291_1512	7	14	0	0	5.33	-1.099	NA
CDR20291_3337	93	98	44	23	64.62	-1.106	0.0927125
CDR20291_3322	9	13	0	0	5.35	-1.113	NA
CDR20291_2127	20	11	1	1	8.29	-1.121	NA
CDR20291_0830	19	21	1	4	11.24	-1.134	0.120197
CDR20291_0199	19	25	1	5	12.5	-1.147	0.120197
CDR20291_1371	28	26	1	8	15.8	-1.148	0.120415
CDR20291_1339	11	11	0	0	5.59	-1.157	NA
CDR20291_2390	26	24	6	3	14.98	-1.161	0.119942
CDR20291_2429	10	23	0	1	8.44	-1.161	NA
CDR20291_2167	22	35	5	6	16.96	-1.185	0.111312
CDR20291_2326	42	35	9	10	24.03	-1.189	0.10209
CDR20291_2662	11	12	0	0	5.79	-1.19	NA
CDR20291_1170	73	99	33	22	56.82	-1.198	0.068919
CDR20291_0633	9	28	0	2	9.67	-1.2	0.0812692
CDR20291_0712	32	12	4	2	12.58	-1.204	0.100467
CDR20291_2468	26	14	3	2	11.17	-1.215	0.0968227
CDR20291_1722	26	20	3	4	13.07	-1.219	0.0995629
CDR20291_2657	10	14	0	0	5.98	-1.219	NA
CDR20291_2706	20	15	0	1	8.98	-1.229	NA
CDR20291_0975	22	45	8	6	20.21	-1.233	0.0969784
CDR20291_1285	24	27	1	6	14.63	-1.24	0.0968227
CDR20291_2670	35	19	5	4	15.85	-1.243	0.0968227
CDR20291_3291	14	23	0	1	9.29	-1.252	NA
CDR20291_1520	55	48	16	10	32.34	-1.258	0.0754983
CDR20291_2055	21	15	1	1	9.51	-1.263	0.0708193
CDR20291_1406	24	18	3	2	11.54	-1.269	0.0850758
CDR20291_2606	79	76	18	27	50.15	-1.274	0.0574102
CDR20291_2464	61	47	19	8	33.77	-1.276	0.0732308
CDR20291_1965	19	7	0	0	6.51	-1.277	NA
CDR20291_0678	32	27	6	4	17.33	-1.281	0.0873975
CDR20291_2651	15	11	0	0	6.44	-1.294	NA
CDR20291_0802	88	85	34	15	55.59	-1.296	0.0561893
CDR20291_0967	48	68	16	13	36.21	-1.303	0.0612447
CDR20291_1551	28	18	3	3	13.06	-1.312	0.0754983
CDR20291_0891	88	108	37	20	63.1	-1.316	0.0477373
CDR20291_1320	16	22	1	1	10.05	-1.32	0.0602078
CDR20291_1963	36	47	13	4	24.99	-1.332	0.0700811
CDR20291_1535	40	74	18	9	35.2	-1.337	0.0602078
CDR20291_1378	24	29	5	2	14.98	-1.347	0.0700811
CDR20291_2560	370	310	129	91	225.11	-1.365	0.00925709
CDR20291_0811	81	51	19	13	40.95	-1.379	0.050224
CDR20291_0018	49	27	8	6	22.41	-1.387	0.0602078
CDR20291_0985	29	62	9	9	27.2	-1.387	0.0577902
CDR20291_1676	26	18	3	1	11.93	-1.395	0.0574102
CDR20291_2663	20	23	0	1	10.99	-1.411	0.0424609
CDR20291_0903	58	35	4	13	27.58	-1.412	0.0561893
CDR20291_2093	26	17	0	1	11.09	-1.412	0.0424609
CDR20291_3350	42	25	8	2	19.09	-1.416	0.0577902
CDR20291_1712	30	15	0	2	11.8	-1.441	0.0477373
CDR20291_1678	38	40	9	4	22.66	-1.463	0.0503409
CDR20291_0785	59	51	16	5	32.76	-1.464	0.0477373
CDR20291_2296	33	35	8	1	19.12	-1.478	0.0503409
CDR20291_2682	1072	685	169	340	566.68	-1.48	0.00646649
CDR20291_2605	42	42	8	7	24.57	-1.481	0.0477373
CDR20291_1064	33	18	1	3	14.02	-1.492	0.0477373
CDR20291_3307	71	22	10	4	26.69	-1.497	0.0477373
CDR20291_2589	32	31	5	3	17.76	-1.5	0.0477373
CDR20291_2661	21	27	0	2	12.67	-1.543	0.0369521
CDR20291_1341	43	24	3	5	18.6	-1.559	0.0424609
CDR20291_1493	26	24	0	1	12.9	-1.57	0.028998
CDR20291_3303	39	14	3	0	14.08	-1.58	0.0340384
CDR20291_1287	37	31	5	3	19.04	-1.594	0.0369521
CDR20291_2118	21	35	3	2	15.11	-1.595	0.0369521
CDR20291_2162	111	80	19	19	57.37	-1.703	0.00904069
CDR20291_3306	142	102	27	24	73.63	-1.725	0.00583299
CDR20291_0318	61	96	14	13	46.01	-1.762	0.00904069
CDR20291_0494	27	36	0	1	16.13	-1.817	0.0112969
CDR20291_2080	166	244	51	31	122.93	-1.852	0.00124388
CDR20291_2431	15	27	0	0	10.46	-1.896	0.00904069
CDR20291_0493	40	27	1	2	17.69	-1.921	0.00964091
CDR20291_0109	39	30	0	1	17.51	-1.922	0.00904069
CDR20291_2707	38	31	0	1	17.49	-1.923	0.00904069
CDR20291_2083	144	198	35	24	100.18	-1.98	0.000913866
CDR20291_3396	162	96	25	11	73.58	-2.072	0.00124388
CDR20291_3308	240	126	33	24	105.81	-2.079	0.000695868
CDR20291_2298	32	25	0	0	14.13	-2.544	0.00353598
