# Supplementary material for: Deciphering the RNA-based regulation mechanism of the phage-encoded AbiF system in Clostridioides difficile
Source: PLoS Genet. 2025 Aug 19;21(8):e1011831. doi: 10.1371/journal.pgen.1011831 (PMC12373285; doi:10.1371/journal.pgen.1011831)
Supplement: S6 Table — (S6_Table.XLSX) [file pgen.1011831.s015.xlsx]

## Sheet: S6 Table - Distribution AbiF
S6 Table - Distribution of abiF/abi_2 gene
Species accession number	Number of AbiF/Abi_2 gene	Species	Classification
GCA_021513695.1	0	Candidatus_Heimdallarchaeum_aukensis_na	Archaea;Heimdallarchaeota;;;;Heimdallarchaeum;Heimdallarchaeum aukensis
GCA_021513715.1	0	Candidatus_Heimdallarchaeum_endolithica_na	Archaea;Heimdallarchaeota;;;;Heimdallarchaeum;Heimdallarchaeum endolithica
GCA_020348965.1	0	Candidatus_Heimdallarchaeota_archaeon_na	Archaea;Heimdallarchaeota;;;;;Heimdallarchaeota archaeon
GCA_020351745.1	0	Candidatus_Heimdallarchaeota_archaeon_na	Archaea;Heimdallarchaeota;;;;;Heimdallarchaeota archaeon
GCA_020353515.1	0	Candidatus_Heimdallarchaeota_archaeon_na	Archaea;Heimdallarchaeota;;;;;Heimdallarchaeota archaeon
GCF_008000775.1	0	Candidatus_Prometheoarchaeum_syntrophicum_MK-D1	Archaea;Lokiarchaeota;Lokiarchaeia;Prometheoarchaeales;Prometheoarchaeaceae;Prometheoarchaeum;Prometheoarchaeum syntrophicum
GCA_025839675.1	0	Candidatus_Lokiarchaeum_B-35	Archaea;Lokiarchaeota;;;;Lokiarchaeum;Lokiarchaeum sp. B-35
GCA_020343655.1	0	Candidatus_Lokiarchaeota_archaeon_na	Archaea;Lokiarchaeota;;;;;Lokiarchaeota archaeon
GCA_020344955.1	0	Candidatus_Lokiarchaeota_archaeon_na	Archaea;Lokiarchaeota;;;;;Lokiarchaeota archaeon
GCA_001940665.2	0	Candidatus_Odinarchaeum_yellowstonii	Archaea;Odinarchaeota;Odinarchaeia;Odinarchaeales;Odinarchaeaceae;Odinarchaeum;Odinarchaeum yellowstonii
GCA_020348985.1	0	Candidatus_Thorarchaeota_archaeon_na	Archaea;Thorarchaeota;;;;;Thorarchaeota archaeon
GCA_020355105.1	0	Candidatus_Thorarchaeota_archaeon_na	Archaea;Thorarchaeota;;;;;Thorarchaeota archaeon
GCA_000246735.1	0	uncultured_Candidatus_Poseidoniales_archaeon_na	Archaea;Thermoplasmatota;Poseidoniia;Poseidoniales;;;uncultured Candidatus Poseidoniales archaeon
GCF_000025665.1	0	Aciduliprofundum_boonei_T469	Archaea;Thermoplasmatota;;;;Aciduliprofundum;Aciduliprofundum boonei
GCF_000300255.2	0	Candidatus_Methanomethylophilus_alvus_Mx1201	Archaea;Thermoplasmatota;Thermoplasmata;Methanomassiliicoccales;Methanomethylophilaceae;Methanomethylophilus;Methanomethylophilus alvi
GCF_003711245.1	0	Candidatus_Methanomethylophilus_alvus_Mx-05	Archaea;Thermoplasmatota;Thermoplasmata;Methanomassiliicoccales;Methanomethylophilaceae;Methanomethylophilus;Methanomethylophilus alvi
GCF_902387285.1	0	Candidatus_Methanomethylophilus_alvus_na	Archaea;Thermoplasmatota;Thermoplasmata;Methanomassiliicoccales;Methanomethylophilaceae;Methanomethylophilus;Methanomethylophilus alvi
GCA_019262145.1	0	Candidatus_Methanogranum_U3.2.1_na	Archaea;Thermoplasmatota;Thermoplasmata;Methanomassiliicoccales;Methanomassiliicoccaceae;Methanogranum;Methanogranum sp. U3.2.1
GCF_000800805.1	0	Candidatus_Methanoplasma_termitum_MpT1	Archaea;Thermoplasmatota;Thermoplasmata;Methanomassiliicoccales;Methanomassiliicoccaceae;Methanoplasma;Methanoplasma termitum
GCF_000404225.1	0	Candidatus_Methanomassiliicoccus_intestinalis_Issoire-Mx1	Archaea;Thermoplasmatota;Thermoplasmata;Methanomassiliicoccales;Methanomassiliicoccaceae;Methanomassiliicoccus;Methanomassiliicoccus intestinalis
GCF_902383905.1	0	Candidatus_Methanomassiliicoccus_intestinalis	Archaea;Thermoplasmatota;Thermoplasmata;Methanomassiliicoccales;Methanomassiliicoccaceae;Methanomassiliicoccus;Methanomassiliicoccus intestinalis
GCA_009911715.1	0	Methanomassiliicoccaceae_archaeon_DOK	Archaea;Thermoplasmatota;Thermoplasmata;Methanomassiliicoccales;Methanomassiliicoccaceae;;Methanomassiliicoccaceae archaeon DOK
GCA_013415865.1	0	Methanomassiliicoccales_archaeon_na	Archaea;Thermoplasmatota;Thermoplasmata;Methanomassiliicoccales;;;Methanomassiliicoccales archaeon
GCA_020347705.1	0	Methanomassiliicoccales_archaeon_na	Archaea;Thermoplasmatota;Thermoplasmata;Methanomassiliicoccales;;;Methanomassiliicoccales archaeon
GCA_030168595.1	0	Methanomassiliicoccales_archaeon_LGM-DZ1	Archaea;Thermoplasmatota;Thermoplasmata;Methanomassiliicoccales;;;Methanomassiliicoccales archaeon LGM-DZ1
GCA_030168575.1	0	Methanomassiliicoccales_archaeon_LGM-RCC1	Archaea;Thermoplasmatota;Thermoplasmata;Methanomassiliicoccales;;;Methanomassiliicoccales archaeon LGM-RCC1
GCA_031200235.1	0	Cuniculiplasma_divulgatum_na	Archaea;Thermoplasmatota;Thermoplasmata;Thermoplasmatales;Cuniculiplasmataceae;Cuniculiplasma;Cuniculiplasma divulgatum
GCF_900083515.1	0	Cuniculiplasma_divulgatum_S5T_JCM_30642_VKM_B-2941	Archaea;Thermoplasmatota;Thermoplasmata;Thermoplasmatales;Cuniculiplasmataceae;Cuniculiplasma;Cuniculiplasma divulgatum
GCF_900090055.1	0	Cuniculiplasma_divulgatum_PM4_JCM_30641_VKM_B-2940	Archaea;Thermoplasmatota;Thermoplasmata;Thermoplasmatales;Cuniculiplasmataceae;Cuniculiplasma;Cuniculiplasma divulgatum
GCF_031201125.1	0	Acidiplasma_na	Archaea;Thermoplasmatota;Thermoplasmata;Thermoplasmatales;Ferroplasmaceae;Acidiplasma;Acidiplasma sp.
GCF_000152265.2	0	Ferroplasma_acidarmanus_Fer1	Archaea;Thermoplasmatota;Thermoplasmata;Thermoplasmatales;Ferroplasmaceae;Ferroplasma;Ferroplasma acidarmanus
GCF_002078355.1	0	Ferroplasma_acidiphilum_Y	Archaea;Thermoplasmatota;Thermoplasmata;Thermoplasmatales;Ferroplasmaceae;Ferroplasma;Ferroplasma acidiphilum
GCF_031201105.1	0	Ferroplasma_acidiphilum_na	Archaea;Thermoplasmatota;Thermoplasmata;Thermoplasmatales;Ferroplasmaceae;Ferroplasma;Ferroplasma acidiphilum
GCF_031200575.1	0	Ferroplasma_na	Archaea;Thermoplasmatota;Thermoplasmata;Thermoplasmatales;Ferroplasmaceae;Ferroplasma;Ferroplasma sp.
GCF_000008265.1	0	Picrophilus_oshimae_DSM_9789_DSM_9790	Archaea;Thermoplasmatota;Thermoplasmata;Thermoplasmatales;Picrophilaceae;Picrophilus;Picrophilus oshimae
GCF_000195915.1	0	Thermoplasma_acidophilum_DSM_1728	Archaea;Thermoplasmatota;Thermoplasmata;Thermoplasmatales;Thermoplasmataceae;Thermoplasma;Thermoplasma acidophilum
GCF_000011185.1	0	Thermoplasma_volcanium_GSS1	Archaea;Thermoplasmatota;Thermoplasmata;Thermoplasmatales;Thermoplasmataceae;Thermoplasma;Thermoplasma volcanium
GCA_016806715.1	0	Thermoplasmatales_archaeon_B_DKE	Archaea;Thermoplasmatota;Thermoplasmata;Thermoplasmatales;;;Thermoplasmatales archaeon
GCA_020341795.1	0	Thermoplasmatales_archaeon_na	Archaea;Thermoplasmatota;Thermoplasmata;Thermoplasmatales;;;Thermoplasmatales archaeon
GCA_020343515.1	0	Thermoplasmatales_archaeon_na	Archaea;Thermoplasmatota;Thermoplasmata;Thermoplasmatales;;;Thermoplasmatales archaeon
GCA_020350365.1	0	Thermoplasmatales_archaeon_na	Archaea;Thermoplasmatota;Thermoplasmata;Thermoplasmatales;;;Thermoplasmatales archaeon
GCA_020350825.1	0	Thermoplasmatales_archaeon_na	Archaea;Thermoplasmatota;Thermoplasmata;Thermoplasmatales;;;Thermoplasmatales archaeon
GCA_031200555.1	0	Thermoplasmatales_archaeon_na	Archaea;Thermoplasmatota;Thermoplasmata;Thermoplasmatales;;;Thermoplasmatales archaeon
GCA_000350305.1	0	Thermoplasmatales_archaeon_BRNA1	Archaea;Thermoplasmatota;Thermoplasmata;Thermoplasmatales;;;Thermoplasmatales archaeon BRNA1
GCA_020343715.1	0	Thermoplasmata_archaeon_na	Archaea;Thermoplasmatota;Thermoplasmata;;;;Thermoplasmata archaeon
GCA_020348445.1	0	Thermoplasmata_archaeon_na	Archaea;Thermoplasmatota;Thermoplasmata;;;;Thermoplasmata archaeon
GCA_020350865.1	0	Thermoplasmata_archaeon_na	Archaea;Thermoplasmatota;Thermoplasmata;;;;Thermoplasmata archaeon
GCA_020351895.1	0	Thermoplasmata_archaeon_na	Archaea;Thermoplasmatota;Thermoplasmata;;;;Thermoplasmata archaeon
GCA_020356005.1	0	Thermoplasmata_archaeon_na	Archaea;Thermoplasmatota;Thermoplasmata;;;;Thermoplasmata archaeon
GCA_001560915.1	0	methanogenic_archaeon_ISO4-H5	Archaea;Thermoplasmatota;Thermoplasmata;;;;methanogenic archaeon ISO4-H5
GCA_016432325.1	0	Candidatus_Aenigmarchaeota_archaeon_na	Archaea;Aenigmarchaeota;;;;;Aenigmarchaeota archaeon
GCA_020343575.1	0	Candidatus_Aenigmarchaeota_archaeon_na	Archaea;Aenigmarchaeota;;;;;Aenigmarchaeota archaeon
GCA_020343635.1	0	Candidatus_Aenigmarchaeota_archaeon_na	Archaea;Aenigmarchaeota;;;;;Aenigmarchaeota archaeon
GCA_016699555.1	0	Candidatus_Diapherotrites_archaeon_na	Archaea;Diapherotrites;;;;;Diapherotrites archaeon
GCA_013426015.1	0	Candidatus_Fermentimicrarchaeum_limneticum_na	Archaea;Micrarchaeota;;Fermentimicrarchaeales;Fermentimicrarchaeaceae;Fermentimicrarchaeum;Fermentimicrarchaeum limneticum
GCF_002214165.1	0	Candidatus_Mancarchaeum_acidiphilum_Mia14	Archaea;Micrarchaeota;;;;Mancarchaeum;Mancarchaeum acidiphilum
GCF_016806735.1	0	Candidatus_Micrarchaeum_A_DKE	Archaea;Micrarchaeota;Micrarchaeia;Micrarchaeales;Micrarchaeaceae;Micrarchaeum;Micrarchaeum sp.
GCA_021654395.1	0	Candidatus_Micrarchaeota_archaeon_na	Archaea;Micrarchaeota;;;;;Micrarchaeota archaeon
GCF_009617975.1	0	Candidatus_Nanohalobium_constans_LC1Nh	Archaea;Nanohaloarchaeota;Nanohalobia;Nanohalobiales;Nanohalobiaceae;Nanohalobium;Nanohalobium constans
GCA_029232205.1	0	Candidatus_Nanohalobia_archaeon_BNXNv	Archaea;Nanohaloarchaeota;Nanohalobia;;;;Nanohalobia archaeon BNXNv
GCA_029207735.1	0	Candidatus_Nanohaloarchaeota_archaeon_SVXNc	Archaea;Nanohaloarchaeota;;;;;Nanohaloarchaeota archaeon SVXNc
GCA_026016245.1	0	Candidatus_Pacearchaeota_archaeon_na	Archaea;;;;;;Pacearchaeota archaeon
GCA_016432305.1	0	Candidatus_Woesearchaeota_archaeon_na	Archaea;Woesearchaeota;;;;;Woesearchaeota archaeon
GCA_020343615.1	0	Candidatus_Woesearchaeota_archaeon_na	Archaea;Woesearchaeota;;;;;Woesearchaeota archaeon
GCA_023898345.1	0	Candidatus_Woesearchaeota_archaeon_na	Archaea;Woesearchaeota;;;;;Woesearchaeota archaeon
GCA_023898365.1	0	Candidatus_Woesearchaeota_archaeon_na	Archaea;Woesearchaeota;;;;;Woesearchaeota archaeon
GCA_000008085.1	0	Nanoarchaeum_equitans_Kin4-M	Archaea;Nanoarchaeota;Nanoarchaeia;Nanoarchaeales;Nanoarchaeaceae;Nanoarchaeum;Nanoarchaeum equitans
GCF_023169545.1	0	Nanobdella_aerobiophila_MJ1	Archaea;Nanoarchaeota;Nanobdellia;Nanobdellales;Nanobdellaceae;Nanobdella;Nanobdella aerobiophila
GCF_000008665.1	0	Archaeoglobus_fulgidus_DSM_4304	Archaea;Euryarchaeota;Archaeoglobi;Archaeoglobales;Archaeoglobaceae;Archaeoglobus;Archaeoglobus fulgidus
GCF_000734035.1	0	Archaeoglobus_fulgidus_DSM_8774	Archaea;Euryarchaeota;Archaeoglobi;Archaeoglobales;Archaeoglobaceae;Archaeoglobus;Archaeoglobus fulgidus
GCF_000025285.1	0	Archaeoglobus_profundus_DSM_5631	Archaea;Euryarchaeota;Archaeoglobi;Archaeoglobales;Archaeoglobaceae;Archaeoglobus;Archaeoglobus profundus
GCF_000385565.1	0	Archaeoglobus_sulfaticallidus_PM70-1	Archaea;Euryarchaeota;Archaeoglobi;Archaeoglobales;Archaeoglobaceae;Archaeoglobus;Archaeoglobus sulfaticallidus
GCF_000194625.1	0	Archaeoglobus_veneficus_SNP6	Archaea;Euryarchaeota;Archaeoglobi;Archaeoglobales;Archaeoglobaceae;Archaeoglobus;Archaeoglobus veneficus
GCF_000025505.1	0	Ferroglobus_placidus_DSM_10642	Archaea;Euryarchaeota;Archaeoglobi;Archaeoglobales;Archaeoglobaceae;Ferroglobus;Ferroglobus placidus
GCA_000789255.1	0	Geoglobus_acetivorans_SBH6	Archaea;Euryarchaeota;Archaeoglobi;Archaeoglobales;Archaeoglobaceae;Geoglobus;Geoglobus acetivorans
GCF_001006045.1	0	Geoglobus_ahangari_234	Archaea;Euryarchaeota;Archaeoglobi;Archaeoglobales;Archaeoglobaceae;Geoglobus;Geoglobus ahangari
GCF_020885915.1	0	Candidatus_Methanoliparum_LAM-1	Archaea;Euryarchaeota;Methanoliparia;Methanoliparales;Methanoliparaceae;Methanoliparum;Methanoliparum sp. LAM-1
GCF_018141185.1	0	Methanobacterium_alkalithermotolerans_CAN	Archaea;Euryarchaeota;Methanobacteria;Methanobacteriales;Methanobacteriaceae;Methanobacterium;Methanobacterium alkalithermotolerans
GCF_900095295.1	0	Methanobacterium_congolense_na	Archaea;Euryarchaeota;Methanobacteria;Methanobacteriales;Methanobacteriaceae;Methanobacterium;Methanobacterium congolense
GCF_030296715.1	0	Methanobacterium_ferruginis_NBRC_105197	Archaea;Euryarchaeota;Methanobacteria;Methanobacteriales;Methanobacteriaceae;Methanobacterium;Methanobacterium ferruginis
GCF_000762265.1	0	Methanobacterium_formicicum_BRM9	Archaea;Euryarchaeota;Methanobacteria;Methanobacteriales;Methanobacteriaceae;Methanobacterium;Methanobacterium formicicum
GCF_001458655.1	0	Methanobacterium_formicicum_na	Archaea;Euryarchaeota;Methanobacteria;Methanobacteriales;Methanobacteriaceae;Methanobacterium;Methanobacterium formicicum
GCF_000191585.1	0	Methanobacterium_lacus_AL-21	Archaea;Euryarchaeota;Methanobacteria;Methanobacteriales;Methanobacteriaceae;Methanobacterium;Methanobacterium lacus
GCF_000214725.1	0	Methanobacterium_paludis_SWAN1	Archaea;Euryarchaeota;Methanobacteria;Methanobacteriales;Methanobacteriaceae;Methanobacterium;Methanobacterium paludis
GCF_002813655.1	0	Methanobacterium_subterraneum_MO-MB1	Archaea;Euryarchaeota;Methanobacteria;Methanobacteriales;Methanobacteriaceae;Methanobacterium;Methanobacterium subterraneum
GCF_002813695.1	0	Methanobacterium_subterraneum_A8p	Archaea;Euryarchaeota;Methanobacteria;Methanobacteriales;Methanobacteriaceae;Methanobacterium;Methanobacterium subterraneum
GCF_003491305.1	0	Methanobacterium_BAmetb5_na	Archaea;Euryarchaeota;Methanobacteria;Methanobacteriales;Methanobacteriaceae;Methanobacterium;Methanobacterium sp. BAmetb5
GCA_003491285.1	0	Methanobacterium_BRmetb2_na	Archaea;Euryarchaeota;Methanobacteria;Methanobacteriales;Methanobacteriaceae;Methanobacterium;Methanobacterium sp. BRmetb2
GCF_030323845.1	0	Methanobacterium_CWC-01	Archaea;Euryarchaeota;Methanobacteria;Methanobacteriales;Methanobacteriaceae;Methanobacterium;Methanobacterium sp. CWC-01
GCA_024167805.1	0	Methanobacterium_ERen5	Archaea;Euryarchaeota;Methanobacteria;Methanobacteriales;Methanobacteriaceae;Methanobacterium;Methanobacterium sp. ERen5
GCF_002813675.1	0	Methanobacterium_MZ-A1	Archaea;Euryarchaeota;Methanobacteria;Methanobacteriales;Methanobacteriaceae;Methanobacterium;Methanobacterium sp. MZ-A1
GCF_019669925.1	0	Methanobrevibacter_arboriphilus_SA	Archaea;Euryarchaeota;Methanobacteria;Methanobacteriales;Methanobacteriaceae;Methanobrevibacter;Methanobrevibacter arboriphilus
GCF_001477655.1	0	Methanobrevibacter_millerae_SM9	Archaea;Euryarchaeota;Methanobacteria;Methanobacteriales;Methanobacteriaceae;Methanobrevibacter;Methanobrevibacter millerae
GCF_001563245.1	0	Methanobrevibacter_olleyae_YLM1	Archaea;Euryarchaeota;Methanobacteria;Methanobacteriales;Methanobacteriaceae;Methanobrevibacter;Methanobrevibacter olleyae
GCF_000024185.1	0	Methanobrevibacter_ruminantium_M1	Archaea;Euryarchaeota;Methanobacteria;Methanobacteriales;Methanobacteriaceae;Methanobrevibacter;Methanobrevibacter ruminantium
GCF_000016525.1	0	Methanobrevibacter_smithii_ATCC_35061_PS_DSMZ_861	Archaea;Euryarchaeota;Methanobacteria;Methanobacteriales;Methanobacteriaceae;Methanobrevibacter;Methanobrevibacter smithii
GCF_002813085.1	0	Methanobrevibacter_smithii_KB11	Archaea;Euryarchaeota;Methanobacteria;Methanobacteriales;Methanobacteriaceae;Methanobrevibacter;Methanobrevibacter smithii
GCF_022846155.1	0	Methanobrevibacter_smithii_CE91-St67	Archaea;Euryarchaeota;Methanobacteria;Methanobacteriales;Methanobacteriaceae;Methanobrevibacter;Methanobrevibacter smithii
GCF_022846175.1	0	Methanobrevibacter_smithii_CE91-St68	Archaea;Euryarchaeota;Methanobacteria;Methanobacteriales;Methanobacteriaceae;Methanobrevibacter;Methanobrevibacter smithii
GCF_028743435.1	0	Methanobrevibacter_smithii_ATCC_35061_DSM_861	Archaea;Euryarchaeota;Methanobacteria;Methanobacteriales;Methanobacteriaceae;Methanobrevibacter;Methanobrevibacter smithii
GCF_000404165.1	0	Methanobrevibacter_AbM4	Archaea;Euryarchaeota;Methanobacteria;Methanobacteriales;Methanobacteriaceae;Methanobrevibacter;Methanobrevibacter sp. AbM4
GCF_023617305.1	0	Methanobrevibacter_TLL-48-HuF1	Archaea;Euryarchaeota;Methanobacteria;Methanobacteriales;Methanobacteriaceae;Methanobrevibacter;Methanobrevibacter sp. TLL-48-HuF1
GCF_001548675.1	0	Methanobrevibacter_YE315	Archaea;Euryarchaeota;Methanobacteria;Methanobacteriales;Methanobacteriaceae;Methanobrevibacter;Methanobrevibacter sp. YE315
GCF_000012545.1	0	Methanosphaera_stadtmanae_DSM_3091	Archaea;Euryarchaeota;Methanobacteria;Methanobacteriales;Methanobacteriaceae;Methanosphaera;Methanosphaera stadtmanae
GCF_902384015.1	0	Methanosphaera_stadtmanae	Archaea;Euryarchaeota;Methanobacteria;Methanobacteriales;Methanobacteriaceae;Methanosphaera;Methanosphaera stadtmanae
GCF_003268005.1	0	Methanosphaera_BMS	Archaea;Euryarchaeota;Methanobacteria;Methanobacteriales;Methanobacteriaceae;Methanosphaera;Methanosphaera sp. BMS
GCF_000145295.1	0	Methanothermobacter_marburgensis_Marburg	Archaea;Euryarchaeota;Methanobacteria;Methanobacteriales;Methanobacteriaceae;Methanothermobacter;Methanothermobacter marburgensis
GCF_027555065.1	0	Methanothermobacter_marburgensis_Marburg	Archaea;Euryarchaeota;Methanobacteria;Methanobacteriales;Methanobacteriaceae;Methanothermobacter;Methanothermobacter marburgensis
GCF_023167465.1	0	Methanothermobacter_tenebrarum_RMAS	Archaea;Euryarchaeota;Methanobacteria;Methanobacteriales;Methanobacteriaceae;Methanothermobacter;Methanothermobacter tenebrarum
GCF_000008645.1	0	Methanothermobacter_thermautotrophicus_Delta_H	Archaea;Euryarchaeota;Methanobacteria;Methanobacteriales;Methanobacteriaceae;Methanothermobacter;Methanothermobacter thermautotrophicus
GCF_027554905.1	0	Methanothermobacter_thermautotrophicus_Delta_H	Archaea;Euryarchaeota;Methanobacteria;Methanobacteriales;Methanobacteriaceae;Methanothermobacter;Methanothermobacter thermautotrophicus
GCF_027555045.1	0	Methanothermobacter_thermautotrophicus_Z-245	Archaea;Euryarchaeota;Methanobacteria;Methanobacteriales;Methanobacteriaceae;Methanothermobacter;Methanothermobacter thermautotrophicus
GCF_025397995.1	0	Methanothermobacter_wolfeii_DSM_2970	Archaea;Euryarchaeota;Methanobacteria;Methanobacteriales;Methanobacteriaceae;Methanothermobacter;Methanothermobacter wolfeii
GCF_000828575.1	0	Methanothermobacter_CaT2	Archaea;Euryarchaeota;Methanobacteria;Methanobacteriales;Methanobacteriaceae;Methanothermobacter;Methanothermobacter sp. CaT2
GCF_002356395.1	0	Methanothermobacter_EMTCatA1_na	Archaea;Euryarchaeota;Methanobacteria;Methanobacteriales;Methanobacteriaceae;Methanothermobacter;Methanothermobacter sp. EMTCatA1
GCF_008033705.1	0	Methanothermobacter_KEPCO-1	Archaea;Euryarchaeota;Methanobacteria;Methanobacteriales;Methanobacteriaceae;Methanothermobacter;Methanothermobacter sp. KEPCO-1
GCF_009914355.1	0	Methanothermobacter_THM-1	Archaea;Euryarchaeota;Methanobacteria;Methanobacteriales;Methanobacteriaceae;Methanothermobacter;Methanothermobacter sp. THM-1
GCF_009917665.1	0	Methanothermobacter_THM-2_na	Archaea;Euryarchaeota;Methanobacteria;Methanobacteriales;Methanobacteriaceae;Methanothermobacter;Methanothermobacter sp. THM-2
GCF_000166095.1	0	Methanothermus_fervidus_DSM_2088	Archaea;Euryarchaeota;Methanobacteria;Methanobacteriales;Methanothermaceae;Methanothermus;Methanothermus fervidus
GCF_000739065.1	0	Methanocaldococcus_bathoardescens_JH146	Archaea;Euryarchaeota;Methanococci;Methanococcales;Methanocaldococcaceae;Methanocaldococcus;Methanocaldococcus bathoardescens
GCF_000023985.1	0	Methanocaldococcus_fervens_AG86	Archaea;Euryarchaeota;Methanococci;Methanococcales;Methanocaldococcaceae;Methanocaldococcus;Methanocaldococcus fervens
GCF_000092305.1	0	Methanocaldococcus_infernus_ME	Archaea;Euryarchaeota;Methanococci;Methanococcales;Methanocaldococcaceae;Methanocaldococcus;Methanocaldococcus infernus
GCF_000091665.1	0	Methanocaldococcus_jannaschii_DSM_2661	Archaea;Euryarchaeota;Methanococci;Methanococcales;Methanocaldococcaceae;Methanocaldococcus;Methanocaldococcus jannaschii
GCF_902827225.1	0	Methanocaldococcus_lauensis_SG7	Archaea;Euryarchaeota;Methanococci;Methanococcales;Methanocaldococcaceae;Methanocaldococcus;Methanocaldococcus lauensis
GCF_000024625.1	0	Methanocaldococcus_vulcanius_M7	Archaea;Euryarchaeota;Methanococci;Methanococcales;Methanocaldococcaceae;Methanocaldococcus;Methanocaldococcus vulcanius
GCF_000025525.1	0	Methanocaldococcus_FS406-22	Archaea;Euryarchaeota;Methanococci;Methanococcales;Methanocaldococcaceae;Methanocaldococcus;Methanocaldococcus sp. FS406-22
GCF_000214415.1	0	Methanotorris_igneus_Kol_5	Archaea;Euryarchaeota;Methanococci;Methanococcales;Methanocaldococcaceae;Methanotorris;Methanotorris igneus
GCF_000017185.1	0	Methanococcus_aeolicus_Nankai-3	Archaea;Euryarchaeota;Methanococci;Methanococcales;Methanococcaceae;Methanococcus;Methanococcus aeolicus
GCF_025449255.1	0	Methanococcus_aeolicus_PL15HP	Archaea;Euryarchaeota;Methanococci;Methanococcales;Methanococcaceae;Methanococcus;Methanococcus aeolicus
GCF_000011585.1	0	Methanococcus_maripaludis_S2	Archaea;Euryarchaeota;Methanococci;Methanococcales;Methanococcaceae;Methanococcus;Methanococcus maripaludis
GCF_000016125.1	0	Methanococcus_maripaludis_C5	Archaea;Euryarchaeota;Methanococci;Methanococcales;Methanococcaceae;Methanococcus;Methanococcus maripaludis
GCF_000220645.1	0	Methanococcus_maripaludis_X1	Archaea;Euryarchaeota;Methanococci;Methanococcales;Methanococcaceae;Methanococcus;Methanococcus maripaludis
GCF_000828535.1	0	Methanococcus_maripaludis_KA1	Archaea;Euryarchaeota;Methanococci;Methanococcales;Methanococcaceae;Methanococcus;Methanococcus maripaludis
GCF_000828555.1	0	Methanococcus_maripaludis_OS7	Archaea;Euryarchaeota;Methanococci;Methanococcales;Methanococcaceae;Methanococcus;Methanococcus maripaludis
GCF_002945325.1	0	Methanococcus_maripaludis_DSM_2067	Archaea;Euryarchaeota;Methanococci;Methanococcales;Methanococcaceae;Methanococcus;Methanococcus maripaludis
GCF_003052125.1	0	Methanococcus_maripaludis_OS7mut1	Archaea;Euryarchaeota;Methanococci;Methanococcales;Methanococcaceae;Methanococcus;Methanococcus maripaludis
GCF_000017165.1	0	Methanococcus_vannielii_SB	Archaea;Euryarchaeota;Methanococci;Methanococcales;Methanococcaceae;Methanococcus;Methanococcus vannielii
GCF_000179575.2	0	Methanothermococcus_okinawensis_IH1	Archaea;Euryarchaeota;Methanococci;Methanococcales;Methanococcaceae;Methanothermococcus;Methanothermococcus okinawensis
GCF_946463545.1	0	Methanothermococcus_thermolithotrophicus_DSM_2095_na	Archaea;Euryarchaeota;Methanococci;Methanococcales;Methanococcaceae;Methanothermococcus;Methanothermococcus thermolithotrophicus
GCF_003351865.1	0	Methanofervidicoccus_A16	Archaea;Euryarchaeota;Methanococci;Methanococcales;;Methanofervidicoccus;Methanofervidicoccus sp. A16
GCF_000007185.1	0	Methanopyrus_kandleri_AV19	Archaea;Euryarchaeota;Methanopyri;Methanopyrales;Methanopyraceae;Methanopyrus;Methanopyrus kandleri
GCF_002201915.1	0	Methanopyrus_KOL6	Archaea;Euryarchaeota;Methanopyri;Methanopyrales;Methanopyraceae;Methanopyrus;Methanopyrus sp. KOL6
GCF_002201895.1	0	Methanopyrus_SNP6	Archaea;Euryarchaeota;Methanopyri;Methanopyrales;Methanopyraceae;Methanopyrus;Methanopyrus sp. SNP6
GCF_029854155.1	0	Methanonatronarchaeum_AMET-Sl	Archaea;Euryarchaeota;Methanonatronarchaeia;Methanonatronarchaeales;Methanonatronarchaeaceae;Methanonatronarchaeum;Methanonatronarchaeum sp. AMET-Sl
GCF_023016325.1	0	Methanonatronarchaeum_AMET6-2	Archaea;Euryarchaeota;Methanonatronarchaeia;Methanonatronarchaeales;Methanonatronarchaeaceae;Methanonatronarchaeum;Methanonatronarchaeum sp. AMET6-2
GCA_001761425.1	0	Nanohaloarchaea_archaeon_SG9_na	Archaea;Euryarchaeota;Nanohaloarchaea;;;;Nanohaloarchaea archaeon SG9
GCF_020618475.1	0	Haladaptatus_halobius_PSR5	Archaea;Euryarchaeota;Halobacteria;Halobacteriales;Haladaptataceae;Haladaptatus;Haladaptatus halobius
GCF_020700235.1	0	Haladaptatus_pallidirubidus_YIM_93656	Archaea;Euryarchaeota;Halobacteria;Halobacteriales;Haladaptataceae;Haladaptatus;Haladaptatus pallidirubidus
GCF_020614375.1	0	Haladaptatus_salinisoli_PSR8	Archaea;Euryarchaeota;Halobacteria;Halobacteriales;Haladaptataceae;Haladaptatus;Haladaptatus salinisoli
GCF_029489995.1	0	Haladaptatus_DYSN1	Archaea;Euryarchaeota;Halobacteria;Halobacteriales;Haladaptataceae;Haladaptatus;Haladaptatus sp. DYSN1
GCF_029338295.1	0	Haladaptatus_QDMS2	Archaea;Euryarchaeota;Halobacteria;Halobacteriales;Haladaptataceae;Haladaptatus;Haladaptatus sp. QDMS2
GCF_029338215.1	0	Haladaptatus_YSMS36	Archaea;Euryarchaeota;Halobacteria;Halobacteriales;Haladaptataceae;Haladaptatus;Haladaptatus sp. YSMS36
GCF_026248685.1	0	Haladaptatus_ZJ1	Archaea;Euryarchaeota;Halobacteria;Halobacteriales;Haladaptataceae;Haladaptatus;Haladaptatus sp. ZJ1
GCF_008831545.1	0	Halorussus_halophilus_ZS-3	Archaea;Euryarchaeota;Halobacteria;Halobacteriales;Haladaptataceae;Halorussus;Halorussus halophilus
GCF_004087835.1	0	Halorussus_pelagicus_RC-68	Archaea;Euryarchaeota;Halobacteria;Halobacteriales;Haladaptataceae;Halorussus;Halorussus pelagicus
GCF_029338395.1	0	Halorussus_DT72	Archaea;Euryarchaeota;Halobacteria;Halobacteriales;Haladaptataceae;Halorussus;Halorussus sp. DT72
GCF_029338375.1	0	Halorussus_DT80	Archaea;Euryarchaeota;Halobacteria;Halobacteriales;Haladaptataceae;Halorussus;Halorussus sp. DT80
GCF_024218795.1	0	Halorussus_XZYJ18	Archaea;Euryarchaeota;Halobacteria;Halobacteriales;Haladaptataceae;Halorussus;Halorussus aquaticus
GCF_024138165.1	0	Halorussus_XZYJT10	Archaea;Euryarchaeota;Halobacteria;Halobacteriales;Haladaptataceae;Halorussus;Halorussus vallis
GCF_023238445.1	0	Halorussus_XZYJT40	Archaea;Euryarchaeota;Halobacteria;Halobacteriales;Haladaptataceae;Halorussus;Halorussus gelatinilyticus
GCF_023238205.1	0	Halorussus_XZYJT49	Archaea;Euryarchaeota;Halobacteria;Halobacteriales;Haladaptataceae;Halorussus;Halorussus limi
GCF_024138125.1	0	Halorussus_YCN54	Archaea;Euryarchaeota;Halobacteria;Halobacteriales;Haladaptataceae;Halorussus;Halorussus salilacus
GCF_017094445.1	0	Halapricum_desulfuricans_HSR-Bgl	Archaea;Euryarchaeota;Halobacteria;Halobacteriales;Haloarculaceae;Halapricum;Halapricum desulfuricans
GCF_017094465.1	0	Halapricum_desulfuricans_HSR-Est	Archaea;Euryarchaeota;Halobacteria;Halobacteriales;Haloarculaceae;Halapricum;Halapricum desulfuricans
GCF_017094505.1	0	Halapricum_desulfuricans_HSR12-1	Archaea;Euryarchaeota;Halobacteria;Halobacteriales;Haloarculaceae;Halapricum;Halapricum desulfuricans
GCF_017094525.1	0	Halapricum_desulfuricans_HSR12-2	Archaea;Euryarchaeota;Halobacteria;Halobacteriales;Haloarculaceae;Halapricum;Halapricum desulfuricans
GCF_004799665.1	0	Halapricum_salinum_CBA1105	Archaea;Euryarchaeota;Halobacteria;Halobacteriales;Haloarculaceae;Halapricum;Halapricum salinum
GCF_000223905.1	0	Haloarcula_hispanica_ATCC_33960_CGMCC_1.2049	Archaea;Euryarchaeota;Halobacteria;Halobacteriales;Haloarculaceae;Haloarcula;Haloarcula hispanica
GCF_000504565.1	0	Haloarcula_hispanica_N601	Archaea;Euryarchaeota;Halobacteria;Halobacteriales;Haloarculaceae;Haloarcula;Haloarcula hispanica
GCF_000011085.1	0	Haloarcula_marismortui_ATCC_43049	Archaea;Euryarchaeota;Halobacteria;Halobacteriales;Haloarculaceae;Haloarcula;Haloarcula marismortui
GCF_005310945.1	0	Haloarcula_marismortui_ATCC_43049	Archaea;Euryarchaeota;Halobacteria;Halobacteriales;Haloarculaceae;Haloarcula;Haloarcula marismortui
GCF_018200015.1	0	Haloarcula_sinaiiensis_ATCC_33800	Archaea;Euryarchaeota;Halobacteria;Halobacteriales;Haloarculaceae;Haloarcula;Haloarcula sinaiiensis
GCF_002844335.1	0	Haloarcula_taiwanensis_Taiwanensis	Archaea;Euryarchaeota;Halobacteria;Halobacteriales;Haloarculaceae;Haloarcula;Haloarcula taiwanensis
GCF_000827835.1	0	Haloarcula_CBA1115	Archaea;Euryarchaeota;Halobacteria;Halobacteriales;Haloarculaceae;Haloarcula;Haloarcula sp. CBA1115
GCF_025913575.1	0	Halocatena_marina_DFN5	Archaea;Euryarchaeota;Halobacteria;Halobacteriales;Haloarculaceae;Halocatena;Halocatena marina
GCF_025947005.1	0	Halocatena_marina_QDMS1	Archaea;Euryarchaeota;Halobacteria;Halobacteriales;Haloarculaceae;Halocatena;Halocatena marina
GCF_026013925.1	0	Halocatena_marina_RDMS1	Archaea;Euryarchaeota;Halobacteria;Halobacteriales;Haloarculaceae;Halocatena;Halocatena marina
GCF_023115355.1	0	Halocatena_salina_AD-1	Archaea;Euryarchaeota;Halobacteria;Halobacteriales;Haloarculaceae;Halocatena;Halocatena salina
GCF_003058365.1	0	Halococcoides_cellulosivorans_HArcel1T	Archaea;Euryarchaeota;Halobacteria;Halobacteriales;Haloarculaceae;Halococcoides;Halococcoides cellulosivorans
GCF_024298885.1	0	Haloglomus_halophilum_ZY41	Archaea;Euryarchaeota;Halobacteria;Halobacteriales;Haloarculaceae;Haloglomus;Haloglomus halophilum
GCF_024298825.1	0	Haloglomus_salinum_ZY58	Archaea;Euryarchaeota;Halobacteria;Halobacteriales;Haloarculaceae;Haloglomus;Haloglomus salinum
GCF_029338515.1	0	Haloglomus_DT116	Archaea;Euryarchaeota;Halobacteria;Halobacteriales;Haloarculaceae;Haloglomus;Haloglomus sp. DT116
GCF_024227715.1	0	Halomarina_BCD28	Archaea;Euryarchaeota;Halobacteria;Halobacteriales;Haloarculaceae;Halomarina;Halomarina sp. BCD28
GCF_024228315.1	0	Halomarina_BND7	Archaea;Euryarchaeota;Halobacteria;Halobacteriales;Haloarculaceae;Halomarina;Halomarina sp. BND7
GCF_029338575.1	0	Halomarina_PSR21	Archaea;Euryarchaeota;Halobacteria;Halobacteriales;Haloarculaceae;Halomarina;Halomarina sp. PSR21
GCF_024218775.1	0	Halomicroarcula_marina_DT1	Archaea;Euryarchaeota;Halobacteria;Halobacteriales;Haloarculaceae;Halomicroarcula;Halomicroarcula marina
GCF_024218815.1	0	Halomicroarcula_marina_YSSS71	Archaea;Euryarchaeota;Halobacteria;Halobacteriales;Haloarculaceae;Halomicroarcula;Halomicroarcula marina
GCF_029278565.1	0	Halomicroarcula_DFY41	Archaea;Euryarchaeota;Halobacteria;Halobacteriales;Haloarculaceae;Halomicroarcula;Halomicroarcula sp. DFY41
GCF_029338195.1	0	Halomicroarcula_GDY20	Archaea;Euryarchaeota;Halobacteria;Halobacteriales;Haloarculaceae;Halomicroarcula;Halomicroarcula sp. GDY20
GCF_029338235.1	0	Halomicroarcula_SHR3	Archaea;Euryarchaeota;Halobacteria;Halobacteriales;Haloarculaceae;Halomicroarcula;Halomicroarcula sp. SHR3
GCF_029338315.1	0	Halomicroarcula_SYNS111	Archaea;Euryarchaeota;Halobacteria;Halobacteriales;Haloarculaceae;Halomicroarcula;Halomicroarcula sp. SYNS111
GCF_029338255.1	0	Halomicroarcula_XH51	Archaea;Euryarchaeota;Halobacteria;Halobacteriales;Haloarculaceae;Halomicroarcula;Halomicroarcula sp. XH51
GCF_030127105.1	0	Halomicroarcula_YJ-61-S	Archaea;Euryarchaeota;Halobacteria;Halobacteriales;Haloarculaceae;Halomicroarcula;Halomicroarcula sp. YJ-61-S
GCF_029338275.1	0	Halomicroarcula_ZS-22-S1	Archaea;Euryarchaeota;Halobacteria;Halobacteriales;Haloarculaceae;Halomicroarcula;Halomicroarcula sp. ZS-22-S1
GCF_000023965.1	0	Halomicrobium_mukohataei_DSM_12286	Archaea;Euryarchaeota;Halobacteria;Halobacteriales;Haloarculaceae;Halomicrobium;Halomicrobium mukohataei
GCF_004803735.1	0	Halomicrobium_mukohataei_JP60	Archaea;Euryarchaeota;Halobacteria;Halobacteriales;Haloarculaceae;Halomicrobium;Halomicrobium mukohataei
GCF_020405185.1	0	Halomicrobium_salinisoli_LT50	Archaea;Euryarchaeota;Halobacteria;Halobacteriales;Haloarculaceae;Halomicrobium;Halomicrobium salinisoli
GCF_020405245.1	0	Halomicrobium_salinisoli_TH30	Archaea;Euryarchaeota;Halobacteria;Halobacteriales;Haloarculaceae;Halomicrobium;Halomicrobium salinisoli
GCF_020217425.1	0	Halomicrobium_urmianum_IBRC-M_10911	Archaea;Euryarchaeota;Halobacteria;Halobacteriales;Haloarculaceae;Halomicrobium;Halomicrobium urmianum
GCF_009617995.1	0	Halomicrobium_LC1Hm	Archaea;Euryarchaeota;Halobacteria;Halobacteriales;Haloarculaceae;Halomicrobium;Halomicrobium sp. LC1Hm
GCF_009217585.1	0	Halomicrobium_ZPS1	Archaea;Euryarchaeota;Halobacteria;Halobacteriales;Haloarculaceae;Halomicrobium;Halomicrobium sp. ZPS1
GCF_024298865.1	0	Halorarius_halobius_ZY10	Archaea;Euryarchaeota;Halobacteria;Halobacteriales;Haloarculaceae;Halorarius;Halorarius halobius
GCF_024362405.1	0	Halorarius_litoreus_BND22	Archaea;Euryarchaeota;Halobacteria;Halobacteriales;Haloarculaceae;Halorarius;Halorarius litoreus
GCF_000470655.1	0	Halorhabdus_tiamatea_SARL4B_type_strain_SARL4B	Archaea;Euryarchaeota;Halobacteria;Halobacteriales;Haloarculaceae;Halorhabdus;Halorhabdus tiamatea
GCF_000023945.1	0	Halorhabdus_utahensis_DSM_12940	Archaea;Euryarchaeota;Halobacteria;Halobacteriales;Haloarculaceae;Halorhabdus;Halorhabdus utahensis
GCF_029229925.1	0	Halorhabdus_BNX81	Archaea;Euryarchaeota;Halobacteria;Halobacteriales;Haloarculaceae;Halorhabdus;Halorhabdus sp. BNX81
GCF_009690625.1	0	Halorhabdus_CBA1104	Archaea;Euryarchaeota;Halobacteria;Halobacteriales;Haloarculaceae;Halorhabdus;Halorhabdus sp. CBA1104
GCF_029207715.1	0	Halorhabdus_SVX81	Archaea;Euryarchaeota;Halobacteria;Halobacteriales;Haloarculaceae;Halorhabdus;Halorhabdus sp. SVX81
GCF_023028225.1	0	Halorientalis_litorea_ZY14	Archaea;Euryarchaeota;Halobacteria;Halobacteriales;Haloarculaceae;Halorientalis;Halorientalis litorea
GCF_023028345.1	0	Halorientalis_marina_GDY88	Archaea;Euryarchaeota;Halobacteria;Halobacteriales;Haloarculaceae;Halorientalis;Halorientalis marina
GCF_001989615.1	0	Halorientalis_IM1011	Archaea;Euryarchaeota;Halobacteria;Halobacteriales;Haloarculaceae;Halorientalis;Halorientalis sp. IM1011
GCF_029338355.1	0	Halosegnis_DT85	Archaea;Euryarchaeota;Halobacteria;Halobacteriales;Haloarculaceae;Halosegnis;Halosegnis sp. DT85
GCF_016065055.1	0	Halosimplex_litoreum_YGH94	Archaea;Euryarchaeota;Halobacteria;Halobacteriales;Haloarculaceae;Halosimplex;Halosimplex litoreum
GCF_013415905.1	0	Halosimplex_pelagicum_R2	Archaea;Euryarchaeota;Halobacteria;Halobacteriales;Haloarculaceae;Halosimplex;Halosimplex pelagicum
GCF_013415885.1	0	Halosimplex_rubrum_R27	Archaea;Euryarchaeota;Halobacteria;Halobacteriales;Haloarculaceae;Halosimplex;Halosimplex rubrum
GCF_028747785.1	0	Halosimplex_XZYJT29	Archaea;Euryarchaeota;Halobacteria;Halobacteriales;Haloarculaceae;Halosimplex;Halosimplex sp. XZYJT29
GCF_026410925.1	0	Halovenus_salina_JCM_30072	Archaea;Euryarchaeota;Halobacteria;Halobacteriales;Haloarculaceae;Halovenus;Halovenus salina
GCF_024300825.1	0	Natronomonas_gomsonensis_KCTC_4088	Archaea;Euryarchaeota;Halobacteria;Halobacteriales;Haloarculaceae;Natronomonas;Natronomonas gomsonensis
GCF_013391085.1	0	Natronomonas_halophila_C90	Archaea;Euryarchaeota;Halobacteria;Halobacteriales;Haloarculaceae;Natronomonas;Natronomonas halophila
GCF_024298905.1	0	Natronomonas_marina_ZY43	Archaea;Euryarchaeota;Halobacteria;Halobacteriales;Haloarculaceae;Natronomonas;Natronomonas marina
GCF_000591055.1	0	Natronomonas_moolapensis_8.8.11	Archaea;Euryarchaeota;Halobacteria;Halobacteriales;Haloarculaceae;Natronomonas;Natronomonas moolapensis
GCF_000026045.1	0	Natronomonas_pharaonis_DSM_2160_Gabara	Archaea;Euryarchaeota;Halobacteria;Halobacteriales;Haloarculaceae;Natronomonas;Natronomonas pharaonis
GCF_013391105.1	0	Natronomonas_salina_YPL13	Archaea;Euryarchaeota;Halobacteria;Halobacteriales;Haloarculaceae;Natronomonas;Natronomonas salina
GCF_030505615.1	0	Salinibaculum_KK48	Archaea;Euryarchaeota;Halobacteria;Halobacteriales;Haloarculaceae;Salinibaculum;Salinibaculum sp. KK48
GCF_025231485.1	0	Salinirubellus_salinus_ZS-35-S2	Archaea;Euryarchaeota;Halobacteria;Halobacteriales;Haloarculaceae;Salinirubellus;Salinirubellus salinus
GCF_001011115.1	0	Halanaeroarchaeum_sulfurireducens_HSR2	Archaea;Euryarchaeota;Halobacteria;Halobacteriales;Halobacteriaceae;Halanaeroarchaeum;Halanaeroarchaeum sulfurireducens
GCF_001305655.1	0	Halanaeroarchaeum_sulfurireducens_M27-SA2	Archaea;Euryarchaeota;Halobacteria;Halobacteriales;Halobacteriaceae;Halanaeroarchaeum;Halanaeroarchaeum sulfurireducens
GCF_024972755.1	0	Halanaeroarchaeum_HSR-CO	Archaea;Euryarchaeota;Halobacteria;Halobacteriales;Halobacteriaceae;Halanaeroarchaeum;Halanaeroarchaeum sp. HSR-CO
GCF_003721175.2	0	Halarchaeum_CBA1220	Archaea;Euryarchaeota;Halobacteria;Halobacteriales;Halobacteriaceae;Halarchaeum;Halarchaeum sp. CBA1220
GCF_001488575.1	0	Halobacterium_hubeiense_JI20-1	Archaea;Euryarchaeota;Halobacteria;Halobacteriales;Halobacteriaceae;Halobacterium;Halobacterium hubeiense
GCF_021233415.1	0	Halobacterium_litoreum_ZS-54-S2	Archaea;Euryarchaeota;Halobacteria;Halobacteriales;Halobacteriaceae;Halobacterium;Halobacterium litoreum
GCF_021233435.1	0	Halobacterium_noricense_JCM_15102	Archaea;Euryarchaeota;Halobacteria;Halobacteriales;Halobacteriaceae;Halobacterium;Halobacterium noricense
GCF_000006805.1	0	Halobacterium_salinarum_NRC-1_ATCC_700922	Archaea;Euryarchaeota;Halobacteria;Halobacteriales;Halobacteriaceae;Halobacterium;Halobacterium salinarum
GCF_000069025.1	0	Halobacterium_salinarum_R1_DSM_671_R1	Archaea;Euryarchaeota;Halobacteria;Halobacteriales;Halobacteriaceae;Halobacterium;Halobacterium salinarum
GCF_004799605.1	0	Halobacterium_salinarum_91-R6	Archaea;Euryarchaeota;Halobacteria;Halobacteriales;Halobacteriaceae;Halobacterium;Halobacterium salinarum
GCF_020736485.1	0	Halobacterium_salinarum_NRC-34001	Archaea;Euryarchaeota;Halobacteria;Halobacteriales;Halobacteriaceae;Halobacterium;Halobacterium salinarum
GCF_021249345.1	0	Halobacterium_wangiae_Gai3-17	Archaea;Euryarchaeota;Halobacteria;Halobacteriales;Halobacteriaceae;Halobacterium;Halobacterium wangiae
GCF_021249405.1	0	Halobacterium_zhouii_XZYJT26	Archaea;Euryarchaeota;Halobacteria;Halobacteriales;Halobacteriaceae;Halobacterium;Halobacterium zhouii
GCF_016917835.2	0	Halobacterium_BOL4-2	Archaea;Euryarchaeota;Halobacteria;Halobacteriales;Halobacteriaceae;Halobacterium;Halobacterium sp. BOL4-2
GCF_016917855.1	0	Halobacterium_GSL-19	Archaea;Euryarchaeota;Halobacteria;Halobacteriales;Halobacteriaceae;Halobacterium;Halobacterium sp. GSL-19
GCF_001767315.1	0	Halodesulfurarchaeum_formicicum_HTSR1	Archaea;Euryarchaeota;Halobacteria;Halobacteriales;Halobacteriaceae;Halodesulfurarchaeum;Halodesulfurarchaeum formicicum
GCF_001886955.1	0	Halodesulfurarchaeum_formicicum_HSR6	Archaea;Euryarchaeota;Halobacteria;Halobacteriales;Halobacteriaceae;Halodesulfurarchaeum;Halodesulfurarchaeum formicicum
GCF_020614395.1	0	Salarchaeum_japonicum_JCM_16327	Archaea;Euryarchaeota;Halobacteria;Halobacteriales;Halobacteriaceae;Salarchaeum;Salarchaeum japonicum
GCF_007833275.1	0	Salarchaeum_JOR-1	Archaea;Euryarchaeota;Halobacteria;Halobacteriales;Halobacteriaceae;Salarchaeum;Salarchaeum sp. JOR-1
GCF_000196895.1	0	Halalkalicoccus_jeotgali_B3	Archaea;Euryarchaeota;Halobacteria;Halobacteriales;Halococcaceae;Halalkalicoccus;Halalkalicoccus jeotgali
GCF_022870485.1	0	Halococcus_dombrowskii_H4	Archaea;Euryarchaeota;Halobacteria;Halobacteriales;Halococcaceae;Halococcus;Halococcus dombrowskii
GCF_024508235.1	0	Halococcus_qingdaonensis_CGMCC_1.4243	Archaea;Euryarchaeota;Halobacteria;Halobacteriales;Halococcaceae;Halococcus;Halococcus qingdaonensis
GCF_017094485.1	0	Natranaeroarchaeum_sulfidigenes_AArc-S	Archaea;Euryarchaeota;Halobacteria;Halobacteriales;Natronoarchaeaceae;Natranaeroarchaeum;Natranaeroarchaeum sulfidigenes
GCF_023204835.1	0	Salinarchaeum_laminariae_R26	Archaea;Euryarchaeota;Halobacteria;Halobacteriales;Natronoarchaeaceae;Salinarchaeum;Salinarchaeum laminariae
GCF_000403645.1	0	Salinarchaeum_Harcht-Bsk1	Archaea;Euryarchaeota;Halobacteria;Halobacteriales;Natronoarchaeaceae;Salinarchaeum;Salinarchaeum sp. Harcht-Bsk1
GCF_019693215.1	0	Salinarchaeum_IM2453	Archaea;Euryarchaeota;Halobacteria;Halobacteriales;Natronoarchaeaceae;Salinarchaeum;Salinarchaeum sp. IM2453
GCA_010092465.1	0	haloarchaeon_3A1-DGR	Archaea;Euryarchaeota;Halobacteria;Halobacteriales;;;haloarchaeon 3A1-DGR
GCF_002952775.1	0	Halalkaliarchaeum_desulfuricum_AArc-Sl	Archaea;Euryarchaeota;Halobacteria;Haloferacales;Halorubraceae;Halalkaliarchaeum;Halalkaliarchaeum desulfuricum
GCF_024972735.1	0	Halalkaliarchaeum_AArc-CO	Archaea;Euryarchaeota;Halobacteria;Haloferacales;Halorubraceae;Halalkaliarchaeum;Halalkaliarchaeum sp. AArc-CO
GCF_013401515.1	0	Halobaculum_halophilum_Gai3-2	Archaea;Euryarchaeota;Halobacteria;Haloferacales;Halorubraceae;Halobaculum;Halobaculum halophilum
GCF_019823105.1	0	Halobaculum_magnesiiphilum_NBRC_109044	Archaea;Euryarchaeota;Halobacteria;Haloferacales;Halorubraceae;Halobaculum;Halobaculum magnesiiphilum
GCF_019880245.1	0	Halobaculum_roseum_CGMCC_1.15501	Archaea;Euryarchaeota;Halobacteria;Haloferacales;Halorubraceae;Halobaculum;Halobaculum roseum
GCF_019880225.1	0	Halobaculum_rubrum_C46	Archaea;Euryarchaeota;Halobacteria;Haloferacales;Halorubraceae;Halobaculum;Halobaculum rubrum
GCF_013402875.1	0	Halobaculum_salinum_NJ-3-1	Archaea;Euryarchaeota;Halobacteria;Haloferacales;Halorubraceae;Halobaculum;Halobaculum salinum
GCF_021431925.1	0	Halobaculum_CBA1158	Archaea;Euryarchaeota;Halobacteria;Haloferacales;Halorubraceae;Halobaculum;Halobaculum sp. CBA1158
GCF_030127165.1	0	Halobaculum_DT31	Archaea;Euryarchaeota;Halobacteria;Haloferacales;Halorubraceae;Halobaculum;Halobaculum sp. DT31
GCF_029338555.1	0	Halobaculum_DT55	Archaea;Euryarchaeota;Halobacteria;Haloferacales;Halorubraceae;Halobaculum;Halobaculum sp. DT55
GCF_030127125.1	0	Halobaculum_DT92	Archaea;Euryarchaeota;Halobacteria;Haloferacales;Halorubraceae;Halobaculum;Halobaculum sp. DT92
GCF_030127145.1	0	Halobaculum_SYNS20	Archaea;Euryarchaeota;Halobacteria;Haloferacales;Halorubraceae;Halobaculum;Halobaculum sp. SYNS20
GCF_032116555.1	0	Halobaculum_XH14	Archaea;Euryarchaeota;Halobacteria;Haloferacales;Halorubraceae;Halobaculum;Halobaculum sp. XH14
GCF_029490015.1	0	Halobaculum_YSMS11	Archaea;Euryarchaeota;Halobacteria;Haloferacales;Halorubraceae;Halobaculum;Halobaculum sp. YSMS11
GCF_004799685.1	0	Halobellus_limi_CGMCC_1.10331	Archaea;Euryarchaeota;Halobacteria;Haloferacales;Haloferacaceae;Halobellus;Halobellus limi
GCF_024498335.1	0	Halobellus_ramosii_DSM_26177	Archaea;Euryarchaeota;Halobacteria;Haloferacales;Haloferacaceae;Halobellus;Halobellus ramosii
GCF_032113415.1	0	Halobellus_DFY28	Archaea;Euryarchaeota;Halobacteria;Haloferacales;Haloferacaceae;Halobellus;Halobellus sp. DFY28
GCF_010692905.1	0	Haloferax_alexandrinus_wsp1	Archaea;Euryarchaeota;Halobacteria;Haloferacales;Haloferacaceae;Haloferax;Haloferax alexandrinus
GCF_029232225.1	0	Haloferax_alexandrinus_BNX82	Archaea;Euryarchaeota;Halobacteria;Haloferacales;Haloferacaceae;Haloferax;Haloferax alexandrinus
GCF_001190965.1	0	Haloferax_gibbonsii_ARA6	Archaea;Euryarchaeota;Halobacteria;Haloferacales;Haloferacaceae;Haloferax;Haloferax gibbonsii
GCF_014969745.1	0	Haloferax_gibbonsii_LR2-5	Archaea;Euryarchaeota;Halobacteria;Haloferacales;Haloferacaceae;Haloferax;Haloferax gibbonsii
GCF_024730625.1	0	Haloferax_larsenii_NCIM_5678	Archaea;Euryarchaeota;Halobacteria;Haloferacales;Haloferacaceae;Haloferax;Haloferax larsenii
GCF_029225785.1	0	Haloferax_lucentense_SVX82	Archaea;Euryarchaeota;Halobacteria;Haloferacales;Haloferacaceae;Haloferax;Haloferax lucentense
GCF_000306765.2	0	Haloferax_mediterranei_ATCC_33500_CGMCC_1.2087	Archaea;Euryarchaeota;Halobacteria;Haloferacales;Haloferacaceae;Haloferax;Haloferax mediterranei
GCF_000685635.1	0	Haloferax_mediterranei_ATCC_33500	Archaea;Euryarchaeota;Halobacteria;Haloferacales;Haloferacaceae;Haloferax;Haloferax mediterranei
GCF_005406325.1	0	Haloferax_mediterranei_ATCC_33500	Archaea;Euryarchaeota;Halobacteria;Haloferacales;Haloferacaceae;Haloferax;Haloferax mediterranei
GCF_000025685.1	0	Haloferax_volcanii_DS2	Archaea;Euryarchaeota;Halobacteria;Haloferacales;Haloferacaceae;Haloferax;Haloferax volcanii
GCF_000172995.2	0	Halogeometricum_borinquense_DSM_11551	Archaea;Euryarchaeota;Halobacteria;Haloferacales;Haloferacaceae;Halogeometricum;Halogeometricum borinquense
GCF_010692885.1	0	Halogeometricum_borinquense_wsp4	Archaea;Euryarchaeota;Halobacteria;Haloferacales;Haloferacaceae;Halogeometricum;Halogeometricum borinquense
GCF_002788215.1	0	Halohasta_litchfieldiae_tADL	Archaea;Euryarchaeota;Halobacteria;Haloferacales;Halorubraceae;Halohasta;Halohasta litchfieldiae
GCF_002025255.2	0	Halolamina_CBA1230	Archaea;Euryarchaeota;Halobacteria;Haloferacales;Halorubraceae;Halolamina;Halolamina sp. CBA1230
GCF_002355635.1	0	Halopenitus_persicus_CBA1233	Archaea;Euryarchaeota;Halobacteria;Haloferacales;Halorubraceae;Halopenitus;Halopenitus persicus
GCF_003856835.1	0	Haloplanus_aerogenes_JCM_16430	Archaea;Euryarchaeota;Halobacteria;Haloferacales;Haloferacaceae;Haloplanus;Haloplanus aerogenes
GCF_009762275.1	0	Haloplanus_rallus_MBLA0036	Archaea;Euryarchaeota;Halobacteria;Haloferacales;Haloferacaceae;Haloplanus;Haloplanus rallus
GCF_003342675.1	0	Haloplanus_rubicundus_CBA1112	Archaea;Euryarchaeota;Halobacteria;Haloferacales;Haloferacaceae;Haloplanus;Haloplanus rubicundus
GCF_003342695.1	0	Haloplanus_rubicundus_CBA1113	Archaea;Euryarchaeota;Halobacteria;Haloferacales;Haloferacaceae;Haloplanus;Haloplanus rubicundus
GCF_024498175.1	0	Haloplanus_salinarum_JCM_31424	Archaea;Euryarchaeota;Halobacteria;Haloferacales;Haloferacaceae;Haloplanus;Haloplanus salinarum
GCF_023703775.1	0	Haloplanus_GDY1	Archaea;Euryarchaeota;Halobacteria;Haloferacales;Haloferacaceae;Haloplanus;Haloplanus sp. GDY1
GCF_023703795.1	0	Haloplanus_HW8-1	Archaea;Euryarchaeota;Halobacteria;Haloferacales;Haloferacaceae;Haloplanus;Haloplanus sp. HW8-1
GCF_020097835.1	0	Haloprofundus_halobius_SEDH52	Archaea;Euryarchaeota;Halobacteria;Haloferacales;Haloferacaceae;Haloprofundus;Haloprofundus halobius
GCF_020150815.1	0	Haloprofundus_salilacus_Gai1-5	Archaea;Euryarchaeota;Halobacteria;Haloferacales;Haloferacaceae;Haloprofundus;Haloprofundus salilacus
GCF_020097815.1	0	Haloprofundus_salinisoli_SQT7-1	Archaea;Euryarchaeota;Halobacteria;Haloferacales;Haloferacaceae;Haloprofundus;Haloprofundus salinisoli
GCF_005155585.1	0	Haloprofundus_MHR1	Archaea;Euryarchaeota;Halobacteria;Haloferacales;Haloferacaceae;Haloprofundus;Haloprofundus sp. MHR1
GCF_000009185.1	0	Haloquadratum_walsbyi_DSM_16790_DSM_16790_HBSQ001	Archaea;Euryarchaeota;Halobacteria;Haloferacales;Haloferacaceae;Haloquadratum;Haloquadratum walsbyi
GCF_000237865.1	0	Haloquadratum_walsbyi_C23_DSM_16854_C23	Archaea;Euryarchaeota;Halobacteria;Haloferacales;Haloferacaceae;Haloquadratum;Haloquadratum walsbyi
GCF_004126515.1	0	Halorubrum_ezzemoulense_Fb21	Archaea;Euryarchaeota;Halobacteria;Haloferacales;Halorubraceae;Halorubrum;Halorubrum ezzemoulense
GCF_000022205.1	0	Halorubrum_lacusprofundi_ATCC_49239	Archaea;Euryarchaeota;Halobacteria;Haloferacales;Halorubraceae;Halorubrum;Halorubrum lacusprofundi
GCF_018228765.1	0	Halorubrum_ruber_MBLA0099	Archaea;Euryarchaeota;Halobacteria;Haloferacales;Halorubraceae;Halorubrum;Halorubrum ruber
GCF_013267195.1	0	Halorubrum_salinarum_RHB-C	Archaea;Euryarchaeota;Halobacteria;Haloferacales;Halorubraceae;Halorubrum;Halorubrum salinarum
GCF_002355655.1	0	Halorubrum_trapanicum_CBA1232	Archaea;Euryarchaeota;Halobacteria;Haloferacales;Halorubraceae;Halorubrum;Halorubrum trapanicum
GCF_023702125.1	0	Halorubrum_1-13-28	Archaea;Euryarchaeota;Halobacteria;Haloferacales;Halorubraceae;Halorubrum;Halorubrum hochsteinianum
GCF_018623055.1	0	Halorubrum_2020YC2	Archaea;Euryarchaeota;Halobacteria;Haloferacales;Halorubraceae;Halorubrum;Halorubrum sp. 2020YC2
GCF_004114375.1	0	Halorubrum_BOL3-1	Archaea;Euryarchaeota;Halobacteria;Haloferacales;Halorubraceae;Halorubrum;Halorubrum sp. BOL3-1
GCF_003721435.2	0	Halorubrum_CBA1229	Archaea;Euryarchaeota;Halobacteria;Haloferacales;Halorubraceae;Halorubrum;Halorubrum sp. CBA1229
GCF_901686465.1	0	Halorubrum_DM2_na	Archaea;Euryarchaeota;Halobacteria;Haloferacales;Halorubraceae;Halorubrum;Halorubrum sp. DM2
GCF_003990725.2	0	Halorubrum_PV6	Archaea;Euryarchaeota;Halobacteria;Haloferacales;Halorubraceae;Halorubrum;Halorubrum sp. PV6
GCF_002906575.1	0	Salinigranum_rubrum_GX10	Archaea;Euryarchaeota;Halobacteria;Haloferacales;Halorubraceae;Salinigranum;Salinigranum rubrum
GCF_029814175.1	0	Salinigranum_XZGYJ-43	Archaea;Euryarchaeota;Halobacteria;Haloferacales;Halorubraceae;Salinigranum;Salinigranum sp. XZGYJ-43
GCF_000226975.2	0	Halobiforma_lacisalsi_AJ5	Archaea;Euryarchaeota;Halobacteria;Natrialbales;Natrialbaceae;Halobiforma;Halobiforma lacisalsi
GCF_000217715.1	0	Halopiger_xanaduensis_SH-6	Archaea;Euryarchaeota;Halobacteria;Natrialbales;Natrialbaceae;Halopiger;Halopiger xanaduensis
GCF_023028105.1	0	Halosolutus_gelatinilyticus_SQT-29-1	Archaea;Euryarchaeota;Halobacteria;Natrialbales;Natrialbaceae;Halosolutus;Halosolutus gelatinilyticus
GCF_022869805.1	0	Halosolutus_halophilus_LT55	Archaea;Euryarchaeota;Halobacteria;Natrialbales;Natrialbaceae;Halosolutus;Halosolutus halophilus
GCF_000517625.1	0	Halostagnicola_larsenii_XH-48	Archaea;Euryarchaeota;Halobacteria;Natrialbales;Natrialbaceae;Halostagnicola;Halostagnicola larsenii
GCF_017352155.2	0	Haloterrigena_alkaliphila_KZCA68	Archaea;Euryarchaeota;Halobacteria;Natrialbales;Natrialbaceae;Haloterrigena;Haloterrigena alkaliphila
GCF_016906025.1	0	Haloterrigena_salifodinae_BOL5-1	Archaea;Euryarchaeota;Halobacteria;Natrialbales;Natrialbaceae;Haloterrigena;Haloterrigena salifodinae
GCF_000025325.1	0	Haloterrigena_turkmenica_DSM_5511	Archaea;Euryarchaeota;Halobacteria;Natrialbales;Natrialbaceae;Haloterrigena;Haloterrigena turkmenica
GCF_024498195.1	0	Halovivax_cerinus_IBRC-M_10256	Archaea;Euryarchaeota;Halobacteria;Natrialbales;Natrialbaceae;Halovivax;Halovivax cerinus
GCF_024300625.1	0	Halovivax_gelatinilyticus_CGA30	Archaea;Euryarchaeota;Halobacteria;Natrialbales;Natrialbaceae;Halovivax;Halovivax gelatinilyticus
GCF_023093535.1	0	Halovivax_limisalsi_IBRC-M_10022	Archaea;Euryarchaeota;Halobacteria;Natrialbales;Natrialbaceae;Halovivax;Halovivax limisalsi
GCF_000328525.1	0	Halovivax_ruber_XH-70	Archaea;Euryarchaeota;Halobacteria;Natrialbales;Natrialbaceae;Halovivax;Halovivax ruber
GCF_017357405.1	0	Halovivax_KZCA124	Archaea;Euryarchaeota;Halobacteria;Natrialbales;Natrialbaceae;Halovivax;Halovivax sp. KZCA124
GCF_029338335.1	0	Halovivax_TS33	Archaea;Euryarchaeota;Halobacteria;Natrialbales;Natrialbaceae;Halovivax;Halovivax sp. TS33
GCF_002156705.1	0	Natrarchaeobaculum_aegyptiacum_JWNM-HA_15	Archaea;Euryarchaeota;Halobacteria;Natrialbales;Natrialbaceae;Natrarchaeobaculum;Natrarchaeobaculum aegyptiacum
GCF_003430805.1	0	Natrarchaeobaculum_sulfurireducens_AArc-Mg	Archaea;Euryarchaeota;Halobacteria;Natrialbales;Natrialbaceae;Natrarchaeobaculum;Natrarchaeobaculum sulfurireducens
GCF_003430825.1	0	Natrarchaeobaculum_sulfurireducens_AArc1	Archaea;Euryarchaeota;Halobacteria;Natrialbales;Natrialbaceae;Natrarchaeobaculum;Natrarchaeobaculum sulfurireducens
GCF_030273315.1	0	Natrialbaceae_archaeon_AArc-T1-2	Archaea;Euryarchaeota;Halobacteria;Natrialbales;Natrialbaceae;Natrarchaeobaculum;Natrialbaceae archaeon AArc-T1-2
GCF_000025625.1	0	Natrialba_magadii_ATCC_43099	Archaea;Euryarchaeota;Halobacteria;Natrialbales;Natrialbaceae;Natrialba;Natrialba magadii
GCF_023008545.1	0	Natribaculum_luteum_IBRC-M_10912	Archaea;Euryarchaeota;Halobacteria;Natrialbales;Natrialbaceae;Natribaculum;Natribaculum luteum
GCF_024227435.1	0	Natrinema_caseinilyticum_ZJ2	Archaea;Euryarchaeota;Halobacteria;Natrialbales;Natrialbaceae;Natrinema;Natrinema caseinilyticum
GCF_024266705.1	0	Natrinema_gelatinilyticum_BND6	Archaea;Euryarchaeota;Halobacteria;Natrialbales;Natrialbaceae;Natrinema;Natrinema gelatinilyticum
GCF_013402815.2	0	Natrinema_halophilum_YPL8	Archaea;Euryarchaeota;Halobacteria;Natrialbales;Natrialbaceae;Natrinema;Natrinema halophilum
GCF_017352095.1	0	Natrinema_longum_ABH32	Archaea;Euryarchaeota;Halobacteria;Natrialbales;Natrialbaceae;Natrinema;Natrinema longum
GCF_024296685.1	0	Natrinema_marinum_DT87	Archaea;Euryarchaeota;Halobacteria;Natrialbales;Natrialbaceae;Natrinema;Natrinema marinum
GCF_005890195.1	0	Natrinema_pallidum_BOL6-1	Archaea;Euryarchaeota;Halobacteria;Natrialbales;Natrialbaceae;Natrinema;Natrinema pallidum
GCF_000230735.2	0	Natrinema_pellirubrum_DSM_15624	Archaea;Euryarchaeota;Halobacteria;Natrialbales;Natrialbaceae;Natrinema;Natrinema pellirubrum
GCF_020405205.1	0	Natrinema_salinisoli_SLN56	Archaea;Euryarchaeota;Halobacteria;Natrialbales;Natrialbaceae;Natrinema;Natrinema salinisoli
GCF_031165565.1	0	Natrinema_thermotolerans_A29	Archaea;Euryarchaeota;Halobacteria;Natrialbales;Natrialbaceae;Natrinema;Natrinema thermotolerans
GCF_005576615.1	0	Natrinema_versiforme_BOL5-4	Archaea;Euryarchaeota;Halobacteria;Natrialbales;Natrialbaceae;Natrinema;Natrinema versiforme
GCF_013456555.2	0	Natrinema_zhouii_YPL30	Archaea;Euryarchaeota;Halobacteria;Natrialbales;Natrialbaceae;Natrinema;Natrinema zhouii
GCF_020405225.1	0	Natrinema_DC36	Archaea;Euryarchaeota;Halobacteria;Natrialbales;Natrialbaceae;Natrinema;Natrinema sp. DC36
GCF_000281695.1	0	Natrinema_J7-2	Archaea;Euryarchaeota;Halobacteria;Natrialbales;Natrialbaceae;Natrinema;Natrinema sp. J7-2
GCF_019879105.1	0	Natrinema_SYSU_A_869	Archaea;Euryarchaeota;Halobacteria;Natrialbales;Natrialbaceae;Natrinema;Natrinema sp. SYSU A 869
GCF_000230715.2	0	Natronobacterium_gregoryi_SP2	Archaea;Euryarchaeota;Halobacteria;Natrialbales;Natrialbaceae;Natronobacterium;Natronobacterium gregoryi
GCF_024362485.1	0	Natronobeatus_ordinarius_WLHSJ27	Archaea;Euryarchaeota;Halobacteria;Natrialbales;Natrialbaceae;Natronobeatus;Natronobeatus ordinarius
GCF_000328685.1	0	Natronococcus_occultus_SP4	Archaea;Euryarchaeota;Halobacteria;Natrialbales;Natrialbaceae;Natronococcus;Natronococcus occultus
GCF_030734285.1	0	Natronococcus_AD5	Archaea;Euryarchaeota;Halobacteria;Natrialbales;Natrialbaceae;Natronococcus;Natronococcus sp. AD5
GCF_023913515.1	0	Natronococcus_CG52	Archaea;Euryarchaeota;Halobacteria;Natrialbales;Natrialbaceae;Natronococcus;Natronococcus sp. CG52
GCF_024362525.1	0	Natrononativus_amylolyticus_CGA73	Archaea;Euryarchaeota;Halobacteria;Natrialbales;Natrialbaceae;Natrononativus;Natrononativus amylolyticus
GCF_009392895.1	0	Natronorubrum_aibiense_7-3	Archaea;Euryarchaeota;Halobacteria;Natrialbales;Natrialbaceae;Natronorubrum;Natronorubrum aibiense
GCF_004799645.1	0	Natronorubrum_bangense_JCM_10635	Archaea;Euryarchaeota;Halobacteria;Natrialbales;Natrialbaceae;Natronorubrum;Natronorubrum bangense
GCF_001971705.1	0	Natronorubrum_daqingense_JX313	Archaea;Euryarchaeota;Halobacteria;Natrialbales;Natrialbaceae;Natronorubrum;Natronorubrum daqingense
GCF_024298845.1	0	Natronosalvus_amylolyticus_WLHSJ1	Archaea;Euryarchaeota;Halobacteria;Natrialbales;Natrialbaceae;Natronosalvus;Natronosalvus amylolyticus
GCF_017357105.1	0	Natronosalvus_caseinilyticus_KZCA101	Archaea;Euryarchaeota;Halobacteria;Natrialbales;Natrialbaceae;Natronosalvus;Natronosalvus caseinilyticus
GCF_024138145.1	0	Natronosalvus_halobius_AGai3-5	Archaea;Euryarchaeota;Halobacteria;Natrialbales;Natrialbaceae;Natronosalvus;Natronosalvus halobius
GCF_024204665.1	0	Natronosalvus_rutilus_WLHS1	Archaea;Euryarchaeota;Halobacteria;Natrialbales;Natrialbaceae;Natronosalvus;Natronosalvus rutilus
GCF_023973145.1	0	Natronosalvus_vescus_CGA3	Archaea;Euryarchaeota;Halobacteria;Natrialbales;Natrialbaceae;Natronosalvus;Natronosalvus vescus
GCF_024296665.1	0	Salinilacihabitans_rarus_AD-4	Archaea;Euryarchaeota;Halobacteria;Natrialbales;Natrialbaceae;Salinilacihabitans;Salinilacihabitans rarus
GCF_000063445.1	0	Methanocella_arvoryzae_MRE50	Archaea;Euryarchaeota;Methanomicrobia;Methanocellales;Methanocellaceae;Methanocella;Methanocella arvoryzae
GCF_000251105.1	0	Methanocella_conradii_HZ254	Archaea;Euryarchaeota;Methanomicrobia;Methanocellales;Methanocellaceae;Methanocella;Methanocella conradii
GCF_000011005.1	0	Methanocella_paludicola_SANAE	Archaea;Euryarchaeota;Methanomicrobia;Methanocellales;Methanocellaceae;Methanocella;Methanocella paludicola
GCF_000015765.1	0	Methanocorpusculum_labreanum_Z	Archaea;Euryarchaeota;Methanomicrobia;Methanomicrobiales;Methanocorpusculaceae;Methanocorpusculum;Methanocorpusculum labreanum
GCF_000304355.2	0	Methanoculleus_bourgensis_MS2_type_strain_MS2	Archaea;Euryarchaeota;Methanomicrobia;Methanomicrobiales;Methanomicrobiaceae;Methanoculleus;Methanoculleus bourgensis
GCF_900036045.1	0	Methanoculleus_bourgensis_na	Archaea;Euryarchaeota;Methanomicrobia;Methanomicrobiales;Methanomicrobiaceae;Methanoculleus;Methanoculleus bourgensis
GCF_019669965.1	0	Methanoculleus_chikugoensis_MG62	Archaea;Euryarchaeota;Methanomicrobia;Methanomicrobiales;Methanomicrobiaceae;Methanoculleus;Methanoculleus chikugoensis
GCF_000015825.1	0	Methanoculleus_marisnigri_JR1	Archaea;Euryarchaeota;Methanomicrobia;Methanomicrobiales;Methanomicrobiaceae;Methanoculleus;Methanoculleus marisnigri
GCF_025914035.1	0	Methanoculleus_submarinus_DSM_15122	Archaea;Euryarchaeota;Methanomicrobia;Methanomicrobiales;Methanomicrobiaceae;Methanoculleus;Methanoculleus submarinus
GCF_017357525.1	0	Methanofollis_aquaemaris_N2F9704	Archaea;Euryarchaeota;Methanomicrobia;Methanomicrobiales;Methanomicrobiaceae;Methanofollis;Methanofollis aquaemaris
GCF_019633745.1	0	Methanofollis_formosanus_ML15	Archaea;Euryarchaeota;Methanomicrobia;Methanomicrobiales;Methanomicrobiaceae;Methanofollis;Methanofollis formosanus
GCF_000275865.1	0	Methanofollis_liminatans_DSM_4140	Archaea;Euryarchaeota;Methanomicrobia;Methanomicrobiales;Methanomicrobiaceae;Methanofollis;Methanofollis liminatans
GCF_026684035.1	0	Methanogenium_organophilum_DSM_3596	Archaea;Euryarchaeota;Methanomicrobia;Methanomicrobiales;Methanomicrobiaceae;Methanogenium;Methanogenium organophilum
GCF_029633965.1	0	Methanogenium_S4BF	Archaea;Euryarchaeota;Methanomicrobia;Methanomicrobiales;Methanomicrobiaceae;Methanogenium;Methanogenium sp. S4BF
GCF_000147875.1	0	Methanolacinia_petrolearia_DSM_11571	Archaea;Euryarchaeota;Methanomicrobia;Methanomicrobiales;Methanomicrobiaceae;Methanolacinia;Methanolacinia petrolearia
GCF_029633915.1	0	Methanomicrobium_antiquum_DSM_21220	Archaea;Euryarchaeota;Methanomicrobia;Methanomicrobiales;Methanomicrobiaceae;Methanomicrobium;Methanomicrobium antiquum
GCF_024662215.1	0	Methanoplanus_endosymbiosus_DSM_3599	Archaea;Euryarchaeota;Methanomicrobia;Methanomicrobiales;Methanomicrobiaceae;Methanoplanus;Methanoplanus endosymbiosus
GCF_000243255.1	0	Methanoplanus_limicola_DSM_2279	Archaea;Euryarchaeota;Methanomicrobia;Methanomicrobiales;Methanomicrobiaceae;Methanoplanus;Methanoplanus limicola
GCF_032878975.1	0	Methanoplanus_FWC-SCC4	Archaea;Euryarchaeota;Methanomicrobia;Methanomicrobiales;Methanomicrobiaceae;Methanoplanus;Methanoplanus sp. FWC-SCC4
GCA_016699325.1	0	Methanolinea_na	Archaea;Euryarchaeota;Methanomicrobia;Methanomicrobiales;Methanoregulaceae;Methanolinea;Methanolinea sp.
GCF_000017625.1	0	Methanoregula_boonei_6A8	Archaea;Euryarchaeota;Methanomicrobia;Methanomicrobiales;Methanoregulaceae;Methanoregula;Methanoregula boonei
GCF_000327485.1	0	Methanoregula_formicica_SMSP	Archaea;Euryarchaeota;Methanomicrobia;Methanomicrobiales;Methanoregulaceae;Methanoregula;Methanoregula formicica
GCA_026625165.1	0	Methanoregula_na	Archaea;Euryarchaeota;Methanomicrobia;Methanomicrobiales;Methanoregulaceae;Methanoregula;Methanoregula sp.
GCA_030919125.1	0	Methanoregula_SKADARSKE-2_na	Archaea;Euryarchaeota;Methanomicrobia;Methanomicrobiales;Methanoregulaceae;Methanoregula;Methanoregula sp. SKADARSKE-2
GCF_000021965.1	0	Methanosphaerula_palustris_E1-9c	Archaea;Euryarchaeota;Methanomicrobia;Methanomicrobiales;Methanoregulaceae;Methanosphaerula;Methanosphaerula palustris
GCF_000013445.1	0	Methanospirillum_hungatei_JF-1	Archaea;Euryarchaeota;Methanomicrobia;Methanomicrobiales;Methanospirillaceae;Methanospirillum;Methanospirillum hungatei
GCF_019263745.1	0	Methanospirillum_hungatei_GP1	Archaea;Euryarchaeota;Methanomicrobia;Methanomicrobiales;Methanospirillaceae;Methanospirillum;Methanospirillum hungatei
GCF_018502485.1	0	Methanospirillum_J.3.6.1-F.2.7.3	Archaea;Euryarchaeota;Methanomicrobia;Methanomicrobiales;Methanospirillaceae;Methanospirillum;Methanospirillum sp. J.3.6.1-F.2.7.3
GCA_001563305.1	0	methanogenic_archaeon_mixed_culture_ISO4-G1_na	Archaea;Euryarchaeota;Methanomicrobia;Methanomicrobiales;;;methanogenic archaeon mixed culture ISO4-G1
GCA_025962715.1	0	Candidatus_Methanospirare_jalkutatii_na	Archaea;Euryarchaeota;Methanomicrobia;Methanophagales;Methanospirareceae;Methanospirare;Methanospirare jalkutatii
GCA_905171695.1	0	Candidatus_Methanoperedenaceae_archaeon_GB37	Archaea;Euryarchaeota;Methanomicrobia;Methanosarcinales;Methanoperedenaceae;;Methanoperedenaceae archaeon GB37
GCA_905171685.1	0	Candidatus_Methanoperedenaceae_archaeon_GB50	Archaea;Euryarchaeota;Methanomicrobia;Methanosarcinales;Methanoperedenaceae;;Methanoperedenaceae archaeon GB50
GCF_032594435.1	2	Methanimicrococcus_Es2	Archaea;Euryarchaeota;Methanomicrobia;Methanosarcinales;Methanosarcinaceae;Methanimicrococcus;Methanimicrococcus sp. Es2
GCF_032594095.1	2	Methanimicrococcus_Hf6	Archaea;Euryarchaeota;Methanomicrobia;Methanosarcinales;Methanosarcinaceae;Methanimicrococcus;Methanimicrococcus sp. Hf6
GCF_000013725.1	0	Methanococcoides_burtonii_DSM_6242	Archaea;Euryarchaeota;Methanomicrobia;Methanosarcinales;Methanosarcinaceae;Methanococcoides;Methanococcoides burtonii
GCF_000970325.1	0	Methanococcoides_methylutens_MM1	Archaea;Euryarchaeota;Methanomicrobia;Methanosarcinales;Methanosarcinaceae;Methanococcoides;Methanococcoides methylutens
GCF_021184045.1	0	Methanococcoides_orientis_LMO-1	Archaea;Euryarchaeota;Methanomicrobia;Methanosarcinales;Methanosarcinaceae;Methanococcoides;Methanococcoides orientis
GCF_000196655.1	0	Methanohalobium_evestigatum_Z-7303	Archaea;Euryarchaeota;Methanomicrobia;Methanosarcinales;Methanosarcinaceae;Methanohalobium;Methanohalobium evestigatum
GCF_001889405.1	0	Methanohalophilus_halophilus_Z-7982	Archaea;Euryarchaeota;Methanomicrobia;Methanosarcinales;Methanosarcinaceae;Methanohalophilus;Methanohalophilus halophilus
GCF_000025865.1	0	Methanohalophilus_mahii_DSM_5219	Archaea;Euryarchaeota;Methanomicrobia;Methanosarcinales;Methanosarcinaceae;Methanohalophilus;Methanohalophilus mahii
GCF_002761295.1	0	Methanohalophilus_portucalensis_FDF-1T	Archaea;Euryarchaeota;Methanomicrobia;Methanosarcinales;Methanosarcinaceae;Methanohalophilus;Methanohalophilus portucalensis
GCF_013388255.1	0	Methanolobus_zinderi_DSM_21339	Archaea;Euryarchaeota;Methanomicrobia;Methanosarcinales;Methanosarcinaceae;Methanolobus;Methanolobus zinderi
GCF_031312535.1	0	Methanolobus_FTZ2	Archaea;Euryarchaeota;Methanomicrobia;Methanosarcinales;Methanosarcinaceae;Methanolobus;Methanolobus mangrovi
GCF_031312595.1	0	Methanolobus_FTZ6	Archaea;Euryarchaeota;Methanomicrobia;Methanosarcinales;Methanosarcinaceae;Methanolobus;Methanolobus sediminis
GCF_000328665.1	0	Methanomethylovorans_hollandica_DSM_15978	Archaea;Euryarchaeota;Methanomicrobia;Methanosarcinales;Methanosarcinaceae;Methanomethylovorans;Methanomethylovorans hollandica
GCF_000217995.1	0	Methanosalsum_zhilinae_DSM_4017	Archaea;Euryarchaeota;Methanomicrobia;Methanosarcinales;Methanosarcinaceae;Methanosalsum;Methanosalsum zhilinae
GCF_000007345.1	0	Methanosarcina_acetivorans_C2A	Archaea;Euryarchaeota;Methanomicrobia;Methanosarcinales;Methanosarcinaceae;Methanosarcina;Methanosarcina acetivorans
GCF_000969985.1	0	Methanosarcina_barkeri_Wiesmoor	Archaea;Euryarchaeota;Methanomicrobia;Methanosarcinales;Methanosarcinaceae;Methanosarcina;Methanosarcina barkeri
GCF_000970025.1	0	Methanosarcina_barkeri_MS	Archaea;Euryarchaeota;Methanomicrobia;Methanosarcinales;Methanosarcinaceae;Methanosarcina;Methanosarcina barkeri
GCF_000970065.1	0	Methanosarcina_barkeri_227	Archaea;Euryarchaeota;Methanomicrobia;Methanosarcinales;Methanosarcinaceae;Methanosarcina;Methanosarcina barkeri
GCF_000970305.1	0	Methanosarcina_barkeri_3	Archaea;Euryarchaeota;Methanomicrobia;Methanosarcinales;Methanosarcinaceae;Methanosarcina;Methanosarcina barkeri
GCF_001027005.1	0	Methanosarcina_barkeri_CM1	Archaea;Euryarchaeota;Methanomicrobia;Methanosarcinales;Methanosarcinaceae;Methanosarcina;Methanosarcina barkeri
GCF_001304615.2	0	Methanosarcina_flavescens_E03.2	Archaea;Euryarchaeota;Methanomicrobia;Methanosarcinales;Methanosarcinaceae;Methanosarcina;Methanosarcina flavescens
GCF_000970285.1	0	Methanosarcina_horonobensis_HB-1_JCM_15518	Archaea;Euryarchaeota;Methanomicrobia;Methanosarcinales;Methanosarcinaceae;Methanosarcina;Methanosarcina horonobensis
GCF_000970265.1	0	Methanosarcina_lacustris_Z-7289	Archaea;Euryarchaeota;Methanomicrobia;Methanosarcinales;Methanosarcinaceae;Methanosarcina;Methanosarcina lacustris
GCF_000007065.1	0	Methanosarcina_mazei_Go1	Archaea;Euryarchaeota;Methanomicrobia;Methanosarcinales;Methanosarcinaceae;Methanosarcina;Methanosarcina mazei
GCF_000341715.1	0	Methanosarcina_mazei_Tuc01	Archaea;Euryarchaeota;Methanomicrobia;Methanosarcinales;Methanosarcinaceae;Methanosarcina;Methanosarcina mazei
GCF_000970165.1	0	Methanosarcina_mazei_WWM610	Archaea;Euryarchaeota;Methanomicrobia;Methanosarcinales;Methanosarcinaceae;Methanosarcina;Methanosarcina mazei
GCF_000970185.1	0	Methanosarcina_mazei_SarPi	Archaea;Euryarchaeota;Methanomicrobia;Methanosarcinales;Methanosarcinaceae;Methanosarcina;Methanosarcina mazei
GCF_000970205.1	0	Methanosarcina_mazei_S-6	Archaea;Euryarchaeota;Methanomicrobia;Methanosarcinales;Methanosarcinaceae;Methanosarcina;Methanosarcina mazei
GCF_000970225.1	0	Methanosarcina_mazei_LYC	Archaea;Euryarchaeota;Methanomicrobia;Methanosarcinales;Methanosarcinaceae;Methanosarcina;Methanosarcina mazei
GCF_000970245.1	0	Methanosarcina_mazei_C16	Archaea;Euryarchaeota;Methanomicrobia;Methanosarcinales;Methanosarcinaceae;Methanosarcina;Methanosarcina mazei
GCF_005485005.1	0	Methanosarcina_mazei_JL01	Archaea;Euryarchaeota;Methanomicrobia;Methanosarcinales;Methanosarcinaceae;Methanosarcina;Methanosarcina mazei
GCF_010706455.1	0	Methanosarcina_mazei_zm-15	Archaea;Euryarchaeota;Methanomicrobia;Methanosarcinales;Methanosarcinaceae;Methanosarcina;Methanosarcina mazei
GCF_019669945.1	0	Methanosarcina_mazei_TMA	Archaea;Euryarchaeota;Methanomicrobia;Methanosarcinales;Methanosarcinaceae;Methanosarcina;Methanosarcina mazei
GCF_025035885.1	0	Methanosarcina_mazei_TMA	Archaea;Euryarchaeota;Methanomicrobia;Methanosarcinales;Methanosarcinaceae;Methanosarcina;Methanosarcina mazei
GCF_030247815.1	0	Methanosarcina_mazei_Mm_Mut_203b	Archaea;Euryarchaeota;Methanomicrobia;Methanosarcinales;Methanosarcinaceae;Methanosarcina;Methanosarcina mazei
GCF_000970085.1	0	Methanosarcina_siciliae_T4M	Archaea;Euryarchaeota;Methanomicrobia;Methanosarcinales;Methanosarcinaceae;Methanosarcina;Methanosarcina siciliae
GCF_000970125.1	0	Methanosarcina_siciliae_HI350	Archaea;Euryarchaeota;Methanomicrobia;Methanosarcinales;Methanosarcinaceae;Methanosarcina;Methanosarcina siciliae
GCF_000970145.1	0	Methanosarcina_siciliae_C2J	Archaea;Euryarchaeota;Methanomicrobia;Methanosarcinales;Methanosarcinaceae;Methanosarcina;Methanosarcina siciliae
GCF_000969885.1	0	Methanosarcina_thermophila_TM-1	Archaea;Euryarchaeota;Methanomicrobia;Methanosarcinales;Methanosarcinaceae;Methanosarcina;Methanosarcina thermophila
GCF_000969925.1	0	Methanosarcina_thermophila_CHTI-55	Archaea;Euryarchaeota;Methanomicrobia;Methanosarcinales;Methanosarcinaceae;Methanosarcina;Methanosarcina thermophila
GCF_000969905.1	0	Methanosarcina_vacuolata_Z-761	Archaea;Euryarchaeota;Methanomicrobia;Methanosarcinales;Methanosarcinaceae;Methanosarcina;Methanosarcina vacuolata
GCA_001402855.1	0	Methanosarcina_795	Archaea;Euryarchaeota;Methanomicrobia;Methanosarcinales;Methanosarcinaceae;Methanosarcina;Methanosarcina sp. 795
GCF_000969945.1	0	Methanosarcina_Kolksee	Archaea;Euryarchaeota;Methanomicrobia;Methanosarcinales;Methanosarcinaceae;Methanosarcina;Methanosarcina sp. Kolksee
GCF_000970045.1	0	Methanosarcina_MTP4	Archaea;Euryarchaeota;Methanomicrobia;Methanosarcinales;Methanosarcinaceae;Methanosarcina;Methanosarcina sp. MTP4
GCF_000970005.1	0	Methanosarcina_WH1	Archaea;Euryarchaeota;Methanomicrobia;Methanosarcinales;Methanosarcinaceae;Methanosarcina;Methanosarcina sp. WH1
GCF_000969965.1	0	Methanosarcina_WWM596	Archaea;Euryarchaeota;Methanomicrobia;Methanosarcinales;Methanosarcinaceae;Methanosarcina;Methanosarcina sp. WWM596
GCA_032594115.1	2	Methanosarcinaceae_archaeon_Ac7	Archaea;Euryarchaeota;Methanomicrobia;Methanosarcinales;Methanosarcinaceae;;Methanosarcinaceae archaeon Ac7
GCA_032594355.1	2	Methanosarcinaceae_archaeon_Am2	Archaea;Euryarchaeota;Methanomicrobia;Methanosarcinales;Methanosarcinaceae;;Methanosarcinaceae archaeon Am2
GCA_026016205.1	0	Methanosarcinales_archaeon	Archaea;Euryarchaeota;Methanomicrobia;Methanosarcinales;;;Methanosarcinales archaeon
GCF_000235565.1	0	Methanothrix_harundinacea_6Ac	Archaea;Euryarchaeota;Methanomicrobia;Methanotrichales;Methanotrichaceae;Methanothrix;Methanothrix harundinacea
GCF_000204415.1	0	Methanothrix_soehngenii_GP6	Archaea;Euryarchaeota;Methanomicrobia;Methanotrichales;Methanotrichaceae;Methanothrix;Methanothrix soehngenii
GCF_000014945.1	0	Methanothrix_thermoacetophila_PT	Archaea;Euryarchaeota;Methanomicrobia;Methanotrichales;Methanotrichaceae;Methanothrix;Methanothrix thermoacetophila
GCF_020844815.1	0	Methanothrix_na	Archaea;Euryarchaeota;Methanomicrobia;Methanotrichales;Methanotrichaceae;Methanothrix;Methanothrix sp.
GCF_000725425.1	0	Palaeococcus_pacificus_DY20341	Archaea;Euryarchaeota;Thermococci;Thermococcales;Thermococcaceae;Palaeococcus;Palaeococcus pacificus
GCF_000195935.2	0	Pyrococcus_abyssi_GE5_Orsay	Archaea;Euryarchaeota;Thermococci;Thermococcales;Thermococcaceae;Pyrococcus;Pyrococcus abyssi
GCF_000007305.1	0	Pyrococcus_furiosus_DSM_3638	Archaea;Euryarchaeota;Thermococci;Thermococcales;Thermococcaceae;Pyrococcus;Pyrococcus furiosus
GCF_000275605.1	0	Pyrococcus_furiosus_COM1	Archaea;Euryarchaeota;Thermococci;Thermococcales;Thermococcaceae;Pyrococcus;Pyrococcus furiosus
GCF_008245085.1	0	Pyrococcus_furiosus_DSM_3638	Archaea;Euryarchaeota;Thermococci;Thermococcales;Thermococcaceae;Pyrococcus;Pyrococcus furiosus
GCF_000011105.1	0	Pyrococcus_horikoshii_OT3	Archaea;Euryarchaeota;Thermococci;Thermococcales;Thermococcaceae;Pyrococcus;Pyrococcus horikoshii
GCF_001577775.1	0	Pyrococcus_kukulkanii_NCB100	Archaea;Euryarchaeota;Thermococci;Thermococcales;Thermococcaceae;Pyrococcus;Pyrococcus kukulkanii
GCF_000215995.1	0	Pyrococcus_yayanosii_CH1	Archaea;Euryarchaeota;Thermococci;Thermococcales;Thermococcaceae;Pyrococcus;Pyrococcus yayanosii
GCF_000211475.1	0	Pyrococcus_NA2	Archaea;Euryarchaeota;Thermococci;Thermococcales;Thermococcaceae;Pyrococcus;Pyrococcus sp. NA2
GCF_000263735.1	0	Pyrococcus_ST04	Archaea;Euryarchaeota;Thermococci;Thermococcales;Thermococcaceae;Pyrococcus;Pyrococcus sp. ST04
GCF_008152015.1	0	Thermococcus_aciditolerans_SY113	Archaea;Euryarchaeota;Thermococci;Thermococcales;Thermococcaceae;Thermococcus;Thermococcus aciditolerans
GCF_024022995.1	0	Thermococcus_aggregans_TY	Archaea;Euryarchaeota;Thermococci;Thermococcales;Thermococcaceae;Thermococcus;Thermococcus aggregans
GCF_023746595.1	0	Thermococcus_argininiproducens_IOH2	Archaea;Euryarchaeota;Thermococci;Thermococcales;Thermococcaceae;Thermococcus;Thermococcus argininiproducens
GCF_000151105.2	0	Thermococcus_barophilus_MP	Archaea;Euryarchaeota;Thermococci;Thermococcales;Thermococcaceae;Thermococcus;Thermococcus barophilus
GCF_001433455.1	0	Thermococcus_barophilus_CH5	Archaea;Euryarchaeota;Thermococci;Thermococcales;Thermococcaceae;Thermococcus;Thermococcus barophilus
GCF_002214465.1	0	Thermococcus_barossii_SHCK-94	Archaea;Euryarchaeota;Thermococci;Thermococcales;Thermococcaceae;Thermococcus;Thermococcus barossii
GCF_904067545.1	0	Thermococcus_camini_IRI35c	Archaea;Euryarchaeota;Thermococci;Thermococcales;Thermococcaceae;Thermococcus;Thermococcus camini
GCF_002214365.1	0	Thermococcus_celer_Vu_13_JCM_8558	Archaea;Euryarchaeota;Thermococci;Thermococcales;Thermococcaceae;Thermococcus;Thermococcus celer
GCF_002214605.1	0	Thermococcus_chitonophagus_GC74	Archaea;Euryarchaeota;Thermococci;Thermococcales;Thermococcaceae;Thermococcus;Thermococcus chitonophagus
GCF_900012635.1	0	Thermococcus_chitonophagus_na	Archaea;Euryarchaeota;Thermococci;Thermococcales;Thermococcaceae;Thermococcus;Thermococcus chitonophagus
GCF_000265525.1	0	Thermococcus_cleftensis_CL1	Archaea;Euryarchaeota;Thermococci;Thermococcales;Thermococcaceae;Thermococcus;Thermococcus cleftensis
GCF_000769655.1	0	Thermococcus_eurythermalis_A501	Archaea;Euryarchaeota;Thermococci;Thermococcales;Thermococcaceae;Thermococcus;Thermococcus eurythermalis
GCF_000022365.1	0	Thermococcus_gammatolerans_EJ3_DSM_15229	Archaea;Euryarchaeota;Thermococci;Thermococcales;Thermococcaceae;Thermococcus;Thermococcus gammatolerans
GCF_002214385.1	0	Thermococcus_gorgonarius_W-12	Archaea;Euryarchaeota;Thermococci;Thermococcales;Thermococcaceae;Thermococcus;Thermococcus gorgonarius
GCF_000816105.1	0	Thermococcus_guaymasensis_DSM_11113	Archaea;Euryarchaeota;Thermococci;Thermococcales;Thermococcaceae;Thermococcus;Thermococcus guaymasensis
GCF_900198835.1	0	Thermococcus_henrietii_EXT12c	Archaea;Euryarchaeota;Thermococci;Thermococcales;Thermococcaceae;Thermococcus;Thermococcus henrietii
GCF_006274605.1	0	Thermococcus_indicus_IOH1	Archaea;Euryarchaeota;Thermococci;Thermococcales;Thermococcaceae;Thermococcus;Thermococcus indicus
GCF_000009965.1	0	Thermococcus_kodakarensis_KOD1	Archaea;Euryarchaeota;Thermococci;Thermococcales;Thermococcaceae;Thermococcus;Thermococcus kodakarensis
GCF_028471785.1	0	Thermococcus_kodakarensis_TS900	Archaea;Euryarchaeota;Thermococci;Thermococcales;Thermococcaceae;Thermococcus;Thermococcus kodakarensis
GCF_028471865.1	0	Thermococcus_kodakarensis_TS901	Archaea;Euryarchaeota;Thermococci;Thermococcales;Thermococcaceae;Thermococcus;Thermococcus kodakarensis
GCF_000246985.2	0	Thermococcus_litoralis_DSM_5473	Archaea;Euryarchaeota;Thermococci;Thermococcales;Thermococcaceae;Thermococcus;Thermococcus litoralis
GCF_000585495.1	0	Thermococcus_nautili_30-1	Archaea;Euryarchaeota;Thermococci;Thermococcales;Thermococcaceae;Thermococcus;Thermococcus nautili
GCF_946300405.1	0	Thermococcus_nautili_33-3	Archaea;Euryarchaeota;Thermococci;Thermococcales;Thermococcaceae;Thermococcus;Thermococcus nautili
GCF_000018365.1	0	Thermococcus_onnurineus_NA1	Archaea;Euryarchaeota;Thermococci;Thermococcales;Thermococcaceae;Thermococcus;Thermococcus onnurineus
GCF_002214485.1	0	Thermococcus_pacificus_P-4	Archaea;Euryarchaeota;Thermococci;Thermococcales;Thermococcaceae;Thermococcus;Thermococcus pacificus
GCF_000517445.1	0	Thermococcus_paralvinellae_ES1	Archaea;Euryarchaeota;Thermococci;Thermococcales;Thermococcaceae;Thermococcus;Thermococcus paralvinellae
GCF_001592435.1	0	Thermococcus_peptonophilus_OG-1	Archaea;Euryarchaeota;Thermococci;Thermococcales;Thermococcaceae;Thermococcus;Thermococcus peptonophilus
GCF_001647085.1	0	Thermococcus_piezophilus_CDGS	Archaea;Euryarchaeota;Thermococci;Thermococcales;Thermococcaceae;Thermococcus;Thermococcus piezophilus
GCF_002214585.1	0	Thermococcus_profundus_DT_5432	Archaea;Euryarchaeota;Thermococci;Thermococcales;Thermococcaceae;Thermococcus;Thermococcus profundus
GCF_002214565.1	0	Thermococcus_radiotolerans_EJ2	Archaea;Euryarchaeota;Thermococci;Thermococcales;Thermococcaceae;Thermococcus;Thermococcus radiotolerans
GCF_000022545.1	0	Thermococcus_sibiricus_MM_739	Archaea;Euryarchaeota;Thermococci;Thermococcales;Thermococcaceae;Thermococcus;Thermococcus sibiricus
GCF_002214505.1	0	Thermococcus_siculi_RG-20	Archaea;Euryarchaeota;Thermococci;Thermococcales;Thermococcaceae;Thermococcus;Thermococcus siculi
GCF_002214545.1	0	Thermococcus_thioreducens_OGL-20P	Archaea;Euryarchaeota;Thermococci;Thermococcales;Thermococcaceae;Thermococcus;Thermococcus thioreducens
GCF_001484685.1	0	Thermococcus_2319x1	Archaea;Euryarchaeota;Thermococci;Thermococcales;Thermococcaceae;Thermococcus;Thermococcus sp. 2319x1
GCF_902813195.1	0	Thermococcus_2319x1_Essen	Archaea;Euryarchaeota;Thermococci;Thermococcales;Thermococcaceae;Thermococcus;Thermococcus sp. 2319x1
GCF_000221185.1	0	Thermococcus_4557	Archaea;Euryarchaeota;Thermococci;Thermococcales;Thermococcaceae;Thermococcus;Thermococcus sp. 4557
GCF_002197185.1	0	Thermococcus_5-4	Archaea;Euryarchaeota;Thermococci;Thermococcales;Thermococcaceae;Thermococcus;Thermococcus sp. 5-4
GCF_024707485.1	0	Thermococcus_813A4	Archaea;Euryarchaeota;Thermococci;Thermococcales;Thermococcaceae;Thermococcus;Thermococcus thermotolerans
GCF_000151205.2	0	Thermococcus_AM4	Archaea;Euryarchaeota;Thermococci;Thermococcales;Thermococcaceae;Thermococcus;Thermococcus sp. AM4
GCF_002214525.1	0	Thermococcus_P6	Archaea;Euryarchaeota;Thermococci;Thermococcales;Thermococcaceae;Thermococcus;Thermococcus sp. P6
GCA_020345725.1	0	Euryarchaeota_archaeon_na	Archaea;Euryarchaeota;;;;;Euryarchaeota archaeon
GCA_020347565.1	0	Euryarchaeota_archaeon_na	Archaea;Euryarchaeota;;;;;Euryarchaeota archaeon
GCA_020347645.1	0	Euryarchaeota_archaeon_na	Archaea;Euryarchaeota;;;;;Euryarchaeota archaeon
GCA_020348345.1	0	Euryarchaeota_archaeon_na	Archaea;Euryarchaeota;;;;;Euryarchaeota archaeon
GCA_020344315.1	0	Candidatus_Bathyarchaeum_na	Archaea;Bathyarchaeota;Bathyarchaeia;Bathyarchaeales;Bathyarchaeaceae;Bathyarchaeum;Bathyarchaeum sp.
GCA_020341775.1	0	Candidatus_Bathyarchaeota_archaeon_na	Archaea;Bathyarchaeota;;;;;Bathyarchaeota archaeon
GCA_020344435.1	0	Candidatus_Bathyarchaeota_archaeon_na	Archaea;Bathyarchaeota;;;;;Bathyarchaeota archaeon
GCA_020344715.1	0	Candidatus_Bathyarchaeota_archaeon_na	Archaea;Bathyarchaeota;;;;;Bathyarchaeota archaeon
GCA_020345645.1	0	Candidatus_Bathyarchaeota_archaeon_na	Archaea;Bathyarchaeota;;;;;Bathyarchaeota archaeon
GCA_020345945.1	0	Candidatus_Bathyarchaeota_archaeon_na	Archaea;Bathyarchaeota;;;;;Bathyarchaeota archaeon
GCA_020346605.1	0	Candidatus_Bathyarchaeota_archaeon_na	Archaea;Bathyarchaeota;;;;;Bathyarchaeota archaeon
GCA_020346725.1	0	Candidatus_Bathyarchaeota_archaeon_na	Archaea;Bathyarchaeota;;;;;Bathyarchaeota archaeon
GCA_020346825.1	0	Candidatus_Bathyarchaeota_archaeon_na	Archaea;Bathyarchaeota;;;;;Bathyarchaeota archaeon
GCA_020348285.1	0	Candidatus_Bathyarchaeota_archaeon_na	Archaea;Bathyarchaeota;;;;;Bathyarchaeota archaeon
GCA_020348365.1	0	Candidatus_Bathyarchaeota_archaeon_na	Archaea;Bathyarchaeota;;;;;Bathyarchaeota archaeon
GCA_020348865.1	0	Candidatus_Bathyarchaeota_archaeon_na	Archaea;Bathyarchaeota;;;;;Bathyarchaeota archaeon
GCA_020348945.1	0	Candidatus_Bathyarchaeota_archaeon_na	Archaea;Bathyarchaeota;;;;;Bathyarchaeota archaeon
GCA_020350305.1	0	Candidatus_Bathyarchaeota_archaeon_na	Archaea;Bathyarchaeota;;;;;Bathyarchaeota archaeon
GCA_020350385.1	0	Candidatus_Bathyarchaeota_archaeon_na	Archaea;Bathyarchaeota;;;;;Bathyarchaeota archaeon
GCA_020351305.1	0	Candidatus_Bathyarchaeota_archaeon_na	Archaea;Bathyarchaeota;;;;;Bathyarchaeota archaeon
GCA_020352535.1	0	Candidatus_Bathyarchaeota_archaeon_na	Archaea;Bathyarchaeota;;;;;Bathyarchaeota archaeon
GCA_020352645.1	0	Candidatus_Bathyarchaeota_archaeon_na	Archaea;Bathyarchaeota;;;;;Bathyarchaeota archaeon
GCA_020354065.1	0	Candidatus_Bathyarchaeota_archaeon_na	Archaea;Bathyarchaeota;;;;;Bathyarchaeota archaeon
GCA_020354575.1	0	Candidatus_Bathyarchaeota_archaeon_na	Archaea;Bathyarchaeota;;;;;Bathyarchaeota archaeon
GCA_020355125.1	0	Candidatus_Bathyarchaeota_archaeon_na	Archaea;Bathyarchaeota;;;;;Bathyarchaeota archaeon
GCA_020356305.1	0	Candidatus_Bathyarchaeota_archaeon_na	Archaea;Bathyarchaeota;;;;;Bathyarchaeota archaeon
GCA_032598985.1	0	Candidatus_Bathyarchaeota_archaeon_na	Archaea;Bathyarchaeota;;;;;Bathyarchaeota archaeon
GCF_000019605.1	0	Candidatus_Korarchaeum_cryptofilum_OPF8_na	Archaea;Korarchaeota;;;;Korarchaeum;Korarchaeum cryptofilum
GCA_000200715.1	0	Cenarchaeum_symbiosum_A	Archaea;Nitrososphaerota;;Cenarchaeales;Cenarchaeaceae;Cenarchaeum;Cenarchaeum symbiosum
GCF_013340765.1	0	Conexivisphaera_calida_NAS-02	Archaea;Nitrososphaerota;Conexivisphaeria;Conexivisphaerales;Conexivisphaeraceae;Conexivisphaera;Conexivisphaera calida
GCF_900248165.1	0	Candidatus_Nitrosocaldus_cavascurensis_SCU2	Archaea;Nitrososphaerota;Nitrososphaeria;Nitrosocaldales;Nitrosocaldaceae;Nitrosocaldus;Nitrosocaldus cavascurensis
GCF_002906215.1	0	Candidatus_Nitrosocaldus_islandicus_na	Archaea;Nitrososphaerota;Nitrososphaeria;Nitrosocaldales;Nitrosocaldaceae;Nitrosocaldus;Nitrosocaldus islandicus
GCF_002156965.1	0	Candidatus_Nitrosomarinus_catalina_SPOT01	Archaea;Nitrososphaerota;Nitrososphaeria;Nitrosopumilales;Nitrosopumilaceae;Nitrosomarinus;Nitrosomarinus catalina
GCA_000204585.1	0	Candidatus_Nitrosarchaeum_limnium_SFB1	Archaea;Nitrososphaerota;Nitrososphaeria;Nitrosopumilales;Nitrosopumilaceae;Nitrosarchaeum;Nitrosarchaeum limnium
GCF_013407385.1	0	Nitrosarchaeum_AC2	Archaea;Nitrososphaerota;Nitrososphaeria;Nitrosopumilales;Nitrosopumilaceae;Nitrosarchaeum;Nitrosarchaeum sp. AC2
GCF_000299365.1	0	Candidatus_Nitrosopumilus_koreensis_AR1	Archaea;Nitrososphaerota;Nitrososphaeria;Nitrosopumilales;Nitrosopumilaceae;Nitrosopumilus;Nitrosopumilus koreensis
GCF_000299395.1	0	Candidatus_Nitrosopumilus_sediminis_AR2	Archaea;Nitrososphaerota;Nitrososphaeria;Nitrosopumilales;Nitrosopumilaceae;Nitrosopumilus;Nitrosopumilus sediminis
GCF_000956175.1	0	Nitrosopumilus_adriaticus_NF5	Archaea;Nitrososphaerota;Nitrososphaeria;Nitrosopumilales;Nitrosopumilaceae;Nitrosopumilus;Nitrosopumilus adriaticus
GCF_013407145.1	0	Nitrosopumilus_cobalaminigenes_HCA1	Archaea;Nitrososphaerota;Nitrososphaeria;Nitrosopumilales;Nitrosopumilaceae;Nitrosopumilus;Nitrosopumilus cobalaminigenes
GCF_000018465.1	0	Nitrosopumilus_maritimus_SCM1	Archaea;Nitrososphaerota;Nitrososphaeria;Nitrosopumilales;Nitrosopumilaceae;Nitrosopumilus;Nitrosopumilus maritimus
GCF_013407165.1	0	Nitrosopumilus_oxyclinae_HCE1	Archaea;Nitrososphaerota;Nitrososphaeria;Nitrosopumilales;Nitrosopumilaceae;Nitrosopumilus;Nitrosopumilus oxyclinae
GCF_000875775.1	0	Nitrosopumilus_piranensis_D3C	Archaea;Nitrososphaerota;Nitrososphaeria;Nitrosopumilales;Nitrosopumilaceae;Nitrosopumilus;Nitrosopumilus piranensis
GCF_013407185.1	0	Nitrosopumilus_ureiphilus_PS0	Archaea;Nitrososphaerota;Nitrososphaeria;Nitrosopumilales;Nitrosopumilaceae;Nitrosopumilus;Nitrosopumilus ureiphilus
GCF_025998175.1	0	Nitrosopumilus_zosterae_NM25	Archaea;Nitrososphaerota;Nitrososphaeria;Nitrosopumilales;Nitrosopumilaceae;Nitrosopumilus;Nitrosopumilus zosterae
GCF_006740685.1	0	Candidatus_Nitrosopumilus_SW	Archaea;Nitrososphaerota;Nitrososphaeria;Nitrosopumilales;Nitrosopumilaceae;Nitrosopumilus;Nitrosopumilus sp. SW
GCF_963457545.1	0	Nitrosopumilus_na	Archaea;Nitrososphaerota;Nitrososphaeria;Nitrosopumilales;Nitrosopumilaceae;Nitrosopumilus;Nitrosopumilus sp.
GCF_018128925.1	0	Nitrosopumilus_K4	Archaea;Nitrososphaerota;Nitrososphaeria;Nitrosopumilales;Nitrosopumilaceae;Nitrosopumilus;Nitrosopumilus sp. K4
GCF_900696045.1	0	Candidatus_Nitrosocosmicus_franklandus_na	Archaea;Nitrososphaerota;Nitrososphaeria;Nitrososphaerales;Nitrososphaeraceae;Nitrosocosmicus;Nitrosocosmicus franklandus
GCF_001870125.1	0	Candidatus_Nitrosocosmicus_hydrocola_G61	Archaea;Nitrososphaerota;Nitrososphaeria;Nitrososphaerales;Nitrososphaeraceae;Nitrosocosmicus;Nitrosocosmicus hydrocola
GCF_000802205.1	0	Candidatus_Nitrosocosmicus_oleophilus_MY3	Archaea;Nitrososphaerota;Nitrososphaeria;Nitrososphaerales;Nitrososphaeraceae;Nitrosocosmicus;Nitrosocosmicus oleophilus
GCF_000730285.1	0	Candidatus_Nitrososphaera_evergladensis_SR1_na	Archaea;Nitrososphaerota;Nitrososphaeria;Nitrososphaerales;Nitrososphaeraceae;Nitrososphaera;Nitrososphaera evergladensis
GCF_000303155.1	0	Candidatus_Nitrososphaera_gargensis_Ga9.2_na	Archaea;Nitrososphaerota;Nitrososphaeria;Nitrososphaerales;Nitrososphaeraceae;Nitrososphaera;Nitrososphaera gargensis
GCF_000698785.1	0	Nitrososphaera_viennensis_EN76	Archaea;Nitrososphaerota;Nitrososphaeria;Nitrososphaerales;Nitrososphaeraceae;Nitrososphaera;Nitrososphaera viennensis
GCF_024760425.1	0	Nitrososphaera_viennensis_PLX03	Archaea;Nitrososphaerota;Nitrososphaeria;Nitrososphaerales;Nitrososphaeraceae;Nitrososphaera;Nitrososphaera viennensis
GCF_025244945.1	0	Nitrososphaera_viennensis_PLX03	Archaea;Nitrososphaerota;Nitrososphaeria;Nitrososphaerales;Nitrososphaeraceae;Nitrososphaera;Nitrososphaera viennensis
GCA_000270325.1	0	Candidatus_Caldarchaeum_subterraneum_na	Archaea;Nitrososphaerota;;Caldarchaeales;Caldarchaeaceae;Caldarchaeum;Caldarchaeum subterraneum
GCF_000812185.1	0	Candidatus_Nitrosopelagicus_brevis_CN25	Archaea;Nitrososphaerota;;;;Nitrosopelagicus;Nitrosopelagicus brevis
GCF_900177045.1	0	Candidatus_Nitrosotalea_okcheonensis_na	Archaea;Nitrososphaerota;;;;Nitrosotalea;Nitrosotalea okcheonensis
GCF_002787055.1	0	Candidatus_Nitrosotenuis_aquarius_AQ6F	Archaea;Nitrososphaerota;;;;Nitrosotenuis;Nitrosotenuis aquarius
GCF_030518575.1	0	Candidatus_Nitrosotenuis_chungbukensis_MY2	Archaea;Nitrososphaerota;;;;Nitrosotenuis;Nitrosotenuis chungbukensis
GCF_000955905.1	0	Candidatus_Nitrosotenuis_cloacae_SAT1	Archaea;Nitrososphaerota;;;;Nitrosotenuis;Nitrosotenuis cloacae
GCF_013407275.1	0	Candidatus_Nitrosotenuis_DW1	Archaea;Nitrososphaerota;;;;Nitrosotenuis;Nitrosotenuis sp. DW1
GCA_029891635.1	0	Nitrososphaerota_archaeon_na	Archaea;Nitrososphaerota;;;;;Nitrososphaerota archaeon
GCF_000144915.1	0	Acidilobus_saccharovorans_345-15	Archaea;Thermoproteota;Thermoprotei;Acidilobales;Acidilobaceae;Acidilobus;Acidilobus saccharovorans
GCF_003431325.1	0	Acidilobus_7A	Archaea;Thermoproteota;Thermoprotei;Acidilobales;Acidilobaceae;Acidilobus;Acidilobus sp. 7A
GCF_000317795.1	0	Caldisphaera_lagunensis_DSM_15908	Archaea;Thermoproteota;Thermoprotei;Acidilobales;Caldisphaeraceae;Caldisphaera;Caldisphaera lagunensis
GCF_000591035.1	0	Aeropyrum_camini_SY1_JCM_12091	Archaea;Thermoproteota;Thermoprotei;Desulfurococcales;Desulfurococcaceae;Aeropyrum;Aeropyrum camini
GCF_000011125.1	0	Aeropyrum_pernix_K1	Archaea;Thermoproteota;Thermoprotei;Desulfurococcales;Desulfurococcaceae;Aeropyrum;Aeropyrum pernix
GCF_000020905.1	0	Desulfurococcus_amylolyticus_1221n	Archaea;Thermoproteota;Thermoprotei;Desulfurococcales;Desulfurococcaceae;Desulfurococcus;Desulfurococcus amylolyticus
GCF_000231015.2	0	Desulfurococcus_amylolyticus_DSM_16532	Archaea;Thermoproteota;Thermoprotei;Desulfurococcales;Desulfurococcaceae;Desulfurococcus;Desulfurococcus amylolyticus
GCF_000186365.1	0	Desulfurococcus_mucosus_DSM_2162	Archaea;Thermoproteota;Thermoprotei;Desulfurococcales;Desulfurococcaceae;Desulfurococcus;Desulfurococcus mucosus
GCF_000017945.1	0	Ignicoccus_hospitalis_KIN4I	Archaea;Thermoproteota;Thermoprotei;Desulfurococcales;Desulfurococcaceae;Ignicoccus;Ignicoccus hospitalis
GCF_001481685.1	0	Ignicoccus_islandicus_DSM_13165	Archaea;Thermoproteota;Thermoprotei;Desulfurococcales;Desulfurococcaceae;Ignicoccus;Ignicoccus islandicus
GCA_025340205.1	0	Ignicoccus_pacificus_DSM_13166	Archaea;Thermoproteota;Thermoprotei;Desulfurococcales;Desulfurococcaceae;Ignicoccus;Ignicoccus pacificus
GCA_000145985.1	0	Ignisphaera_aggregans_DSM_17230	Archaea;Thermoproteota;Thermoprotei;Desulfurococcales;Desulfurococcaceae;Ignisphaera;Ignisphaera aggregans
GCF_000092465.1	0	Staphylothermus_hellenicus_DSM_12710	Archaea;Thermoproteota;Thermoprotei;Desulfurococcales;Desulfurococcaceae;Staphylothermus;Staphylothermus hellenicus
GCF_000015945.1	0	Staphylothermus_marinus_F1	Archaea;Thermoproteota;Thermoprotei;Desulfurococcales;Desulfurococcaceae;Staphylothermus;Staphylothermus marinus
GCF_000264495.1	0	Thermogladius_calderae_1633	Archaea;Thermoproteota;Thermoprotei;Desulfurococcales;Desulfurococcaceae;Thermogladius;Thermogladius calderae
GCF_000092185.1	0	Thermosphaera_aggregans_DSM_11486	Archaea;Thermoproteota;Thermoprotei;Desulfurococcales;Desulfurococcaceae;Thermosphaera;Thermosphaera aggregans
GCF_014962245.1	0	Thermosphaera_aggregans_3507	Archaea;Thermoproteota;Thermoprotei;Desulfurococcales;Desulfurococcaceae;Thermosphaera;Thermosphaera aggregans
GCA_029637525.1	0	Desulfurococcaceae_archaeon_MEX13E-LK6-19	Archaea;Thermoproteota;Thermoprotei;Desulfurococcales;Desulfurococcaceae;;Desulfurococcaceae archaeon MEX13E-LK6-19
GCF_000015145.1	0	Hyperthermus_butylicus_DSM_5456	Archaea;Thermoproteota;Thermoprotei;Desulfurococcales;Pyrodictiaceae;Hyperthermus;Hyperthermus butylicus
GCF_001412615.1	0	Pyrodictium_delaneyi_Su06	Archaea;Thermoproteota;Thermoprotei;Desulfurococcales;Pyrodictiaceae;Pyrodictium;Pyrodictium delaneyi
GCF_033097485.1	0	Pyrofollis_japonicus_YC29	Archaea;Thermoproteota;Thermoprotei;Desulfurococcales;Pyrodictiaceae;Pyrofollis;Pyrofollis japonicus
GCF_000223395.1	0	Pyrolobus_fumarii_1A	Archaea;Thermoproteota;Thermoprotei;Desulfurococcales;Pyrodictiaceae;Pyrolobus;Pyrolobus fumarii
GCF_000258425.1	0	Fervidicoccus_fontis_Kam940	Archaea;Thermoproteota;Thermoprotei;Fervidicoccales;Fervidicoccaceae;Fervidicoccus;Fervidicoccus fontis
GCF_009729015.1	0	Acidianus_ambivalens_LEI_10	Archaea;Thermoproteota;Thermoprotei;Sulfolobales;Sulfolobaceae;Acidianus;Acidianus ambivalens
GCF_003201835.2	0	Acidianus_brierleyi_DSM_1651	Archaea;Thermoproteota;Thermoprotei;Sulfolobales;Sulfolobaceae;Acidianus;Acidianus brierleyi
GCF_000213215.1	0	Acidianus_hospitalis_W1	Archaea;Thermoproteota;Thermoprotei;Sulfolobales;Sulfolobaceae;Acidianus;Acidianus hospitalis
GCF_002116695.1	0	Acidianus_manzaensis_YN-25	Archaea;Thermoproteota;Thermoprotei;Sulfolobales;Sulfolobaceae;Acidianus;Acidianus manzaensis
GCF_003201765.2	0	Acidianus_sulfidivorans_JP7	Archaea;Thermoproteota;Thermoprotei;Sulfolobales;Sulfolobaceae;Acidianus;Acidianus sulfidivorans
GCF_021655615.1	0	Acidianus_HS-5	Archaea;Thermoproteota;Thermoprotei;Sulfolobales;Sulfolobaceae;Acidianus;Acidianus sp. HS-5
GCF_000204925.1	0	Metallosphaera_cuprina_Ar-4	Archaea;Thermoproteota;Thermoprotei;Sulfolobales;Sulfolobaceae;Metallosphaera;Metallosphaera cuprina
GCF_003201675.2	0	Metallosphaera_hakonensis_JCM_8857_DSM_7519_HO1-1	Archaea;Thermoproteota;Thermoprotei;Sulfolobales;Sulfolobaceae;Metallosphaera;Metallosphaera hakonensis
GCA_021654415.1	0	Metallosphaera_javensis_ex_Sakai_et_al._2022_na	Archaea;Thermoproteota;Thermoprotei;Sulfolobales;Sulfolobaceae;Metallosphaera;Metallosphaera javensis (ex Sakai et al. 2022)
GCF_005222525.1	0	Metallosphaera_prunae_Ron_12II	Archaea;Thermoproteota;Thermoprotei;Sulfolobales;Sulfolobaceae;Metallosphaera;Metallosphaera prunae
GCA_000016605.1	0	Metallosphaera_sedula_DSM_5348	Archaea;Thermoproteota;Thermoprotei;Sulfolobales;Sulfolobaceae;Metallosphaera;Metallosphaera sedula
GCF_000747605.1	0	Metallosphaera_sedula_CuR1	Archaea;Thermoproteota;Thermoprotei;Sulfolobales;Sulfolobaceae;Metallosphaera;Metallosphaera sedula
GCF_001266655.1	0	Metallosphaera_sedula_ARS50-1	Archaea;Thermoproteota;Thermoprotei;Sulfolobales;Sulfolobaceae;Metallosphaera;Metallosphaera sedula
GCF_001266675.1	0	Metallosphaera_sedula_ARS50-2	Archaea;Thermoproteota;Thermoprotei;Sulfolobales;Sulfolobaceae;Metallosphaera;Metallosphaera sedula
GCF_001266695.1	0	Metallosphaera_sedula_ARS120-1	Archaea;Thermoproteota;Thermoprotei;Sulfolobales;Sulfolobaceae;Metallosphaera;Metallosphaera sedula
GCF_001266715.1	0	Metallosphaera_sedula_ARS120-2	Archaea;Thermoproteota;Thermoprotei;Sulfolobales;Sulfolobaceae;Metallosphaera;Metallosphaera sedula
GCF_001266735.1	0	Metallosphaera_sedula_SARC-M1	Archaea;Thermoproteota;Thermoprotei;Sulfolobales;Sulfolobaceae;Metallosphaera;Metallosphaera sedula
GCF_023169565.1	0	Metallosphaera_sedula_MJ1HA	Archaea;Thermoproteota;Thermoprotei;Sulfolobales;Sulfolobaceae;Metallosphaera;Metallosphaera sedula
GCF_013343295.1	0	Metallosphaera_tengchongensis_Ric-A	Archaea;Thermoproteota;Thermoprotei;Sulfolobales;Sulfolobaceae;Metallosphaera;Metallosphaera tengchongensis
GCF_020886315.1	0	Saccharolobus_caldissimus_JCM_32116	Archaea;Thermoproteota;Thermoprotei;Sulfolobales;Sulfolobaceae;Saccharolobus;Saccharolobus caldissimus
GCF_019175305.1	0	Saccharolobus_shibatae_S38A	Archaea;Thermoproteota;Thermoprotei;Sulfolobales;Sulfolobaceae;Saccharolobus;Saccharolobus shibatae
GCF_019175325.1	0	Saccharolobus_shibatae_BEU9	Archaea;Thermoproteota;Thermoprotei;Sulfolobales;Sulfolobaceae;Saccharolobus;Saccharolobus shibatae
GCF_019175345.1	0	Saccharolobus_shibatae_B12	Archaea;Thermoproteota;Thermoprotei;Sulfolobales;Sulfolobaceae;Saccharolobus;Saccharolobus shibatae
GCF_000007005.1	0	Saccharolobus_solfataricus_P2	Archaea;Thermoproteota;Thermoprotei;Sulfolobales;Sulfolobaceae;Saccharolobus;Saccharolobus solfataricus
GCF_000968355.2	0	Saccharolobus_solfataricus_SARC-B	Archaea;Thermoproteota;Thermoprotei;Sulfolobales;Sulfolobaceae;Saccharolobus;Saccharolobus solfataricus
GCF_000968395.2	0	Saccharolobus_solfataricus_SARC-C	Archaea;Thermoproteota;Thermoprotei;Sulfolobales;Sulfolobaceae;Saccharolobus;Saccharolobus solfataricus
GCF_000968435.2	0	Saccharolobus_solfataricus_SULA	Archaea;Thermoproteota;Thermoprotei;Sulfolobales;Sulfolobaceae;Saccharolobus;Saccharolobus solfataricus
GCF_003852095.1	0	Saccharolobus_solfataricus_SARC-O	Archaea;Thermoproteota;Thermoprotei;Sulfolobales;Sulfolobaceae;Saccharolobus;Saccharolobus solfataricus
GCF_003852115.1	0	Saccharolobus_solfataricus_SUL120	Archaea;Thermoproteota;Thermoprotei;Sulfolobales;Sulfolobaceae;Saccharolobus;Saccharolobus solfataricus
GCF_003852135.1	0	Saccharolobus_solfataricus_SULG	Archaea;Thermoproteota;Thermoprotei;Sulfolobales;Sulfolobaceae;Saccharolobus;Saccharolobus solfataricus
GCF_003852155.1	0	Saccharolobus_solfataricus_SULM	Archaea;Thermoproteota;Thermoprotei;Sulfolobales;Sulfolobaceae;Saccharolobus;Saccharolobus solfataricus
GCF_003852175.1	0	Saccharolobus_solfataricus_SARC-N	Archaea;Thermoproteota;Thermoprotei;Sulfolobales;Sulfolobaceae;Saccharolobus;Saccharolobus solfataricus
GCF_003852195.1	0	Saccharolobus_solfataricus_SARC-H	Archaea;Thermoproteota;Thermoprotei;Sulfolobales;Sulfolobaceae;Saccharolobus;Saccharolobus solfataricus
GCF_003852215.1	0	Saccharolobus_solfataricus_SARC-I	Archaea;Thermoproteota;Thermoprotei;Sulfolobales;Sulfolobaceae;Saccharolobus;Saccharolobus solfataricus
GCF_015654385.1	0	Saccharolobus_solfataricus_POZ149	Archaea;Thermoproteota;Thermoprotei;Sulfolobales;Sulfolobaceae;Saccharolobus;Saccharolobus solfataricus
GCF_900079115.1	0	Saccharolobus_solfataricus_P1	Archaea;Thermoproteota;Thermoprotei;Sulfolobales;Sulfolobaceae;Saccharolobus;Saccharolobus solfataricus
GCF_009729035.1	0	Stygiolobus_azoricus_FC6	Archaea;Thermoproteota;Thermoprotei;Sulfolobales;Sulfolobaceae;Stygiolobus;Stygiolobus azoricus
GCF_019704315.1	0	Stygiolobus_caldivivus_KN-1	Archaea;Thermoproteota;Thermoprotei;Sulfolobales;Sulfolobaceae;Stygiolobus;Stygiolobus caldivivus
GCF_003967175.1	0	Sulfodiicoccus_acidiphilus_HS-1	Archaea;Thermoproteota;Thermoprotei;Sulfolobales;Sulfolobaceae;Sulfodiicoccus;Sulfodiicoccus acidiphilus
GCF_000012285.1	0	Sulfolobus_acidocaldarius_DSM_639	Archaea;Thermoproteota;Thermoprotei;Sulfolobales;Sulfolobaceae;Sulfolobus;Sulfolobus acidocaldarius
GCF_000338775.1	0	Sulfolobus_acidocaldarius_Ron12I	Archaea;Thermoproteota;Thermoprotei;Sulfolobales;Sulfolobaceae;Sulfolobus;Sulfolobus acidocaldarius
GCF_000340315.1	0	Sulfolobus_acidocaldarius_N8	Archaea;Thermoproteota;Thermoprotei;Sulfolobales;Sulfolobaceae;Sulfolobus;Sulfolobus acidocaldarius
GCF_001481595.1	0	Sulfolobus_acidocaldarius_GG12-C01-09	Archaea;Thermoproteota;Thermoprotei;Sulfolobales;Sulfolobaceae;Sulfolobus;Sulfolobus acidocaldarius
GCF_001481635.1	0	Sulfolobus_acidocaldarius_NG05B_CO5_07	Archaea;Thermoproteota;Thermoprotei;Sulfolobales;Sulfolobaceae;Sulfolobus;Sulfolobus acidocaldarius
GCF_002215405.1	0	Sulfolobus_acidocaldarius_Y14_18-5	Archaea;Thermoproteota;Thermoprotei;Sulfolobales;Sulfolobaceae;Sulfolobus;Sulfolobus acidocaldarius
GCF_002215445.1	0	Sulfolobus_acidocaldarius_Y14_20-20	Archaea;Thermoproteota;Thermoprotei;Sulfolobales;Sulfolobaceae;Sulfolobus;Sulfolobus acidocaldarius
GCF_002215485.1	0	Sulfolobus_acidocaldarius_Y14_16-22	Archaea;Thermoproteota;Thermoprotei;Sulfolobales;Sulfolobaceae;Sulfolobus;Sulfolobus acidocaldarius
GCF_002215525.1	0	Sulfolobus_acidocaldarius_Y14_13-1	Archaea;Thermoproteota;Thermoprotei;Sulfolobales;Sulfolobaceae;Sulfolobus;Sulfolobus acidocaldarius
GCF_002215565.1	0	Sulfolobus_acidocaldarius_DG1	Archaea;Thermoproteota;Thermoprotei;Sulfolobales;Sulfolobaceae;Sulfolobus;Sulfolobus acidocaldarius
GCF_028472365.1	0	Sulfolobus_acidocaldarius_DSM_639	Archaea;Thermoproteota;Thermoprotei;Sulfolobales;Sulfolobaceae;Sulfolobus;Sulfolobus acidocaldarius
GCF_000022385.1	0	Sulfolobus_islandicus_L.S.2.15	Archaea;Thermoproteota;Thermoprotei;Sulfolobales;Sulfolobaceae;Sulfolobus;Sulfolobus islandicus
GCF_000022405.1	0	Sulfolobus_islandicus_M.14.25	Archaea;Thermoproteota;Thermoprotei;Sulfolobales;Sulfolobaceae;Sulfolobus;Sulfolobus islandicus
GCF_000022425.1	0	Sulfolobus_islandicus_M.16.27	Archaea;Thermoproteota;Thermoprotei;Sulfolobales;Sulfolobaceae;Sulfolobus;Sulfolobus islandicus
GCF_000022445.1	0	Sulfolobus_islandicus_M.16.4	Archaea;Thermoproteota;Thermoprotei;Sulfolobales;Sulfolobaceae;Sulfolobus;Sulfolobus islandicus
GCF_000022465.1	0	Sulfolobus_islandicus_Y.G.57.14	Archaea;Thermoproteota;Thermoprotei;Sulfolobales;Sulfolobaceae;Sulfolobus;Sulfolobus islandicus
GCF_000022485.1	0	Sulfolobus_islandicus_Y.N.15.51	Archaea;Thermoproteota;Thermoprotei;Sulfolobales;Sulfolobaceae;Sulfolobus;Sulfolobus islandicus
GCF_000024305.1	0	Sulfolobus_islandicus_L.D.8.5	Archaea;Thermoproteota;Thermoprotei;Sulfolobales;Sulfolobaceae;Sulfolobus;Sulfolobus islandicus
GCF_000189555.1	0	Sulfolobus_islandicus_REY15A	Archaea;Thermoproteota;Thermoprotei;Sulfolobales;Sulfolobaceae;Sulfolobus;Sulfolobus islandicus
GCF_000189575.1	0	Sulfolobus_islandicus_HVE104	Archaea;Thermoproteota;Thermoprotei;Sulfolobales;Sulfolobaceae;Sulfolobus;Sulfolobus islandicus
GCF_000245095.1	0	Sulfolobus_islandicus_M.16.2	Archaea;Thermoproteota;Thermoprotei;Sulfolobales;Sulfolobaceae;Sulfolobus;Sulfolobus islandicus
GCF_000245175.1	0	Sulfolobus_islandicus_M.16.23	Archaea;Thermoproteota;Thermoprotei;Sulfolobales;Sulfolobaceae;Sulfolobus;Sulfolobus islandicus
GCF_000245215.1	0	Sulfolobus_islandicus_M.16.40	Archaea;Thermoproteota;Thermoprotei;Sulfolobales;Sulfolobaceae;Sulfolobus;Sulfolobus islandicus
GCF_000245235.1	0	Sulfolobus_islandicus_M.16.43	Archaea;Thermoproteota;Thermoprotei;Sulfolobales;Sulfolobaceae;Sulfolobus;Sulfolobus islandicus
GCF_000245275.1	0	Sulfolobus_islandicus_M.16.47	Archaea;Thermoproteota;Thermoprotei;Sulfolobales;Sulfolobaceae;Sulfolobus;Sulfolobus islandicus
GCF_000364745.1	0	Sulfolobus_islandicus_LAL141	Archaea;Thermoproteota;Thermoprotei;Sulfolobales;Sulfolobaceae;Sulfolobus;Sulfolobus islandicus
GCF_028472005.1	0	Sulfolobus_islandicus_HVE_104	Archaea;Thermoproteota;Thermoprotei;Sulfolobales;Sulfolobaceae;Sulfolobus;Sulfolobus islandicus
GCF_001719125.1	0	Sulfolobus_A20	Archaea;Thermoproteota;Thermoprotei;Sulfolobales;Sulfolobaceae;Sulfolobus;Sulfolobus sp. A20
GCF_009602405.1	0	Sulfolobus_E11-6	Archaea;Thermoproteota;Thermoprotei;Sulfolobales;Sulfolobaceae;Sulfolobus;Sulfolobus sp. E11-6
GCF_009601705.1	0	Sulfolobus_E5-1-F	Archaea;Thermoproteota;Thermoprotei;Sulfolobales;Sulfolobaceae;Sulfolobus;Sulfolobus sp. E5-1-F
GCF_012222305.1	0	Sulfolobus_S-194	Archaea;Thermoproteota;Thermoprotei;Sulfolobales;Sulfolobaceae;Sulfolobus;Sulfolobus sp. S-194
GCA_032834875.1	0	Sulfuracidifex_metallicus_DSM_6482_JCM_9184	Archaea;Thermoproteota;Thermoprotei;Sulfolobales;Sulfolobaceae;Sulfuracidifex;Sulfuracidifex metallicus
GCF_008326385.1	0	Sulfuracidifex_tepidarius_IC-007	Archaea;Thermoproteota;Thermoprotei;Sulfolobales;Sulfolobaceae;Sulfuracidifex;Sulfuracidifex tepidarius
GCF_008326425.1	0	Sulfuracidifex_tepidarius_IC-006	Archaea;Thermoproteota;Thermoprotei;Sulfolobales;Sulfolobaceae;Sulfuracidifex;Sulfuracidifex tepidarius
GCF_009729055.1	0	Sulfurisphaera_ohwakuensis_TA-1	Archaea;Thermoproteota;Thermoprotei;Sulfolobales;Sulfolobaceae;Sulfurisphaera;Sulfurisphaera ohwakuensis
GCF_000011205.1	0	Sulfurisphaera_tokodaii_7	Archaea;Thermoproteota;Thermoprotei;Sulfolobales;Sulfolobaceae;Sulfurisphaera;Sulfurisphaera tokodaii
GCA_019704295.1	0	Sulfolobales_archaeon_HS-7	Archaea;Thermoproteota;Thermoprotei;Sulfolobales;;;Sulfolobales archaeon HS-7
GCF_014876775.1	0	Infirmifilum_lucidum_3507LT	Archaea;Thermoproteota;Thermoprotei;Thermofilales;Thermofilaceae;Infirmifilum;Infirmifilum lucidum
GCF_000993805.1	0	Infirmifilum_uzonense_1807-2	Archaea;Thermoproteota;Thermoprotei;Thermofilales;Thermofilaceae;Infirmifilum;Infirmifilum uzonense
GCF_000446015.1	0	Thermofilum_adornatum_1910b	Archaea;Thermoproteota;Thermoprotei;Thermofilales;Thermofilaceae;Thermofilum;Thermofilum adornatum
GCF_000813245.1	0	Thermofilum_adornatum_1505	Archaea;Thermoproteota;Thermoprotei;Thermofilales;Thermofilaceae;Thermofilum;Thermofilum adornatum
GCF_000015225.1	0	Thermofilum_pendens_Hrk_5	Archaea;Thermoproteota;Thermoprotei;Thermofilales;Thermofilaceae;Thermofilum;Thermofilum pendens
GCF_000018305.1	0	Caldivirga_maquilingensis_IC-167	Archaea;Thermoproteota;Thermoprotei;Thermoproteales;Thermoproteaceae;Caldivirga;Caldivirga maquilingensis
GCF_000007225.1	0	Pyrobaculum_aerophilum_IM2	Archaea;Thermoproteota;Thermoprotei;Thermoproteales;Thermoproteaceae;Pyrobaculum;Pyrobaculum aerophilum
GCF_000016385.1	0	Pyrobaculum_arsenaticum_DSM_13514	Archaea;Thermoproteota;Thermoprotei;Thermoproteales;Thermoproteaceae;Pyrobaculum;Pyrobaculum arsenaticum
GCF_000015805.1	0	Pyrobaculum_calidifontis_JCM_11548	Archaea;Thermoproteota;Thermoprotei;Thermoproteales;Thermoproteaceae;Pyrobaculum;Pyrobaculum calidifontis
GCF_000234805.1	0	Pyrobaculum_ferrireducens_1860	Archaea;Thermoproteota;Thermoprotei;Thermoproteales;Thermoproteaceae;Pyrobaculum;Pyrobaculum ferrireducens
GCF_000015205.1	0	Pyrobaculum_islandicum_DSM_4184	Archaea;Thermoproteota;Thermoprotei;Thermoproteales;Thermoproteaceae;Pyrobaculum;Pyrobaculum islandicum
GCF_000019805.1	0	Pyrobaculum_neutrophilum_V24Sta	Archaea;Thermoproteota;Thermoprotei;Thermoproteales;Thermoproteaceae;Pyrobaculum;Pyrobaculum neutrophilum
GCA_001189275.1	0	Pyrobaculum_WP30	Archaea;Thermoproteota;Thermoprotei;Thermoproteales;Thermoproteaceae;Pyrobaculum;Pyrobaculum sp. WP30
GCF_000253055.1	0	Thermoproteus_tenax_Kra_1	Archaea;Thermoproteota;Thermoprotei;Thermoproteales;Thermoproteaceae;Thermoproteus;Thermoproteus tenax
GCF_000193375.1	0	Thermoproteus_uzoniensis_768-20	Archaea;Thermoproteota;Thermoprotei;Thermoproteales;Thermoproteaceae;Thermoproteus;Thermoproteus uzoniensis
GCF_000148385.1	0	Vulcanisaeta_distributa_DSM_14429	Archaea;Thermoproteota;Thermoprotei;Thermoproteales;Thermoproteaceae;Vulcanisaeta;Vulcanisaeta distributa
GCF_000190315.1	0	Vulcanisaeta_moutnovskia_768-28	Archaea;Thermoproteota;Thermoprotei;Thermoproteales;Thermoproteaceae;Vulcanisaeta;Vulcanisaeta moutnovskia
GCF_026000775.1	0	Vulcanisaeta_souniana_JCM_11219_IC-059	Archaea;Thermoproteota;Thermoprotei;Thermoproteales;Thermoproteaceae;Vulcanisaeta;Vulcanisaeta souniana
GCA_000965745.1	0	uncultured_archaeon_na	Archaea;;;;;;uncultured archaeon
GCA_016432545.1	0	archaeon_na	Archaea;;;;;;archaeon
GCA_020343435.1	0	archaeon_na	Archaea;;;;;;archaeon
GCA_020355185.1	0	archaeon_na	Archaea;;;;;;archaeon
GCA_000830275.1	0	archaeon_GW2011_AR10_na	Archaea;;;;;;archaeon GW2011_AR10
GCA_000830295.1	0	archaeon_GW2011_AR15_na	Archaea;;;;;;archaeon GW2011_AR15
GCA_000830315.1	0	archaeon_GW2011_AR20_na	Archaea;;;;;;archaeon GW2011_AR20
GCF_018304705.1	0	Chloracidobacterium_2	Bacteria;Acidobacteriota;Blastocatellia;;;Chloracidobacterium;Chloracidobacterium aggregatum
GCF_018304725.1	0	Chloracidobacterium_S	Bacteria;Acidobacteriota;Blastocatellia;;;Chloracidobacterium;Chloracidobacterium aggregatum
GCF_018304745.1	0	Chloracidobacterium_A	Bacteria;Acidobacteriota;Blastocatellia;;;Chloracidobacterium;Chloracidobacterium aggregatum
GCF_018304765.1	0	Chloracidobacterium_N	Bacteria;Acidobacteriota;Blastocatellia;;;Chloracidobacterium;Chloracidobacterium aggregatum
GCF_018304785.1	0	Chloracidobacterium_E	Bacteria;Acidobacteriota;Blastocatellia;;;Chloracidobacterium;Chloracidobacterium aggregatum
GCF_018304805.1	0	Chloracidobacterium_MS_4045	Bacteria;Acidobacteriota;Blastocatellia;;;Chloracidobacterium;Chloracidobacterium aggregatum
GCF_000226295.1	0	Chloracidobacterium_thermophilum_B	Bacteria;Acidobacteriota;Blastocatellia;;;Chloracidobacterium;Chloracidobacterium thermophilum
GCF_018304665.1	0	Chloracidobacterium_thermophilum_B	Bacteria;Acidobacteriota;Blastocatellia;;;Chloracidobacterium;Chloracidobacterium thermophilum
GCF_018304825.1	0	Chloracidobacterium_validum_BV2-C	Bacteria;Acidobacteriota;Blastocatellia;;;Chloracidobacterium;Chloracidobacterium validum
GCF_018304685.1	0	Chloracidobacterium_D	Bacteria;Acidobacteriota;Blastocatellia;;;Chloracidobacterium;Chloracidobacterium sp. D
GCF_017498545.1	0	Sulfidibacter_corallicola_M133	Bacteria;Acidobacteriota;Holophagae;Acanthopleuribacterales;Acanthopleuribacteraceae;Sulfidibacter;Sulfidibacter corallicola
GCF_030295385.1	0	Geothrix_oryzae_Red222	Bacteria;Acidobacteriota;Holophagae;Holophagales;Holophagaceae;Geothrix;Geothrix oryzae
GCF_030219325.1	0	Geothrix_na	Bacteria;Acidobacteriota;Holophagae;Holophagales;Holophagaceae;Geothrix;Geothrix sp.
GCF_030846775.1	0	Geothrix_21YS21S-2	Bacteria;Acidobacteriota;Holophagae;Holophagales;Holophagaceae;Geothrix;Geothrix sp. 21YS21S-2
GCF_030845995.1	0	Geothrix_21YS21S-4	Bacteria;Acidobacteriota;Holophagae;Holophagales;Holophagaceae;Geothrix;Geothrix sp. 21YS21S-4
GCF_030758935.1	0	Geothrix_PMB-07	Bacteria;Acidobacteriota;Holophagae;Holophagales;Holophagaceae;Geothrix;Geothrix sp. PMB-07
GCF_030295425.1	0	Mesoterricola_sediminis_W786	Bacteria;Acidobacteriota;Holophagae;Holophagales;Holophagaceae;Mesoterricola;Mesoterricola sediminis
GCF_030295405.1	0	Mesoterricola_silvestris_W79	Bacteria;Acidobacteriota;Holophagae;Holophagales;Holophagaceae;Mesoterricola;Mesoterricola silvestris
GCA_016699405.1	0	Holophagales_bacterium_na	Bacteria;Acidobacteriota;Holophagae;Holophagales;;;Holophagales bacterium
GCF_016592575.1	0	Thermotomaculum_hydrothermale_AC55	Bacteria;Acidobacteriota;Holophagae;Thermotomaculales;Thermotomaculaceae;Thermotomaculum;Thermotomaculum hydrothermale
GCF_015277775.1	0	Paludibaculum_fermentans_P105	Bacteria;Acidobacteriota;Terriglobia;Bryobacterales;Bryobacteraceae;Paludibaculum;Paludibaculum fermentans
GCA_016865505.2	0	Bryobacterales_bacterium_F-183	Bacteria;Acidobacteriota;Terriglobia;Bryobacterales;;;Bryobacterales bacterium F-183
GCF_003330725.1	0	Acidisarcina_polymorpha_SBC82	Bacteria;Acidobacteriota;Terriglobia;Terriglobales;Acidobacteriaceae;Acidisarcina;Acidisarcina polymorpha
GCF_000022565.1	0	Acidobacterium_capsulatum_ATCC_51196	Bacteria;Acidobacteriota;Terriglobia;Terriglobales;Acidobacteriaceae;Acidobacterium;Acidobacterium capsulatum
GCF_014274465.1	0	Alloacidobacterium_dinghuense_4Y35	Bacteria;Acidobacteriota;Terriglobia;Terriglobales;Acidobacteriaceae;Alloacidobacterium;Alloacidobacterium dinghuense
GCF_000014005.1	0	Candidatus_Koribacter_versatilis_Ellin345	Bacteria;Acidobacteriota;Terriglobia;Terriglobales;Acidobacteriaceae;Koribacter;Koribacter versatilis
GCF_025264665.1	1	Edaphobacter_flagellatus_HZ411	Bacteria;Acidobacteriota;Terriglobia;Terriglobales;Acidobacteriaceae;Edaphobacter;Edaphobacter flagellatus
GCF_025264645.1	0	Edaphobacter_lichenicola_DSM_104462	Bacteria;Acidobacteriota;Terriglobia;Terriglobales;Acidobacteriaceae;Edaphobacter;Edaphobacter lichenicola
GCF_010093025.1	0	Edaphobacter_12200R-103	Bacteria;Acidobacteriota;Terriglobia;Terriglobales;Acidobacteriaceae;Edaphobacter;Edaphobacter sp. 12200R-103
GCF_014274685.1	0	Edaphobacter_4G125_na	Bacteria;Acidobacteriota;Terriglobia;Terriglobales;Acidobacteriaceae;Edaphobacter;Edaphobacter sp. 4G125
GCF_000178955.2	0	Granulicella_mallensis_MP5ACTX8	Bacteria;Acidobacteriota;Terriglobia;Terriglobales;Acidobacteriaceae;Granulicella;Granulicella mallensis
GCF_000178975.2	0	Granulicella_tundricola_MP5ACTX9	Bacteria;Acidobacteriota;Terriglobia;Terriglobales;Acidobacteriaceae;Granulicella;Granulicella tundricola
GCF_014083945.1	1	Granulicella_5B5	Bacteria;Acidobacteriota;Terriglobia;Terriglobales;Acidobacteriaceae;Granulicella;Granulicella sp. 5B5
GCF_009914315.1	0	Granulicella_WH15	Bacteria;Acidobacteriota;Terriglobia;Terriglobales;Acidobacteriaceae;Granulicella;Granulicella sp. WH15
GCF_025264625.1	0	Occallatibacter_riparius_DSM_25168	Bacteria;Acidobacteriota;Terriglobia;Terriglobales;Acidobacteriaceae;Occallatibacter;Occallatibacter riparius
GCF_008000815.1	0	Terriglobus_albidus_ORNL	Bacteria;Acidobacteriota;Terriglobia;Terriglobales;Acidobacteriaceae;Terriglobus;Terriglobus albidus
GCF_000265425.1	0	Terriglobus_roseus_DSM_18391	Bacteria;Acidobacteriota;Terriglobia;Terriglobales;Acidobacteriaceae;Terriglobus;Terriglobus roseus
GCF_900102185.1	0	Terriglobus_roseus_GAS232	Bacteria;Acidobacteriota;Terriglobia;Terriglobales;Acidobacteriaceae;Terriglobus;Terriglobus roseus
GCF_000179915.2	0	Terriglobus_saanensis_SP1PR4	Bacteria;Acidobacteriota;Terriglobia;Terriglobales;Acidobacteriaceae;Terriglobus;Terriglobus saanensis
GCF_001618865.1	0	Luteitalea_pratensis_DSM_100886	Bacteria;Acidobacteriota;Vicinamibacteria;Vicinamibacterales;Vicinamibacteraceae;Luteitalea;Luteitalea pratensis
GCF_016865485.1	0	Luteitalea_TBR-22	Bacteria;Acidobacteriota;Vicinamibacteria;Vicinamibacterales;Vicinamibacteraceae;Luteitalea;Luteitalea sp. TBR-22
GCA_016700075.1	0	Acidobacteriota_bacterium_na	Bacteria;Acidobacteriota;;;;;Acidobacteriota bacterium
GCA_016700175.1	0	Acidobacteriota_bacterium_na	Bacteria;Acidobacteriota;;;;;Acidobacteriota bacterium
GCA_016700195.1	0	Acidobacteriota_bacterium_na	Bacteria;Acidobacteriota;;;;;Acidobacteriota bacterium
GCA_020349885.1	0	Acidobacteriota_bacterium_na	Bacteria;Acidobacteriota;;;;;Acidobacteriota bacterium
GCA_020350085.1	0	Acidobacteriota_bacterium_na	Bacteria;Acidobacteriota;;;;;Acidobacteriota bacterium
GCA_020350445.1	0	Acidobacteriota_bacterium_na	Bacteria;Acidobacteriota;;;;;Acidobacteriota bacterium
GCF_000008625.1	0	Aquifex_aeolicus_VF5	Bacteria;Aquificota;Aquificae;Aquificales;Aquificaceae;Aquifex;Aquifex aeolicus
GCF_000010785.1	0	Hydrogenobacter_thermophilus_TK-6	Bacteria;Aquificota;Aquificae;Aquificales;Aquificaceae;Hydrogenobacter;Hydrogenobacter thermophilus
GCF_000164905.1	0	Hydrogenobacter_thermophilus_TK-6	Bacteria;Aquificota;Aquificae;Aquificales;Aquificaceae;Hydrogenobacter;Hydrogenobacter thermophilus
GCF_018771625.1	0	Hydrogenobacter_thermophilus_na	Bacteria;Aquificota;Aquificae;Aquificales;Aquificaceae;Hydrogenobacter;Hydrogenobacter thermophilus
GCF_011006175.1	0	Hydrogenobacter_T-8	Bacteria;Aquificota;Aquificae;Aquificales;Aquificaceae;Hydrogenobacter;Hydrogenobacter sp. T-8
GCF_000213785.1	0	Hydrogenobaculum_3684	Bacteria;Aquificota;Aquificae;Aquificales;Aquificaceae;Hydrogenobaculum;Hydrogenobaculum sp. 3684
GCF_000341855.1	0	Hydrogenobaculum_HO	Bacteria;Aquificota;Aquificae;Aquificales;Aquificaceae;Hydrogenobaculum;Hydrogenobaculum sp. HO
GCF_000215065.1	0	Hydrogenobaculum_SHO	Bacteria;Aquificota;Aquificae;Aquificales;Aquificaceae;Hydrogenobaculum;Hydrogenobaculum sp. SHO
GCF_000348765.2	0	Hydrogenobaculum_SN	Bacteria;Aquificota;Aquificae;Aquificales;Aquificaceae;Hydrogenobaculum;Hydrogenobaculum sp. SN
GCF_000025605.1	0	Thermocrinis_albus_DSM_14484	Bacteria;Aquificota;Aquificae;Aquificales;Aquificaceae;Thermocrinis;Thermocrinis albus
GCF_900142435.1	0	Thermocrinis_minervae_DSM_19557	Bacteria;Aquificota;Aquificae;Aquificales;Aquificaceae;Thermocrinis;Thermocrinis minervae
GCF_000512735.1	0	Thermocrinis_ruber_DSM_23557	Bacteria;Aquificota;Aquificae;Aquificales;Aquificaceae;Thermocrinis;Thermocrinis ruber
GCF_001547735.1	0	Thermosulfidibacter_takaii_ABI70S6	Bacteria;Aquificota;Aquificae;Aquificales;;Thermosulfidibacter;Thermosulfidibacter takaii
GCF_000021565.1	0	Persephonella_marina_EX-H1	Bacteria;Aquificota;Aquificae;Aquificales;Hydrogenothermaceae;Persephonella;Persephonella marina
GCF_000021545.1	0	Sulfurihydrogenibium_azorense_Az-Fu1	Bacteria;Aquificota;Aquificae;Aquificales;Hydrogenothermaceae;Sulfurihydrogenibium;Sulfurihydrogenibium azorense
GCF_000020325.1	0	Sulfurihydrogenibium_YO3AOP1	Bacteria;Aquificota;Aquificae;Aquificales;Hydrogenothermaceae;Sulfurihydrogenibium;Sulfurihydrogenibium sp. YO3AOP1
GCF_000191045.1	0	Desulfurobacterium_thermolithotrophum_DSM_11699	Bacteria;Aquificota;Aquificae;Desulfurobacteriales;Desulfurobacteriaceae;Desulfurobacterium;Desulfurobacterium thermolithotrophum
GCF_000185805.1	0	Thermovibrio_ammonificans_HB-1	Bacteria;Aquificota;Aquificae;Desulfurobacteriales;Desulfurobacteriaceae;Thermovibrio;Thermovibrio ammonificans
GCA_018771605.1	0	Aquificota_bacterium_na	Bacteria;Aquificota;;;;;Aquificota bacterium
GCF_015775515.1	0	Atribacter_laminatus_RT761	Bacteria;Atribacterota;Atribacteria;Atribacterales;Atribacteraceae;Atribacter;Atribacter laminatus
GCF_021057185.1	0	Candidatus_Absconditicoccus_praedator_M39-6	Bacteria;Absconditabacteria;;Absconditabacterales;Absconditicoccaceae;Absconditicoccus;Absconditicoccus praedator
GCA_001007975.1	0	candidate_division_SR1_bacterium_Aalborg_AAW-1_na	Bacteria;Absconditabacteria;;;;;candidate division SR1 bacterium Aalborg_AAW-1
GCA_000503875.1	0	candidate_division_SR1_bacterium_RAAC1_SR1_1	Bacteria;Absconditabacteria;;;;;candidate division SR1 bacterium RAAC1_SR1_1
GCA_020344415.1	0	Candidatus_Aminicenantes_bacterium	Bacteria;Aminicenantes;;;;;Aminicenantes bacterium
GCA_020348385.1	0	Candidatus_Aminicenantes_bacterium	Bacteria;Aminicenantes;;;;;Aminicenantes bacterium
GCA_020355945.1	1	Candidatus_Aminicenantes_bacterium	Bacteria;Aminicenantes;;;;;Aminicenantes bacterium
GCA_001029735.1	0	Berkelbacteria_bacterium_GW2011_GWE1_39_12_na	Bacteria;Berkelbacteria;;;;;Berkelbacteria bacterium GW2011_GWE1_39_12
GCA_016432565.1	0	Candidatus_Berkelbacteria_bacterium_na	Bacteria;Berkelbacteria;;;;;Berkelbacteria bacterium
GCA_016432625.1	0	Candidatus_Berkelbacteria_bacterium_na	Bacteria;Berkelbacteria;;;;;Berkelbacteria bacterium
GCF_900465355.1	0	Candidatus_Bipolaricaulis_anaerobius	Bacteria;Bipolaricaulota;;;;Bipolaricaulis;Bipolaricaulis anaerobius
GCA_004102645.1	0	Candidatus_Bipolaricaulis_sibiricus_na	Bacteria;Bipolaricaulota;;;;Bipolaricaulis;Bipolaricaulis sibiricus
GCA_020350845.1	0	Candidatus_Bipolaricaulota_bacterium_na	Bacteria;Bipolaricaulota;;;;;Bipolaricaulota bacterium
GCA_020348885.1	0	Candidatus_Coatesbacteria_bacterium_na	Bacteria;Coatesbacteria;;;;;Coatesbacteria bacterium
GCA_020356085.1	0	Candidatus_Coatesbacteria_bacterium_na	Bacteria;Coatesbacteria;;;;;Coatesbacteria bacterium
GCA_014075295.1	0	Candidatus_Dadabacteria_bacterium_na	Bacteria;Thermodesulfobacteriota;Dadabacteria;;;;Dadabacteria bacterium
GCF_000513475.1	0	Candidatus_Babela_massiliensis_673862	Bacteria;;Babeliae;Babeliales;Babeliaceae;Babela;Babela massiliensis
GCF_003366055.1	0	Candidatus_Chromulinivorax_destructor_SeV1	Bacteria;;Babeliae;Babeliales;Chromulinivoraceae;Chromulinivorax;Chromulinivorax destructor
GCA_022559525.1	0	Vermiphilus_pyriformis_na	Bacteria;;;;;Vermiphilus;Vermiphilus pyriformis
GCA_020886235.1	0	Candidatus_Dependentiae_bacterium_Noda2021	Bacteria;;;;;;Dependentiae bacterium Noda2021
GCA_001029715.1	0	candidate_division_TM6_bacterium_GW2011_GWF2_28_16_na	Bacteria;;;;;;candidate division TM6 bacterium GW2011_GWF2_28_16
GCA_025999155.1	0	Candidatus_Dojkabacteria_bacterium_na	Bacteria;;;;;;Dojkabacteria bacterium
GCA_025999215.1	0	Candidatus_Dojkabacteria_bacterium_na	Bacteria;;;;;;Dojkabacteria bacterium
GCA_030583685.1	0	Candidatus_Dojkabacteria_bacterium_na	Bacteria;;;;;;Dojkabacteria bacterium
GCA_030583785.1	0	Candidatus_Dojkabacteria_bacterium_na	Bacteria;;;;;;Dojkabacteria bacterium
GCA_030583825.1	0	Candidatus_Dojkabacteria_bacterium_na	Bacteria;;;;;;Dojkabacteria bacterium
GCA_030583845.1	0	Candidatus_Dojkabacteria_bacterium_na	Bacteria;;;;;;Dojkabacteria bacterium
GCA_020349905.1	0	Candidatus_Eisenbacteria_bacterium_na	Bacteria;Eisenbacteria;;;;;Eisenbacteria bacterium
GCF_030520105.1	0	Candidatus_Fervidibacter_sacchari_PD1	Bacteria;Fervidibacteria;;;;Fervidibacter;Fervidibacter sacchari
GCA_001430755.1	0	Candidatus_Peribacter_riflensis_na	Bacteria;Peregrinibacteria;Peribacteria;Peribacterales;;Peribacter;Peribacter riflensis
GCA_001430805.1	0	Candidatus_Peribacter_riflensis_na	Bacteria;Peregrinibacteria;Peribacteria;Peribacterales;;Peribacter;Peribacter riflensis
GCA_001430845.1	0	Candidatus_Peribacter_riflensis_na	Bacteria;Peregrinibacteria;Peribacteria;Peribacterales;;Peribacter;Peribacter riflensis
GCA_001430885.1	0	Candidatus_Peribacter_riflensis_na	Bacteria;Peregrinibacteria;Peribacteria;Peribacterales;;Peribacter;Peribacter riflensis
GCA_001430905.1	0	Candidatus_Peribacter_riflensis_na	Bacteria;Peregrinibacteria;Peribacteria;Peribacterales;;Peribacter;Peribacter riflensis
GCA_023038255.1	0	Candidatus_Peribacteria_bacterium_na	Bacteria;Peregrinibacteria;Peribacteria;;;;Peribacteria bacterium
GCA_023898445.1	0	Candidatus_Peribacteria_bacterium_na	Bacteria;Peregrinibacteria;Peribacteria;;;;Peribacteria bacterium
GCA_023898485.1	0	Candidatus_Peribacteria_bacterium_na	Bacteria;Peregrinibacteria;Peribacteria;;;;Peribacteria bacterium
GCA_023898505.1	0	Candidatus_Peribacteria_bacterium_na	Bacteria;Peregrinibacteria;Peribacteria;;;;Peribacteria bacterium
GCA_016699145.1	0	Candidatus_Peregrinibacteria_bacterium_na	Bacteria;Peregrinibacteria;;;;;Peregrinibacteria bacterium
GCA_016699515.1	0	Candidatus_Peregrinibacteria_bacterium_na	Bacteria;Peregrinibacteria;;;;;Peregrinibacteria bacterium
GCA_016699755.1	0	Candidatus_Peregrinibacteria_bacterium_na	Bacteria;Peregrinibacteria;;;;;Peregrinibacteria bacterium
GCA_018866225.1	0	Candidatus_Minimicrobia_naudis	Bacteria;Saccharibacteria;;;;Minimicrobia;Minimicrobia naudis
GCF_018866205.1	0	Candidatus_Minimicrobia_vallesae_na	Bacteria;Saccharibacteria;;;;Minimicrobia;Minimicrobia vallesae
GCF_025273655.1	0	Candidatus_Mycosynbacter_amalyticus_na	Bacteria;Saccharibacteria;;;;Mycosynbacter;Mycosynbacter amalyticus
GCA_015257785.3	0	Candidatus_Nanogingivalaceae_bacterium_na	Bacteria;Saccharibacteria;Nanosyncoccalia;Nanogingivales;Nanogingivalaceae;;Nanogingivalaceae bacterium
GCA_015257795.3	0	Candidatus_Nanogingivalaceae_bacterium_na	Bacteria;Saccharibacteria;Nanosyncoccalia;Nanogingivales;Nanogingivalaceae;;Nanogingivalaceae bacterium
GCF_005697565.1	0	Candidatus_Nanosynbacter_featherlites_BB001	Bacteria;Saccharibacteria;Saccharimonadia;Nanosynbacterales;Nanosynbacteraceae;Nanosynbacter;Nanosynbacter featherlites
GCF_000803625.1	0	Candidatus_Nanosynbacter_lyticus_TM7x	Bacteria;Saccharibacteria;Saccharimonadia;Nanosynbacterales;Nanosynbacteraceae;Nanosynbacter;Nanosynbacter lyticus
GCF_030253515.1	0	Candidatus_Nanosynbacter_lyticus_ML1	Bacteria;Saccharibacteria;Saccharimonadia;Nanosynbacterales;Nanosynbacteraceae;Nanosynbacter;Nanosynbacter lyticus
GCA_015257555.2	0	Candidatus_Nanosynbacter_HMT-348_TM7c-JB_na	Bacteria;Saccharibacteria;Saccharimonadia;Nanosynbacterales;Nanosynbacteraceae;Nanosynbacter;Nanosynbacter sp. HMT-348_TM7c-JB
GCF_021222645.1	0	Candidatus_Nanosynbacter_HMT-352_KC1	Bacteria;Saccharibacteria;Saccharimonadia;Nanosynbacterales;Nanosynbacteraceae;Nanosynbacter;Nanosynbacter sp. HMT-352
GCF_022819345.1	0	Candidatus_Nanosynbacter_HMT-352_TM7-037	Bacteria;Saccharibacteria;Saccharimonadia;Nanosynbacterales;Nanosynbacteraceae;Nanosynbacter;Nanosynbacter sp. HMT-352
GCF_022819365.1	0	Candidatus_Nanosynbacter_HMT-352_TM7-072	Bacteria;Saccharibacteria;Saccharimonadia;Nanosynbacterales;Nanosynbacteraceae;Nanosynbacter;Nanosynbacter sp. HMT-352
GCF_022819385.1	0	Candidatus_Nanosynbacter_HMT-352_TM7-001	Bacteria;Saccharibacteria;Saccharimonadia;Nanosynbacterales;Nanosynbacteraceae;Nanosynbacter;Nanosynbacter sp. HMT-352
GCF_000392435.1	0	Candidatus_Saccharimonas_aalborgensis	Bacteria;Saccharibacteria;Saccharimonadia;Saccharimonadales;Saccharimonadaceae;Saccharimonas;Saccharimonas aalborgensis
GCA_015256915.3	0	Candidatus_Saccharimonas	Bacteria;Saccharibacteria;Saccharimonadia;Saccharimonadales;Saccharimonadaceae;Saccharimonas;Saccharimonas sp.
GCA_030253535.1	0	Candidatus_Saccharimonadaceae_bacterium_ML1	Bacteria;Saccharibacteria;Saccharimonadia;Saccharimonadales;Saccharimonadaceae;;Saccharimonadaceae bacterium ML1
GCA_016432585.1	0	Candidatus_Saccharibacteria_bacterium_na	Bacteria;Saccharibacteria;;;;;Saccharibacteria bacterium
GCA_016699065.1	0	Candidatus_Saccharibacteria_bacterium_na	Bacteria;Saccharibacteria;;;;;Saccharibacteria bacterium
GCA_016699895.1	0	Candidatus_Saccharibacteria_bacterium_na	Bacteria;Saccharibacteria;;;;;Saccharibacteria bacterium
GCA_016699935.1	0	Candidatus_Saccharibacteria_bacterium_na	Bacteria;Saccharibacteria;;;;;Saccharibacteria bacterium
GCA_016699955.1	0	Candidatus_Saccharibacteria_bacterium_na	Bacteria;Saccharibacteria;;;;;Saccharibacteria bacterium
GCA_016700015.1	0	Candidatus_Saccharibacteria_bacterium_na	Bacteria;Saccharibacteria;;;;;Saccharibacteria bacterium
GCA_016700315.1	0	Candidatus_Saccharibacteria_bacterium_na	Bacteria;Saccharibacteria;;;;;Saccharibacteria bacterium
GCA_016700355.1	0	Candidatus_Saccharibacteria_bacterium_na	Bacteria;Saccharibacteria;;;;;Saccharibacteria bacterium
GCA_016700375.1	0	Candidatus_Saccharibacteria_bacterium_na	Bacteria;Saccharibacteria;;;;;Saccharibacteria bacterium
GCA_016700395.1	0	Candidatus_Saccharibacteria_bacterium_na	Bacteria;Saccharibacteria;;;;;Saccharibacteria bacterium
GCA_001029695.1	0	Candidatus_Saccharibacteria_bacterium_GW2011_GWC2_44_17_na	Bacteria;Saccharibacteria;;;;;Saccharibacteria bacterium GW2011_GWC2_44_17
GCA_000503915.1	0	Candidatus_Saccharibacteria_bacterium_RAAC3_TM7_1	Bacteria;Saccharibacteria;;;;;Saccharibacteria bacterium RAAC3_TM7_1
GCA_025349965.1	0	Candidatus_Saccharibacteria_bacterium_TM7i_na	Bacteria;Saccharibacteria;;;;;Saccharibacteria bacterium TM7i
GCA_005697215.1	0	Candidatus_Saccharibacteria_bacterium_oral_taxon_488_AC001	Bacteria;Saccharibacteria;;;;;Saccharibacteria bacterium oral taxon 488
GCA_010202115.1	0	Candidatus_Saccharibacteria_bacterium_oral_taxon_488_FS15P	Bacteria;Saccharibacteria;;;;;Saccharibacteria bacterium oral taxon 488
GCA_010202465.1	0	Candidatus_Saccharibacteria_bacterium_oral_taxon_488_FS13P	Bacteria;Saccharibacteria;;;;;Saccharibacteria bacterium oral taxon 488
GCA_010202645.1	0	Candidatus_Saccharibacteria_bacterium_oral_taxon_488_FS07P	Bacteria;Saccharibacteria;;;;;Saccharibacteria bacterium oral taxon 488
GCA_010202845.1	0	Candidatus_Saccharibacteria_bacterium_oral_taxon_488_FS05P-B	Bacteria;Saccharibacteria;;;;;Saccharibacteria bacterium oral taxon 488
GCA_013098515.1	0	Candidatus_Saccharibacteria_bacterium_oral_taxon_488_CM010	Bacteria;Saccharibacteria;;;;;Saccharibacteria bacterium oral taxon 488
GCA_013099015.1	0	Candidatus_Saccharibacteria_bacterium_oral_taxon_488_CM002	Bacteria;Saccharibacteria;;;;;Saccharibacteria bacterium oral taxon 488
GCA_013099195.1	0	Candidatus_Saccharibacteria_bacterium_oral_taxon_488_CM001	Bacteria;Saccharibacteria;;;;;Saccharibacteria bacterium oral taxon 488
GCA_013100805.1	0	Candidatus_Saccharibacteria_bacterium_oral_taxon_488_FS03P	Bacteria;Saccharibacteria;;;;;Saccharibacteria bacterium oral taxon 488
GCA_013100825.1	0	Candidatus_Saccharibacteria_bacterium_oral_taxon_488_CM006	Bacteria;Saccharibacteria;;;;;Saccharibacteria bacterium oral taxon 488
GCA_013100845.1	0	Candidatus_Saccharibacteria_bacterium_oral_taxon_488_AC002	Bacteria;Saccharibacteria;;;;;Saccharibacteria bacterium oral taxon 488
GCA_013394755.1	0	Candidatus_Saccharibacteria_bacterium_oral_taxon_488_HB001	Bacteria;Saccharibacteria;;;;;Saccharibacteria bacterium oral taxon 488
GCA_005697055.1	0	Candidatus_Saccharibacteria_bacterium_oral_taxon_955_PM004	Bacteria;Saccharibacteria;;;;;Saccharibacteria bacterium oral taxon 955
GCA_010201925.1	0	Candidatus_Saccharibacteria_bacterium_oral_taxon_955_FS17P	Bacteria;Saccharibacteria;;;;;Saccharibacteria bacterium oral taxon 955
GCA_010202265.1	0	Candidatus_Saccharibacteria_bacterium_oral_taxon_955_FS14P	Bacteria;Saccharibacteria;;;;;Saccharibacteria bacterium oral taxon 955
GCA_013098655.1	0	Candidatus_Saccharibacteria_bacterium_oral_taxon_955_CM009	Bacteria;Saccharibacteria;;;;;Saccharibacteria bacterium oral taxon 955
GCA_013098855.1	0	Candidatus_Saccharibacteria_bacterium_oral_taxon_955_CM003	Bacteria;Saccharibacteria;;;;;Saccharibacteria bacterium oral taxon 955
GCA_018127705.1	0	TM7_phylum_oral_taxon_349_PM007	Bacteria;Saccharibacteria;;;;;TM7 phylum sp. oral taxon 349
GCA_005697395.1	0	TM7_phylum_oral_taxon_952_TM7x	Bacteria;Saccharibacteria;;;;;TM7 phylum sp. oral taxon 952
GCA_003290465.1	0	Candidatus_Sumerlaea_chitinivorans_na	Bacteria;Sumerlaeota;Sumerlaeia;Sumerlaeales;Sumerlaeaceae;Sumerlaea;Sumerlaea chitinivorans
GCA_004563595.2	0	Candidatus_Gracilibacteria_bacterium_28_42_T64_na	Bacteria;Gracilibacteria;;;;;Gracilibacteria bacterium 28_42_T64
GCA_002761215.1	0	Candidatus_Gracilibacteria_bacterium_HOT-871	Bacteria;Gracilibacteria;;;;;Gracilibacteria bacterium HOT-871
GCA_001029675.1	0	Candidatus_Beckwithbacteria_bacterium_GW2011_GWC1_49_16_na	Bacteria;Beckwithbacteria;;;;;Beckwithbacteria bacterium GW2011_GWC1_49_16
GCA_016432425.1	0	Candidatus_Daviesbacteria_bacterium_na	Bacteria;Daviesbacteria;;;;;Daviesbacteria bacterium
GCA_016432345.1	0	Candidatus_Levybacteria_bacterium_na	Bacteria;Levybacteria;;;;;Levybacteria bacterium
GCA_030583745.1	0	Candidatus_Paceibacterota_bacterium_na	Bacteria;Paceibacterota;;;;;Paceibacterota bacterium
GCA_030583765.1	0	Candidatus_Paceibacterota_bacterium_na	Bacteria;Paceibacterota;;;;;Paceibacterota bacterium
GCA_016432445.1	0	Candidatus_Roizmanbacteria_bacterium_na	Bacteria;Roizmanbacteria;;;;;Roizmanbacteria bacterium
GCA_016699265.1	0	Candidatus_Roizmanbacteria_bacterium_na	Bacteria;Roizmanbacteria;;;;;Roizmanbacteria bacterium
GCA_016700135.1	0	Candidatus_Roizmanbacteria_bacterium_na	Bacteria;Roizmanbacteria;;;;;Roizmanbacteria bacterium
GCA_013426185.1	0	Candidatus_Woesebacteria_bacterium_na	Bacteria;Woesebacteria;;;;;Woesebacteria bacterium
GCA_016432365.1	0	Candidatus_Woesebacteria_bacterium_na	Bacteria;Woesebacteria;;;;;Woesebacteria bacterium
GCA_016432525.1	0	Candidatus_Woesebacteria_bacterium_na	Bacteria;Woesebacteria;;;;;Woesebacteria bacterium
GCA_016700095.1	0	Candidatus_Woesebacteria_bacterium_na	Bacteria;Woesebacteria;;;;;Woesebacteria bacterium
GCA_001029755.1	0	Candidatus_Woesebacteria_bacterium_GW2011_GWF1_31_35_na	Bacteria;Woesebacteria;;;;;Woesebacteria bacterium GW2011_GWF1_31_35
GCF_009936135.1	0	Candidatus_Chazhemtobacterium_aquaticus_na	Bacteria;;;;Chazhemtobacteraceae;Chazhemtobacterium;Chazhemtobacterium aquaticus
GCA_016699465.1	0	Candidatus_Campbellbacteria_bacterium_na	Bacteria;Campbellbacteria;;;;;Campbellbacteria bacterium
GCA_001029775.1	0	Candidatus_Campbellbacteria_bacterium_GW2011_OD1_34_28_na	Bacteria;Campbellbacteria;;;;;Campbellbacteria bacterium GW2011_OD1_34_28
GCA_016432645.1	0	Candidatus_Falkowbacteria_bacterium_na	Bacteria;Falkowbacteria;;;;;Falkowbacteria bacterium
GCA_016699775.1	0	Candidatus_Falkowbacteria_bacterium_na	Bacteria;Falkowbacteria;;;;;Falkowbacteria bacterium
GCA_016432405.1	0	Candidatus_Giovannonibacteria_bacterium_na	Bacteria;Giovannonibacteria;;;;;Giovannonibacteria bacterium
GCA_016432285.1	0	Candidatus_Kaiserbacteria_bacterium_na	Bacteria;Kaiserbacteria;;;;;Kaiserbacteria bacterium
GCA_016699245.1	0	Candidatus_Kaiserbacteria_bacterium_na	Bacteria;Kaiserbacteria;;;;;Kaiserbacteria bacterium
GCA_017134395.1	0	Candidatus_Kaiserbacteria_bacterium_na	Bacteria;Kaiserbacteria;;;;;Kaiserbacteria bacterium
GCA_016699385.1	0	Candidatus_Moranbacteria_bacterium_na	Bacteria;Moranbacteria;;;;;Moranbacteria bacterium
GCA_016699425.1	0	Candidatus_Moranbacteria_bacterium_na	Bacteria;Moranbacteria;;;;;Moranbacteria bacterium
GCA_016699795.1	0	Candidatus_Moranbacteria_bacterium_na	Bacteria;Moranbacteria;;;;;Moranbacteria bacterium
GCA_016699875.1	0	Candidatus_Moranbacteria_bacterium_na	Bacteria;Moranbacteria;;;;;Moranbacteria bacterium
GCA_016699975.1	0	Candidatus_Moranbacteria_bacterium_na	Bacteria;Moranbacteria;;;;;Moranbacteria bacterium
GCA_026016225.1	0	Candidatus_Nealsonbacteria_bacterium_na	Bacteria;Nealsonbacteria;;;;;Nealsonbacteria bacterium
GCA_022530585.1	0	Candidatus_Nealsonbacteria_bacterium_DGGOD1a_na	Bacteria;Nealsonbacteria;;;;;Nealsonbacteria bacterium DGGOD1a
GCA_016432485.1	0	Candidatus_Niyogibacteria_bacterium_na	Bacteria;Niyogibacteria;;;;;Niyogibacteria bacterium
GCA_016699085.1	0	Candidatus_Nomurabacteria_bacterium_na	Bacteria;Nomurabacteria;;;;;Nomurabacteria bacterium
GCA_016699365.1	0	Candidatus_Nomurabacteria_bacterium_na	Bacteria;Nomurabacteria;;;;;Nomurabacteria bacterium
GCA_023898425.1	0	Candidatus_Nomurabacteria_bacterium_na	Bacteria;Nomurabacteria;;;;;Nomurabacteria bacterium
GCA_023898465.1	0	Candidatus_Nomurabacteria_bacterium_na	Bacteria;Nomurabacteria;;;;;Nomurabacteria bacterium
GCA_023898525.1	0	Candidatus_Nomurabacteria_bacterium_na	Bacteria;Nomurabacteria;;;;;Nomurabacteria bacterium
GCA_023898565.1	0	Candidatus_Nomurabacteria_bacterium_na	Bacteria;Nomurabacteria;;;;;Nomurabacteria bacterium
GCA_023898585.1	0	Candidatus_Nomurabacteria_bacterium_na	Bacteria;Nomurabacteria;;;;;Nomurabacteria bacterium
GCA_023898605.1	0	Candidatus_Nomurabacteria_bacterium_na	Bacteria;Nomurabacteria;;;;;Nomurabacteria bacterium
GCA_023898625.1	0	Candidatus_Nomurabacteria_bacterium_na	Bacteria;Nomurabacteria;;;;;Nomurabacteria bacterium
GCA_023898645.1	0	Candidatus_Nomurabacteria_bacterium_na	Bacteria;Nomurabacteria;;;;;Nomurabacteria bacterium
GCA_023898665.1	0	Candidatus_Nomurabacteria_bacterium_na	Bacteria;Nomurabacteria;;;;;Nomurabacteria bacterium
GCA_025999335.1	0	Candidatus_Parcubacteria_bacterium_na	Bacteria;Parcubacteria;;;;;Parcubacteria bacterium
GCA_025999395.1	0	Candidatus_Parcubacteria_bacterium_na	Bacteria;Parcubacteria;;;;;Parcubacteria bacterium
GCA_016432465.1	0	Candidatus_Sungbacteria_bacterium_na	Bacteria;Sungbacteria;;;;;Sungbacteria bacterium
GCA_016699205.1	0	Candidatus_Uhrbacteria_bacterium_na	Bacteria;Uhrbacteria;;;;;Uhrbacteria bacterium
GCA_001029635.1	0	Candidatus_Wolfebacteria_bacterium_GW2011_GWB1_47_1_na	Bacteria;Wolfebacteria;;;;;Wolfebacteria bacterium GW2011_GWB1_47_1
GCA_025999275.1	0	Patescibacteria_group_bacterium_na	Bacteria;;;;;;Patescibacteria group bacterium
GCA_030583705.1	0	Patescibacteria_group_bacterium_na	Bacteria;;;;;;Patescibacteria group bacterium
GCA_030583805.1	0	Patescibacteria_group_bacterium_na	Bacteria;;;;;;Patescibacteria group bacterium
GCA_001029795.1	0	candidate_division_Kazan_bacterium_GW2011_GWA1_50_15_na	Bacteria;;;;;;candidate division Kazan bacterium GW2011_GWA1_50_15
GCA_000091165.1	0	Candidatus_Methylomirabilis_oxyfera_na	Bacteria;candidate division NC10;;;;Methylomirabilis;Methylomirabilis oxyfera
GCA_020341755.1	0	candidate_division_WOR-3_bacterium_na	Bacteria;candidate division WOR-3;;;;;candidate division WOR-3 bacterium
GCA_020343455.1	0	candidate_division_WOR-3_bacterium_na	Bacteria;candidate division WOR-3;;;;;candidate division WOR-3 bacterium
GCA_020343595.1	0	candidate_division_WOR-3_bacterium_na	Bacteria;candidate division WOR-3;;;;;candidate division WOR-3 bacterium
GCA_020349965.1	0	candidate_division_WOR-3_bacterium_na	Bacteria;candidate division WOR-3;;;;;candidate division WOR-3 bacterium
GCA_020352555.1	0	candidate_division_WOR-3_bacterium_na	Bacteria;candidate division WOR-3;;;;;candidate division WOR-3 bacterium
GCA_020353055.1	0	candidate_division_WOR-3_bacterium_na	Bacteria;candidate division WOR-3;;;;;candidate division WOR-3 bacterium
GCA_020355325.1	0	candidate_division_WOR-3_bacterium_na	Bacteria;candidate division WOR-3;;;;;candidate division WOR-3 bacterium
GCF_002872415.1	0	Bacteriovorax_stolpii_DSM_12778	Bacteria;Bdellovibrionota;Bacteriovoracia;Bacteriovoracales;Bacteriovoracaceae;Bacteriovorax;Bacteriovorax stolpii
GCF_006874605.1	0	Bacteriovorax_stolpii_AC01	Bacteria;Bdellovibrionota;Bacteriovoracia;Bacteriovoracales;Bacteriovoracaceae;Bacteriovorax;Bacteriovorax stolpii
GCF_000210915.2	0	Halobacteriovorax_marinus_SJ	Bacteria;Bdellovibrionota;Bacteriovoracia;Bacteriovoracales;Halobacteriovoraceae;Halobacteriovorax;Halobacteriovorax marinus
GCF_002442875.1	0	Halobacteriovorax_marinus_BE01	Bacteria;Bdellovibrionota;Bacteriovoracia;Bacteriovoracales;Halobacteriovoraceae;Halobacteriovorax;Halobacteriovorax marinus
GCF_003612895.1	0	Halobacteriovorax_BALOs_7	Bacteria;Bdellovibrionota;Bacteriovoracia;Bacteriovoracales;Halobacteriovoraceae;Halobacteriovorax;Halobacteriovorax sp. BALOs_7
GCF_000196175.1	0	Bdellovibrio_bacteriovorus_HD100	Bacteria;Bdellovibrionota;Bdellovibrionia;Bdellovibrionales;Pseudobdellovibrionaceae;Bdellovibrio;Bdellovibrio bacteriovorus
GCF_000317895.1	0	Bdellovibrio_bacteriovorus_Tiberius	Bacteria;Bdellovibrionota;Bdellovibrionia;Bdellovibrionales;Pseudobdellovibrionaceae;Bdellovibrio;Bdellovibrio bacteriovorus
GCF_000691605.1	0	Bdellovibrio_bacteriovorus_109J	Bacteria;Bdellovibrionota;Bdellovibrionia;Bdellovibrionales;Pseudobdellovibrionaceae;Bdellovibrio;Bdellovibrio bacteriovorus
GCF_002208115.1	0	Bdellovibrio_bacteriovorus_SSB218315	Bacteria;Bdellovibrionota;Bdellovibrionia;Bdellovibrionales;Pseudobdellovibrionaceae;Bdellovibrio;Bdellovibrio bacteriovorus
GCF_025558485.1	0	Bdellovibrio_bacteriovorus_kdesi	Bacteria;Bdellovibrionota;Bdellovibrionia;Bdellovibrionales;Pseudobdellovibrionaceae;Bdellovibrio;Bdellovibrio bacteriovorus
GCF_022814725.1	0	Bdellovibrio_reynosensis_LBG001	Bacteria;Bdellovibrionota;Bdellovibrionia;Bdellovibrionales;Pseudobdellovibrionaceae;Bdellovibrio;Bdellovibrio reynosensis
GCF_030169785.1	0	Bdellovibrio_22V	Bacteria;Bdellovibrionota;Bdellovibrionia;Bdellovibrionales;Pseudobdellovibrionaceae;Bdellovibrio;Bdellovibrio sp. 22V
GCF_013752535.1	0	Bdellovibrio_KM01	Bacteria;Bdellovibrionota;Bdellovibrionia;Bdellovibrionales;Pseudobdellovibrionaceae;Bdellovibrio;Bdellovibrio sp. KM01
GCF_006874625.1	0	Bdellovibrio_NC01	Bacteria;Bdellovibrionota;Bdellovibrionia;Bdellovibrionales;Pseudobdellovibrionaceae;Bdellovibrio;Bdellovibrio sp. NC01
GCF_002209355.2	0	Bdellovibrio_SKB1291214	Bacteria;Bdellovibrionota;Bdellovibrionia;Bdellovibrionales;Pseudobdellovibrionaceae;Bdellovibrio;Bdellovibrio sp. SKB1291214
GCF_006874645.1	0	Bdellovibrio_ZAP7	Bacteria;Bdellovibrionota;Bdellovibrionia;Bdellovibrionales;Pseudobdellovibrionaceae;Bdellovibrio;Bdellovibrio sp. ZAP7
GCA_004011035.1	0	Bdellovibrio_qaytius_na	Bacteria;Bdellovibrionota;Bdellovibrionia;Bdellovibrionales;Pseudobdellovibrionaceae;Bdellovibrio;Bdellovibrio sp. qaytius
GCA_016432265.1	0	Micavibrio_aeruginosavorus_na	Bacteria;Bdellovibrionota;Bdellovibrionia;Bdellovibrionales;Pseudobdellovibrionaceae;Micavibrio;Micavibrio aeruginosavorus
GCF_000226315.1	0	Micavibrio_aeruginosavorus_ARL-13	Bacteria;Bdellovibrionota;Bdellovibrionia;Bdellovibrionales;Pseudobdellovibrionaceae;Micavibrio;Micavibrio aeruginosavorus
GCF_000348745.1	0	Micavibrio_aeruginosavorus_EPB	Bacteria;Bdellovibrionota;Bdellovibrionia;Bdellovibrionales;Pseudobdellovibrionaceae;Micavibrio;Micavibrio aeruginosavorus
GCF_000348725.1	0	Pseudobdellovibrio_exovorus_JSS	Bacteria;Bdellovibrionota;Bdellovibrionia;Bdellovibrionales;Pseudobdellovibrionaceae;Pseudobdellovibrio;Pseudobdellovibrio exovorus
GCA_023898385.1	0	Pseudobdellovibrionaceae_bacterium	Bacteria;Bdellovibrionota;Bdellovibrionia;Bdellovibrionales;Pseudobdellovibrionaceae;;Pseudobdellovibrionaceae bacterium
GCF_004295685.1	0	Fluviispira_sanaruensis_RF1110005	Bacteria;Bdellovibrionota;Oligoflexia;Silvanigrellales;Silvanigrellaceae;Fluviispira;Fluviispira sanaruensis
GCF_029873255.1	0	Pigmentibacter_JX0631	Bacteria;Bdellovibrionota;Oligoflexia;Silvanigrellales;Silvanigrellaceae;Pigmentibacter;Pigmentibacter sp. JX0631
GCF_001907975.1	0	Silvanigrella_aquatica_MWH-Nonnen-W8red	Bacteria;Bdellovibrionota;Oligoflexia;Silvanigrellales;Silvanigrellaceae;Silvanigrella;Silvanigrella aquatica
GCA_030584005.1	0	Bdellovibrionota_bacterium_na	Bacteria;Bdellovibrionota;;;;;Bdellovibrionota bacterium
GCF_000284335.1	0	Caldisericum_exile_AZM16c01	Bacteria;Caldisericota;Caldisericia;Caldisericales;Caldisericaceae;Caldisericum;Caldisericum exile
GCF_000241815.1	0	Caldithrix_abyssi_DSM_13497	Bacteria;Calditrichota;Calditrichia;Calditrichales;Calditrichaceae;Caldithrix;Caldithrix abyssi
GCF_001886815.1	0	Caldithrix_abyssi_DSM_13497_LF13	Bacteria;Calditrichota;Calditrichia;Calditrichales;Calditrichaceae;Caldithrix;Caldithrix abyssi
GCA_000517565.1	0	Desulfurella_acetivorans_A63	Bacteria;Campylobacterota;Desulfurellia;Desulfurellales;Desulfurellaceae;Desulfurella;Desulfurella acetivorans
GCF_000194135.1	0	Hippea_maritima_DSM_10411	Bacteria;Campylobacterota;Desulfurellia;Desulfurellales;Hippeaceae;Hippea;Hippea maritima
GCF_000014025.1	0	Aliarcobacter_butzleri_RM4018	Bacteria;Campylobacterota;Epsilonproteobacteria;Campylobacterales;Arcobacteraceae;Aliarcobacter;Aliarcobacter butzleri
GCF_000215345.2	0	Aliarcobacter_butzleri_7h1h	Bacteria;Campylobacterota;Epsilonproteobacteria;Campylobacterales;Arcobacteraceae;Aliarcobacter;Aliarcobacter butzleri
GCF_000284355.1	0	Aliarcobacter_butzleri_ED-1	Bacteria;Campylobacterota;Epsilonproteobacteria;Campylobacterales;Arcobacteraceae;Aliarcobacter;Aliarcobacter butzleri
GCF_005886055.1	0	Aliarcobacter_butzleri_JV22	Bacteria;Campylobacterota;Epsilonproteobacteria;Campylobacterales;Arcobacteraceae;Aliarcobacter;Aliarcobacter butzleri
GCF_007005625.1	0	Aliarcobacter_butzleri_ED-1	Bacteria;Campylobacterota;Epsilonproteobacteria;Campylobacterales;Arcobacteraceae;Aliarcobacter;Aliarcobacter butzleri
GCF_025254745.1	0	Aliarcobacter_butzleri_P1200	Bacteria;Campylobacterota;Epsilonproteobacteria;Campylobacterales;Arcobacteraceae;Aliarcobacter;Aliarcobacter butzleri
GCF_025309735.1	0	Aliarcobacter_butzleri_P1100	Bacteria;Campylobacterota;Epsilonproteobacteria;Campylobacterales;Arcobacteraceae;Aliarcobacter;Aliarcobacter butzleri
GCF_900187115.1	0	Aliarcobacter_butzleri_NCTC_12481	Bacteria;Campylobacterota;Epsilonproteobacteria;Campylobacterales;Arcobacteraceae;Aliarcobacter;Aliarcobacter butzleri
GCF_008808035.1	1	Aliarcobacter_cibarius_H743	Bacteria;Campylobacterota;Epsilonproteobacteria;Campylobacterales;Arcobacteraceae;Aliarcobacter;Aliarcobacter cibarius
GCF_013372265.1	0	Aliarcobacter_cibarius_LMG_21996	Bacteria;Campylobacterota;Epsilonproteobacteria;Campylobacterales;Arcobacteraceae;Aliarcobacter;Aliarcobacter cibarius
GCF_003660085.1	0	Aliarcobacter_cryaerophilus_D2610	Bacteria;Campylobacterota;Epsilonproteobacteria;Campylobacterales;Arcobacteraceae;Aliarcobacter;Aliarcobacter cryaerophilus
GCF_003660105.1	0	Aliarcobacter_cryaerophilus_ATCC_43158	Bacteria;Campylobacterota;Epsilonproteobacteria;Campylobacterales;Arcobacteraceae;Aliarcobacter;Aliarcobacter cryaerophilus
GCF_006165035.1	0	Aliarcobacter_cryaerophilus_ATCC_43158_LMG_9904	Bacteria;Campylobacterota;Epsilonproteobacteria;Campylobacterales;Arcobacteraceae;Aliarcobacter;Aliarcobacter cryaerophilus
GCF_011045415.1	0	Aliarcobacter_cryaerophilus_G13RTA	Bacteria;Campylobacterota;Epsilonproteobacteria;Campylobacterales;Arcobacteraceae;Aliarcobacter;Aliarcobacter cryaerophilus
GCF_011045435.1	0	Aliarcobacter_cryaerophilus_M830MA	Bacteria;Campylobacterota;Epsilonproteobacteria;Campylobacterales;Arcobacteraceae;Aliarcobacter;Aliarcobacter cryaerophilus
GCF_014301985.1	0	Aliarcobacter_cryaerophilus_16CS0369-1-AR-4	Bacteria;Campylobacterota;Epsilonproteobacteria;Campylobacterales;Arcobacteraceae;Aliarcobacter;Aliarcobacter cryaerophilus
GCF_014352895.1	0	Aliarcobacter_cryaerophilus_16CS0830-1	Bacteria;Campylobacterota;Epsilonproteobacteria;Campylobacterales;Arcobacteraceae;Aliarcobacter;Aliarcobacter cryaerophilus
GCF_014352915.1	0	Aliarcobacter_cryaerophilus_16CS1285-4	Bacteria;Campylobacterota;Epsilonproteobacteria;Campylobacterales;Arcobacteraceae;Aliarcobacter;Aliarcobacter cryaerophilus
GCF_014352935.1	0	Aliarcobacter_cryaerophilus_16CS1292-4	Bacteria;Campylobacterota;Epsilonproteobacteria;Campylobacterales;Arcobacteraceae;Aliarcobacter;Aliarcobacter cryaerophilus
GCF_025723245.1	0	Aliarcobacter_cryaerophilus_ICDCAC48	Bacteria;Campylobacterota;Epsilonproteobacteria;Campylobacterales;Arcobacteraceae;Aliarcobacter;Aliarcobacter cryaerophilus
GCF_013201705.1	0	Aliarcobacter_faecis_CCUG_66484	Bacteria;Campylobacterota;Epsilonproteobacteria;Campylobacterales;Arcobacteraceae;Aliarcobacter;Aliarcobacter faecis
GCF_013201625.1	0	Aliarcobacter_lanthieri_LMG_28516	Bacteria;Campylobacterota;Epsilonproteobacteria;Campylobacterales;Arcobacteraceae;Aliarcobacter;Aliarcobacter lanthieri
GCF_003544835.1	0	Aliarcobacter_skirrowii_CCUG_10374	Bacteria;Campylobacterota;Epsilonproteobacteria;Campylobacterales;Arcobacteraceae;Aliarcobacter;Aliarcobacter skirrowii
GCF_003939045.1	1	Aliarcobacter_skirrowii_A2S6	Bacteria;Campylobacterota;Epsilonproteobacteria;Campylobacterales;Arcobacteraceae;Aliarcobacter;Aliarcobacter skirrowii
GCF_004214815.1	1	Aliarcobacter_thereius_LMG_24486	Bacteria;Campylobacterota;Epsilonproteobacteria;Campylobacterales;Arcobacteraceae;Aliarcobacter;Aliarcobacter thereius
GCF_003355515.1	0	Aliarcobacter_trophiarum_LMG_25534	Bacteria;Campylobacterota;Epsilonproteobacteria;Campylobacterales;Arcobacteraceae;Aliarcobacter;Aliarcobacter trophiarum
GCF_013177675.1	1	Arcobacter_acticola_KCTC_52212	Bacteria;Campylobacterota;Epsilonproteobacteria;Campylobacterales;Arcobacteraceae;Arcobacter;Arcobacter acticola
GCF_013177635.1	0	Arcobacter_aquimarinus_W63	Bacteria;Campylobacterota;Epsilonproteobacteria;Campylobacterales;Arcobacteraceae;Arcobacter;Arcobacter aquimarinus
GCF_013201935.1	0	Arcobacter_cloacae_LMG_26153	Bacteria;Campylobacterota;Epsilonproteobacteria;Campylobacterales;Arcobacteraceae;Arcobacter;Arcobacter cloacae
GCF_013201725.1	0	Arcobacter_defluvii_LMG_25694	Bacteria;Campylobacterota;Epsilonproteobacteria;Campylobacterales;Arcobacteraceae;Arcobacter;Arcobacter defluvii
GCF_003544915.1	0	Arcobacter_ellisii_LMG_26155	Bacteria;Campylobacterota;Epsilonproteobacteria;Campylobacterales;Arcobacteraceae;Arcobacter;Arcobacter ellisii
GCF_000092245.1	0	Arcobacter_nitrofigilis_DSM_7299	Bacteria;Campylobacterota;Epsilonproteobacteria;Campylobacterales;Arcobacteraceae;Arcobacter;Arcobacter nitrofigilis
GCF_003711085.1	0	Arcobacter_peruensis_PSE-93	Bacteria;Campylobacterota;Epsilonproteobacteria;Campylobacterales;Arcobacteraceae;Arcobacter;Arcobacter peruensis
GCF_004299785.2	0	Arcobacter_porcinus_CCUG_56899	Bacteria;Campylobacterota;Epsilonproteobacteria;Campylobacterales;Arcobacteraceae;Arcobacter;Arcobacter porcinus
GCF_024267655.1	0	Arcobacter_roscoffensis_ARW1-2F2	Bacteria;Campylobacterota;Epsilonproteobacteria;Campylobacterales;Arcobacteraceae;Arcobacter;Arcobacter roscoffensis
GCF_003544815.1	0	Arcobacter_suis_CECT_7833	Bacteria;Campylobacterota;Epsilonproteobacteria;Campylobacterales;Arcobacteraceae;Arcobacter;Arcobacter suis
GCF_013201665.1	0	Arcobacter_venerupis_LMG_26156	Bacteria;Campylobacterota;Epsilonproteobacteria;Campylobacterales;Arcobacteraceae;Arcobacter;Arcobacter venerupis
GCA_031953825.1	0	Arcobacter_AZ-2023_LEO_109	Bacteria;Campylobacterota;Epsilonproteobacteria;Campylobacterales;Arcobacteraceae;Arcobacter;Arcobacter sp. AZ-2023
GCA_031953965.1	0	Arcobacter_AZ-2023_LEO_108	Bacteria;Campylobacterota;Epsilonproteobacteria;Campylobacterales;Arcobacteraceae;Arcobacter;Arcobacter sp. AZ-2023
GCA_031953985.1	0	Arcobacter_AZ-2023_LEO_107	Bacteria;Campylobacterota;Epsilonproteobacteria;Campylobacterales;Arcobacteraceae;Arcobacter;Arcobacter sp. AZ-2023
GCA_031954005.1	0	Arcobacter_AZ-2023_LEO_99	Bacteria;Campylobacterota;Epsilonproteobacteria;Campylobacterales;Arcobacteraceae;Arcobacter;Arcobacter sp. AZ-2023
GCA_031954025.1	0	Arcobacter_AZ-2023_LEO_79	Bacteria;Campylobacterota;Epsilonproteobacteria;Campylobacterales;Arcobacteraceae;Arcobacter;Arcobacter sp. AZ-2023
GCA_031954045.1	0	Arcobacter_AZ-2023_LEO_74	Bacteria;Campylobacterota;Epsilonproteobacteria;Campylobacterales;Arcobacteraceae;Arcobacter;Arcobacter sp. AZ-2023
GCA_031954065.1	0	Arcobacter_AZ-2023_LEO_70	Bacteria;Campylobacterota;Epsilonproteobacteria;Campylobacterales;Arcobacteraceae;Arcobacter;Arcobacter sp. AZ-2023
GCA_031954125.1	0	Arcobacter_AZ-2023_LEO_49	Bacteria;Campylobacterota;Epsilonproteobacteria;Campylobacterales;Arcobacteraceae;Arcobacter;Arcobacter sp. AZ-2023
GCA_031954145.1	0	Arcobacter_AZ-2023_LEO_52	Bacteria;Campylobacterota;Epsilonproteobacteria;Campylobacterales;Arcobacteraceae;Arcobacter;Arcobacter sp. AZ-2023
GCA_031954165.1	0	Arcobacter_AZ-2023_LEO_53	Bacteria;Campylobacterota;Epsilonproteobacteria;Campylobacterales;Arcobacteraceae;Arcobacter;Arcobacter sp. AZ-2023
GCA_031954185.1	0	Arcobacter_AZ-2023_LEO_62	Bacteria;Campylobacterota;Epsilonproteobacteria;Campylobacterales;Arcobacteraceae;Arcobacter;Arcobacter sp. AZ-2023
GCA_031954205.1	0	Arcobacter_AZ-2023_LEO_65	Bacteria;Campylobacterota;Epsilonproteobacteria;Campylobacterales;Arcobacteraceae;Arcobacter;Arcobacter sp. AZ-2023
GCA_032248795.1	0	Arcobacter_AZ-2023_LEO_101	Bacteria;Campylobacterota;Epsilonproteobacteria;Campylobacterales;Arcobacteraceae;Arcobacter;Arcobacter sp. AZ-2023
GCA_032248815.1	0	Arcobacter_AZ-2023_LEO_50	Bacteria;Campylobacterota;Epsilonproteobacteria;Campylobacterales;Arcobacteraceae;Arcobacter;Arcobacter sp. AZ-2023
GCF_014844135.1	0	Arcobacter_FWKO_B	Bacteria;Campylobacterota;Epsilonproteobacteria;Campylobacterales;Arcobacteraceae;Arcobacter;Arcobacter sp. FWKO B
GCF_000284235.1	0	Arcobacter_L	Bacteria;Campylobacterota;Epsilonproteobacteria;Campylobacterales;Arcobacteraceae;Arcobacter;Arcobacter sp. L
GCF_006459125.1	0	Halarcobacter_anaerophilus_DSM_24636	Bacteria;Campylobacterota;Epsilonproteobacteria;Campylobacterales;Arcobacteraceae;Halarcobacter;Halarcobacter anaerophilus
GCF_003346815.1	0	Halarcobacter_bivalviorum_LMG_26154	Bacteria;Campylobacterota;Epsilonproteobacteria;Campylobacterales;Arcobacteraceae;Halarcobacter;Halarcobacter bivalviorum
GCF_013201825.1	1	Halarcobacter_ebronensis_LMG_27922	Bacteria;Campylobacterota;Epsilonproteobacteria;Campylobacterales;Arcobacteraceae;Halarcobacter;Halarcobacter ebronensis
GCF_008000835.1	0	Malaciobacter_canalis_LMG_29148	Bacteria;Campylobacterota;Epsilonproteobacteria;Campylobacterales;Arcobacteraceae;Malaciobacter;Malaciobacter canalis
GCF_003346755.1	0	Malaciobacter_halophilus_CCUG_53805	Bacteria;Campylobacterota;Epsilonproteobacteria;Campylobacterales;Arcobacteraceae;Malaciobacter;Malaciobacter halophilus
GCF_003544855.1	0	Malaciobacter_marinus_JCM_15502	Bacteria;Campylobacterota;Epsilonproteobacteria;Campylobacterales;Arcobacteraceae;Malaciobacter;Malaciobacter marinus
GCF_003544935.1	0	Malaciobacter_molluscorum_LMG_25693_CECT_7696	Bacteria;Campylobacterota;Epsilonproteobacteria;Campylobacterales;Arcobacteraceae;Malaciobacter;Malaciobacter molluscorum
GCF_003346775.1	0	Malaciobacter_mytili_LMG_24559	Bacteria;Campylobacterota;Epsilonproteobacteria;Campylobacterales;Arcobacteraceae;Malaciobacter;Malaciobacter mytili
GCF_004214795.1	0	Malaciobacter_pacificus_LMG_26638	Bacteria;Campylobacterota;Epsilonproteobacteria;Campylobacterales;Arcobacteraceae;Malaciobacter;Malaciobacter pacificus
GCF_013283835.1	1	Poseidonibacter_lekithochrous_DSM_100870	Bacteria;Campylobacterota;Epsilonproteobacteria;Campylobacterales;Arcobacteraceae;Poseidonibacter;Poseidonibacter lekithochrous
GCF_001956695.1	0	Poseidonibacter_parvus_LPB0137	Bacteria;Campylobacterota;Epsilonproteobacteria;Campylobacterales;Arcobacteraceae;Poseidonibacter;Poseidonibacter parvus
GCF_009036385.1	0	Campylobacter_armoricus_CA639	Bacteria;Campylobacterota;Epsilonproteobacteria;Campylobacterales;Campylobacteraceae;Campylobacter;Campylobacter armoricus
GCF_013372105.1	0	Campylobacter_armoricus_CCUG_73571	Bacteria;Campylobacterota;Epsilonproteobacteria;Campylobacterales;Campylobacteraceae;Campylobacter;Campylobacter armoricus
GCF_002238335.1	0	Campylobacter_avium_LMG_24591	Bacteria;Campylobacterota;Epsilonproteobacteria;Campylobacterales;Campylobacteraceae;Campylobacter;Campylobacter avium
GCF_013201895.1	1	Campylobacter_blaseri_LMG_30333	Bacteria;Campylobacterota;Epsilonproteobacteria;Campylobacterales;Campylobacteraceae;Campylobacter;Campylobacter blaseri
GCF_013177655.1	0	Campylobacter_canadensis_LMG_24001	Bacteria;Campylobacterota;Epsilonproteobacteria;Campylobacterales;Campylobacteraceae;Campylobacter;Campylobacter canadensis
GCA_000470055.1	0	Campylobacter_coli_76339	Bacteria;Campylobacterota;Epsilonproteobacteria;Campylobacterales;Campylobacteraceae;Campylobacter;Campylobacter coli
GCA_004925195.2	0	Campylobacter_coli_2010D-7923	Bacteria;Campylobacterota;Epsilonproteobacteria;Campylobacterales;Campylobacteraceae;Campylobacter;Campylobacter coli
GCA_005093685.3	0	Campylobacter_coli_2014D-0028	Bacteria;Campylobacterota;Epsilonproteobacteria;Campylobacterales;Campylobacteraceae;Campylobacter;Campylobacter coli
GCA_005102525.2	0	Campylobacter_coli_D6759	Bacteria;Campylobacterota;Epsilonproteobacteria;Campylobacterales;Campylobacteraceae;Campylobacter;Campylobacter coli
GCA_005142785.2	0	Campylobacter_coli_2015D-0223	Bacteria;Campylobacterota;Epsilonproteobacteria;Campylobacterales;Campylobacteraceae;Campylobacter;Campylobacter coli
GCA_005298665.2	0	Campylobacter_coli_2014D-0143	Bacteria;Campylobacterota;Epsilonproteobacteria;Campylobacterales;Campylobacteraceae;Campylobacter;Campylobacter coli
GCA_020149725.1	0	Campylobacter_coli_FDAARGOS_1464	Bacteria;Campylobacterota;Epsilonproteobacteria;Campylobacterales;Campylobacteraceae;Campylobacter;Campylobacter coli
GCA_027625415.1	0	Campylobacter_coli_18JS15S	Bacteria;Campylobacterota;Epsilonproteobacteria;Campylobacterales;Campylobacteraceae;Campylobacter;Campylobacter coli
GCA_033097145.1	0	Campylobacter_coli_BCH-11476	Bacteria;Campylobacterota;Epsilonproteobacteria;Campylobacterales;Campylobacteraceae;Campylobacter;Campylobacter coli
GCF_000465235.1	0	Campylobacter_coli_CVM_N29710	Bacteria;Campylobacterota;Epsilonproteobacteria;Campylobacterales;Campylobacteraceae;Campylobacter;Campylobacter coli
GCF_000494775.2	0	Campylobacter_coli_15-537360	Bacteria;Campylobacterota;Epsilonproteobacteria;Campylobacterales;Campylobacteraceae;Campylobacter;Campylobacter coli
GCF_000583755.1	0	Campylobacter_coli_RM1875	Bacteria;Campylobacterota;Epsilonproteobacteria;Campylobacterales;Campylobacteraceae;Campylobacter;Campylobacter coli
GCF_000583775.1	0	Campylobacter_coli_RM4661	Bacteria;Campylobacterota;Epsilonproteobacteria;Campylobacterales;Campylobacteraceae;Campylobacter;Campylobacter coli
GCF_000583795.1	0	Campylobacter_coli_RM5611	Bacteria;Campylobacterota;Epsilonproteobacteria;Campylobacterales;Campylobacteraceae;Campylobacter;Campylobacter coli
GCF_000954195.1	0	Campylobacter_coli_FB1	Bacteria;Campylobacterota;Epsilonproteobacteria;Campylobacterales;Campylobacteraceae;Campylobacter;Campylobacter coli
GCF_001417615.1	0	Campylobacter_coli_CO2-160	Bacteria;Campylobacterota;Epsilonproteobacteria;Campylobacterales;Campylobacteraceae;Campylobacter;Campylobacter coli
GCF_001417635.1	0	Campylobacter_coli_HC2-48	Bacteria;Campylobacterota;Epsilonproteobacteria;Campylobacterales;Campylobacteraceae;Campylobacter;Campylobacter coli
GCF_001417655.1	0	Campylobacter_coli_CF2-75	Bacteria;Campylobacterota;Epsilonproteobacteria;Campylobacterales;Campylobacteraceae;Campylobacter;Campylobacter coli
GCF_001483845.1	0	Campylobacter_coli_OR12	Bacteria;Campylobacterota;Epsilonproteobacteria;Campylobacterales;Campylobacteraceae;Campylobacter;Campylobacter coli
GCF_001639125.1	0	Campylobacter_coli_YH501	Bacteria;Campylobacterota;Epsilonproteobacteria;Campylobacterales;Campylobacteraceae;Campylobacter;Campylobacter coli
GCF_001717605.1	0	Campylobacter_coli_14983A	Bacteria;Campylobacterota;Epsilonproteobacteria;Campylobacterales;Campylobacteraceae;Campylobacter;Campylobacter coli
GCF_001865455.1	0	Campylobacter_coli_YF2105	Bacteria;Campylobacterota;Epsilonproteobacteria;Campylobacterales;Campylobacteraceae;Campylobacter;Campylobacter coli
GCF_001865475.1	0	Campylobacter_coli_MG1116	Bacteria;Campylobacterota;Epsilonproteobacteria;Campylobacterales;Campylobacteraceae;Campylobacter;Campylobacter coli
GCF_001865495.1	0	Campylobacter_coli_BP3183	Bacteria;Campylobacterota;Epsilonproteobacteria;Campylobacterales;Campylobacteraceae;Campylobacter;Campylobacter coli
GCF_001865515.1	0	Campylobacter_coli_WA333	Bacteria;Campylobacterota;Epsilonproteobacteria;Campylobacterales;Campylobacteraceae;Campylobacter;Campylobacter coli
GCF_001865535.1	0	Campylobacter_coli_ZV1224	Bacteria;Campylobacterota;Epsilonproteobacteria;Campylobacterales;Campylobacteraceae;Campylobacter;Campylobacter coli
GCF_001865555.1	0	Campylobacter_coli_BG2108	Bacteria;Campylobacterota;Epsilonproteobacteria;Campylobacterales;Campylobacteraceae;Campylobacter;Campylobacter coli
GCF_001936355.1	0	Campylobacter_coli_YH502	Bacteria;Campylobacterota;Epsilonproteobacteria;Campylobacterales;Campylobacteraceae;Campylobacter;Campylobacter coli
GCF_002024185.1	0	Campylobacter_coli_aerotolerant_OR12	Bacteria;Campylobacterota;Epsilonproteobacteria;Campylobacterales;Campylobacteraceae;Campylobacter;Campylobacter coli
GCF_002407145.1	0	Campylobacter_coli_CFSAN032805	Bacteria;Campylobacterota;Epsilonproteobacteria;Campylobacterales;Campylobacteraceae;Campylobacter;Campylobacter coli
GCF_002843985.1	0	Campylobacter_coli_YH503	Bacteria;Campylobacterota;Epsilonproteobacteria;Campylobacterales;Campylobacteraceae;Campylobacter;Campylobacter coli
GCF_003030205.1	0	Campylobacter_coli_CFSAN054106	Bacteria;Campylobacterota;Epsilonproteobacteria;Campylobacterales;Campylobacteraceae;Campylobacter;Campylobacter coli
GCF_004307315.1	0	Campylobacter_coli_RM2228	Bacteria;Campylobacterota;Epsilonproteobacteria;Campylobacterales;Campylobacteraceae;Campylobacter;Campylobacter coli
GCF_005517455.1	0	Campylobacter_coli_S9	Bacteria;Campylobacterota;Epsilonproteobacteria;Campylobacterales;Campylobacteraceae;Campylobacter;Campylobacter coli
GCF_008727315.1	0	Campylobacter_coli_AR-0420	Bacteria;Campylobacterota;Epsilonproteobacteria;Campylobacterales;Campylobacteraceae;Campylobacter;Campylobacter coli
GCF_008727395.1	0	Campylobacter_coli_AR-0416	Bacteria;Campylobacterota;Epsilonproteobacteria;Campylobacterales;Campylobacteraceae;Campylobacter;Campylobacter coli
GCF_008727495.1	0	Campylobacter_coli_AR-0411	Bacteria;Campylobacterota;Epsilonproteobacteria;Campylobacterales;Campylobacteraceae;Campylobacter;Campylobacter coli
GCF_009498195.1	0	Campylobacter_coli_18-84	Bacteria;Campylobacterota;Epsilonproteobacteria;Campylobacterales;Campylobacteraceae;Campylobacter;Campylobacter coli
GCF_009498315.1	0	Campylobacter_coli_18-75	Bacteria;Campylobacterota;Epsilonproteobacteria;Campylobacterales;Campylobacteraceae;Campylobacter;Campylobacter coli
GCF_009649055.1	0	Campylobacter_coli_CFSAN032805	Bacteria;Campylobacterota;Epsilonproteobacteria;Campylobacterales;Campylobacteraceae;Campylobacter;Campylobacter coli
GCF_009730395.1	0	Campylobacter_coli_FDAARGOS_735	Bacteria;Campylobacterota;Epsilonproteobacteria;Campylobacterales;Campylobacteraceae;Campylobacter;Campylobacter coli
GCF_010232325.1	0	Campylobacter_coli_16SHKX65C	Bacteria;Campylobacterota;Epsilonproteobacteria;Campylobacterales;Campylobacteraceae;Campylobacter;Campylobacter coli
GCF_013391125.1	0	Campylobacter_coli_20A420	Bacteria;Campylobacterota;Epsilonproteobacteria;Campylobacterales;Campylobacteraceae;Campylobacter;Campylobacter coli
GCF_013416175.1	0	Campylobacter_coli_R7B144	Bacteria;Campylobacterota;Epsilonproteobacteria;Campylobacterales;Campylobacteraceae;Campylobacter;Campylobacter coli
GCF_014622925.2	0	Campylobacter_coli_SH89	Bacteria;Campylobacterota;Epsilonproteobacteria;Campylobacterales;Campylobacteraceae;Campylobacter;Campylobacter coli
GCF_014622945.2	0	Campylobacter_coli_JZ_1_79	Bacteria;Campylobacterota;Epsilonproteobacteria;Campylobacterales;Campylobacteraceae;Campylobacter;Campylobacter coli
GCF_014705905.1	0	Campylobacter_coli_PSU-32	Bacteria;Campylobacterota;Epsilonproteobacteria;Campylobacterales;Campylobacteraceae;Campylobacter;Campylobacter coli
GCF_014906165.1	0	Campylobacter_coli_meC0467	Bacteria;Campylobacterota;Epsilonproteobacteria;Campylobacterales;Campylobacteraceae;Campylobacter;Campylobacter coli
GCF_014906185.1	0	Campylobacter_coli_meC0280	Bacteria;Campylobacterota;Epsilonproteobacteria;Campylobacterales;Campylobacteraceae;Campylobacter;Campylobacter coli
GCF_014906205.1	0	Campylobacter_coli_meC0281	Bacteria;Campylobacterota;Epsilonproteobacteria;Campylobacterales;Campylobacteraceae;Campylobacter;Campylobacter coli
GCF_016127675.1	0	Campylobacter_coli_FDAARGOS_1028	Bacteria;Campylobacterota;Epsilonproteobacteria;Campylobacterales;Campylobacteraceae;Campylobacter;Campylobacter coli
GCF_018176575.1	0	Campylobacter_coli_CC19DZ036	Bacteria;Campylobacterota;Epsilonproteobacteria;Campylobacterales;Campylobacteraceae;Campylobacter;Campylobacter coli
GCF_018176655.1	0	Campylobacter_coli_CC19DZ037	Bacteria;Campylobacterota;Epsilonproteobacteria;Campylobacterales;Campylobacteraceae;Campylobacter;Campylobacter coli
GCF_018176875.1	0	Campylobacter_coli_CC19CH075	Bacteria;Campylobacterota;Epsilonproteobacteria;Campylobacterales;Campylobacteraceae;Campylobacter;Campylobacter coli
GCF_018176975.1	0	Campylobacter_coli_CC19CH076	Bacteria;Campylobacterota;Epsilonproteobacteria;Campylobacterales;Campylobacteraceae;Campylobacter;Campylobacter coli
GCF_018885145.1	0	Campylobacter_coli_R18.1828	Bacteria;Campylobacterota;Epsilonproteobacteria;Campylobacterales;Campylobacteraceae;Campylobacter;Campylobacter coli
GCF_018885165.1	0	Campylobacter_coli_R19.0802	Bacteria;Campylobacterota;Epsilonproteobacteria;Campylobacterales;Campylobacteraceae;Campylobacter;Campylobacter coli
GCF_018885185.1	0	Campylobacter_coli_R19.0895	Bacteria;Campylobacterota;Epsilonproteobacteria;Campylobacterales;Campylobacteraceae;Campylobacter;Campylobacter coli
GCF_018885245.1	0	Campylobacter_coli_R19.1157	Bacteria;Campylobacterota;Epsilonproteobacteria;Campylobacterales;Campylobacteraceae;Campylobacter;Campylobacter coli
GCF_019551015.1	0	Campylobacter_coli_CAN10	Bacteria;Campylobacterota;Epsilonproteobacteria;Campylobacterales;Campylobacteraceae;Campylobacter;Campylobacter coli
GCF_019930865.1	0	Campylobacter_coli_FDAARGOS_1466	Bacteria;Campylobacterota;Epsilonproteobacteria;Campylobacterales;Campylobacteraceae;Campylobacter;Campylobacter coli
GCF_019930985.1	0	Campylobacter_coli_FDAARGOS_1465	Bacteria;Campylobacterota;Epsilonproteobacteria;Campylobacterales;Campylobacteraceae;Campylobacter;Campylobacter coli
GCF_019967875.1	0	Campylobacter_coli_C203016	Bacteria;Campylobacterota;Epsilonproteobacteria;Campylobacterales;Campylobacteraceae;Campylobacter;Campylobacter coli
GCF_020042445.1	0	Campylobacter_coli_C203018	Bacteria;Campylobacterota;Epsilonproteobacteria;Campylobacterales;Campylobacteraceae;Campylobacter;Campylobacter coli
GCF_020042525.1	0	Campylobacter_coli_C203110	Bacteria;Campylobacterota;Epsilonproteobacteria;Campylobacterales;Campylobacteraceae;Campylobacter;Campylobacter coli
GCF_020042585.1	0	Campylobacter_coli_C203112	Bacteria;Campylobacterota;Epsilonproteobacteria;Campylobacterales;Campylobacteraceae;Campylobacter;Campylobacter coli
GCF_020042605.1	0	Campylobacter_coli_C203115	Bacteria;Campylobacterota;Epsilonproteobacteria;Campylobacterales;Campylobacteraceae;Campylobacter;Campylobacter coli
GCF_020143085.2	0	Campylobacter_coli_P4581	Bacteria;Campylobacterota;Epsilonproteobacteria;Campylobacterales;Campylobacteraceae;Campylobacter;Campylobacter coli
GCF_021899855.1	0	Campylobacter_coli_YH504	Bacteria;Campylobacterota;Epsilonproteobacteria;Campylobacterales;Campylobacteraceae;Campylobacter;Campylobacter coli
GCF_022220285.1	0	Campylobacter_coli_14240-1	Bacteria;Campylobacterota;Epsilonproteobacteria;Campylobacterales;Campylobacteraceae;Campylobacter;Campylobacter coli
GCF_022220345.1	0	Campylobacter_coli_14158-6	Bacteria;Campylobacterota;Epsilonproteobacteria;Campylobacterales;Campylobacteraceae;Campylobacter;Campylobacter coli
GCF_023278005.1	0	Campylobacter_coli_M8	Bacteria;Campylobacterota;Epsilonproteobacteria;Campylobacterales;Campylobacteraceae;Campylobacter;Campylobacter coli
GCF_024752555.1	0	Campylobacter_coli_YC3-24	Bacteria;Campylobacterota;Epsilonproteobacteria;Campylobacterales;Campylobacteraceae;Campylobacter;Campylobacter coli
GCF_025908295.1	0	Campylobacter_coli_10-02932	Bacteria;Campylobacterota;Epsilonproteobacteria;Campylobacterales;Campylobacteraceae;Campylobacter;Campylobacter coli
GCF_025913735.1	0	Campylobacter_coli_CC20JX12	Bacteria;Campylobacterota;Epsilonproteobacteria;Campylobacterales;Campylobacteraceae;Campylobacter;Campylobacter coli
GCF_025913755.1	0	Campylobacter_coli_CC21NB01a	Bacteria;Campylobacterota;Epsilonproteobacteria;Campylobacterales;Campylobacteraceae;Campylobacter;Campylobacter coli
GCF_025913855.1	0	Campylobacter_coli_CC21NB04a	Bacteria;Campylobacterota;Epsilonproteobacteria;Campylobacterales;Campylobacteraceae;Campylobacter;Campylobacter coli
GCF_029541945.1	0	Campylobacter_coli_A16-CF-128-1	Bacteria;Campylobacterota;Epsilonproteobacteria;Campylobacterales;Campylobacteraceae;Campylobacter;Campylobacter coli
GCF_029542545.1	0	Campylobacter_coli_JZ_1_95	Bacteria;Campylobacterota;Epsilonproteobacteria;Campylobacterales;Campylobacteraceae;Campylobacter;Campylobacter coli
GCF_029542565.1	0	Campylobacter_coli_QL_1_15	Bacteria;Campylobacterota;Epsilonproteobacteria;Campylobacterales;Campylobacteraceae;Campylobacter;Campylobacter coli
GCF_033096725.1	0	Campylobacter_coli_BCH-10328	Bacteria;Campylobacterota;Epsilonproteobacteria;Campylobacterales;Campylobacteraceae;Campylobacter;Campylobacter coli
GCF_033096745.1	0	Campylobacter_coli_BCH-10420	Bacteria;Campylobacterota;Epsilonproteobacteria;Campylobacterales;Campylobacteraceae;Campylobacter;Campylobacter coli
GCF_033096765.1	0	Campylobacter_coli_BCH-10460	Bacteria;Campylobacterota;Epsilonproteobacteria;Campylobacterales;Campylobacteraceae;Campylobacter;Campylobacter coli
GCF_033097005.1	0	Campylobacter_coli_BCH-11051	Bacteria;Campylobacterota;Epsilonproteobacteria;Campylobacterales;Campylobacteraceae;Campylobacter;Campylobacter coli
GCF_033097205.1	0	Campylobacter_coli_IDH-11847	Bacteria;Campylobacterota;Epsilonproteobacteria;Campylobacterales;Campylobacteraceae;Campylobacter;Campylobacter coli
GCF_033128445.1	0	Campylobacter_coli_BCH-10307	Bacteria;Campylobacterota;Epsilonproteobacteria;Campylobacterales;Campylobacteraceae;Campylobacter;Campylobacter coli
GCF_033129325.1	0	Campylobacter_coli_BCH-10879	Bacteria;Campylobacterota;Epsilonproteobacteria;Campylobacterales;Campylobacteraceae;Campylobacter;Campylobacter coli
GCF_033130045.1	0	Campylobacter_coli_BCH-11568	Bacteria;Campylobacterota;Epsilonproteobacteria;Campylobacterales;Campylobacteraceae;Campylobacter;Campylobacter coli
GCF_033130065.1	0	Campylobacter_coli_IDH-11999	Bacteria;Campylobacterota;Epsilonproteobacteria;Campylobacterales;Campylobacteraceae;Campylobacter;Campylobacter coli
GCF_912579715.1	0	Campylobacter_coli_na	Bacteria;Campylobacterota;Epsilonproteobacteria;Campylobacterales;Campylobacteraceae;Campylobacter;Campylobacter coli
GCF_000017725.2	1	Campylobacter_concisus_13826	Bacteria;Campylobacterota;Epsilonproteobacteria;Campylobacterales;Campylobacteraceae;Campylobacter;Campylobacter concisus
GCF_001298465.1	0	Campylobacter_concisus_ATCC_33237	Bacteria;Campylobacterota;Epsilonproteobacteria;Campylobacterales;Campylobacteraceae;Campylobacter;Campylobacter concisus
GCF_003048375.1	0	Campylobacter_concisus_P2CDO4	Bacteria;Campylobacterota;Epsilonproteobacteria;Campylobacterales;Campylobacteraceae;Campylobacter;Campylobacter concisus
GCF_003048595.2	0	Campylobacter_concisus_P26UCO-S2	Bacteria;Campylobacterota;Epsilonproteobacteria;Campylobacterales;Campylobacteraceae;Campylobacter;Campylobacter concisus
GCF_003048615.2	0	Campylobacter_concisus_H16O-S1	Bacteria;Campylobacterota;Epsilonproteobacteria;Campylobacterales;Campylobacteraceae;Campylobacter;Campylobacter concisus
GCF_003048675.2	0	Campylobacter_concisus_P1CDO2	Bacteria;Campylobacterota;Epsilonproteobacteria;Campylobacterales;Campylobacteraceae;Campylobacter;Campylobacter concisus
GCF_003048685.2	0	Campylobacter_concisus_P1CDO3	Bacteria;Campylobacterota;Epsilonproteobacteria;Campylobacterales;Campylobacteraceae;Campylobacter;Campylobacter concisus
GCF_003048695.2	0	Campylobacter_concisus_P10CDO-S2	Bacteria;Campylobacterota;Epsilonproteobacteria;Campylobacterales;Campylobacteraceae;Campylobacter;Campylobacter concisus
GCF_003048775.2	0	Campylobacter_concisus_P27CDO-S2	Bacteria;Campylobacterota;Epsilonproteobacteria;Campylobacterales;Campylobacteraceae;Campylobacter;Campylobacter concisus
GCF_003048835.2	0	Campylobacter_concisus_P13UCO-S1	Bacteria;Campylobacterota;Epsilonproteobacteria;Campylobacterales;Campylobacteraceae;Campylobacter;Campylobacter concisus
GCF_003048875.2	0	Campylobacter_concisus_P11CDO-S1	Bacteria;Campylobacterota;Epsilonproteobacteria;Campylobacterales;Campylobacteraceae;Campylobacter;Campylobacter concisus
GCF_015679945.1	0	Campylobacter_concisus_P15UCO-S2	Bacteria;Campylobacterota;Epsilonproteobacteria;Campylobacterales;Campylobacteraceae;Campylobacter;Campylobacter concisus
GCF_015679965.1	0	Campylobacter_concisus_H1O1	Bacteria;Campylobacterota;Epsilonproteobacteria;Campylobacterales;Campylobacteraceae;Campylobacter;Campylobacter concisus
GCF_015679985.1	0	Campylobacter_concisus_P3UCO1	Bacteria;Campylobacterota;Epsilonproteobacteria;Campylobacterales;Campylobacteraceae;Campylobacter;Campylobacter concisus
GCF_015680005.1	0	Campylobacter_concisus_P3UCB1	Bacteria;Campylobacterota;Epsilonproteobacteria;Campylobacterales;Campylobacteraceae;Campylobacter;Campylobacter concisus
GCF_015680025.1	0	Campylobacter_concisus_H9O-S2	Bacteria;Campylobacterota;Epsilonproteobacteria;Campylobacterales;Campylobacteraceae;Campylobacter;Campylobacter concisus
GCF_013201645.1	1	Campylobacter_corcagiensis_LMG_27932	Bacteria;Campylobacterota;Epsilonproteobacteria;Campylobacterales;Campylobacteraceae;Campylobacter;Campylobacter corcagiensis
GCF_014931055.1	1	Campylobacter_corcagiensis_2016D-0077	Bacteria;Campylobacterota;Epsilonproteobacteria;Campylobacterales;Campylobacteraceae;Campylobacter;Campylobacter corcagiensis
GCF_002104335.1	1	Campylobacter_cuniculorum_DSM_23162_LMG_24588	Bacteria;Campylobacterota;Epsilonproteobacteria;Campylobacterales;Campylobacteraceae;Campylobacter;Campylobacter cuniculorum
GCF_014931255.1	1	Campylobacter_cuniculorum_2010D-8469	Bacteria;Campylobacterota;Epsilonproteobacteria;Campylobacterales;Campylobacteraceae;Campylobacter;Campylobacter cuniculorum
GCF_000017465.2	0	Campylobacter_curvus_525.92	Bacteria;Campylobacterota;Epsilonproteobacteria;Campylobacterales;Campylobacteraceae;Campylobacter;Campylobacter curvus
GCF_013372125.1	0	Campylobacter_curvus_ATCC_35224	Bacteria;Campylobacterota;Epsilonproteobacteria;Campylobacterales;Campylobacteraceae;Campylobacter;Campylobacter curvus
GCF_020736225.1	0	Campylobacter_curvus_FDAARGOS_1547	Bacteria;Campylobacterota;Epsilonproteobacteria;Campylobacterales;Campylobacteraceae;Campylobacter;Campylobacter curvus
GCF_902381815.1	0	Campylobacter_curvus_na	Bacteria;Campylobacterota;Epsilonproteobacteria;Campylobacterales;Campylobacteraceae;Campylobacter;Campylobacter curvus
GCA_000495505.1	0	Campylobacter_fetus_sub_testudinum_03-427	Bacteria;Campylobacterota;Epsilonproteobacteria;Campylobacterales;Campylobacteraceae;Campylobacter;Campylobacter fetus
GCF_000015085.1	0	Campylobacter_fetus_sub_fetus_82-40	Bacteria;Campylobacterota;Epsilonproteobacteria;Campylobacterales;Campylobacteraceae;Campylobacter;Campylobacter fetus
GCF_000512745.2	1	Campylobacter_fetus_sub_venerealis_cfvi03293	Bacteria;Campylobacterota;Epsilonproteobacteria;Campylobacterales;Campylobacteraceae;Campylobacter;Campylobacter fetus
GCF_000759485.1	0	Campylobacter_fetus_sub_fetus_04554	Bacteria;Campylobacterota;Epsilonproteobacteria;Campylobacterales;Campylobacteraceae;Campylobacter;Campylobacter fetus
GCF_000759515.1	0	Campylobacter_fetus_sub_venerealis_97608	Bacteria;Campylobacterota;Epsilonproteobacteria;Campylobacterales;Campylobacteraceae;Campylobacter;Campylobacter fetus
GCF_000814265.1	0	Campylobacter_fetus_sub_testudinum_pet-3	Bacteria;Campylobacterota;Epsilonproteobacteria;Campylobacterales;Campylobacteraceae;Campylobacter;Campylobacter fetus
GCF_000967135.1	0	Campylobacter_fetus_sub_venerealis_84-112	Bacteria;Campylobacterota;Epsilonproteobacteria;Campylobacterales;Campylobacteraceae;Campylobacter;Campylobacter fetus
GCF_001484645.1	0	Campylobacter_fetus_sub_testudinum_Sp3	Bacteria;Campylobacterota;Epsilonproteobacteria;Campylobacterales;Campylobacteraceae;Campylobacter;Campylobacter fetus
GCF_001686885.1	0	Campylobacter_fetus_sub_venerealis_01165	Bacteria;Campylobacterota;Epsilonproteobacteria;Campylobacterales;Campylobacteraceae;Campylobacter;Campylobacter fetus
GCF_002973655.1	0	Campylobacter_fetus_sub_testudinum_772	Bacteria;Campylobacterota;Epsilonproteobacteria;Campylobacterales;Campylobacteraceae;Campylobacter;Campylobacter fetus
GCF_007723545.1	0	Campylobacter_fetus_sub_fetus_INIA17144	Bacteria;Campylobacterota;Epsilonproteobacteria;Campylobacterales;Campylobacteraceae;Campylobacter;Campylobacter fetus
GCF_008271385.1	0	Campylobacter_fetus_sub_venerealis_NCTC_10354	Bacteria;Campylobacterota;Epsilonproteobacteria;Campylobacterales;Campylobacteraceae;Campylobacter;Campylobacter fetus
GCF_011600845.2	0	Campylobacter_fetus_CFV08A1102-42A	Bacteria;Campylobacterota;Epsilonproteobacteria;Campylobacterales;Campylobacteraceae;Campylobacter;Campylobacter fetus
GCF_011600855.2	0	Campylobacter_fetus_CFF02A725-35A	Bacteria;Campylobacterota;Epsilonproteobacteria;Campylobacterales;Campylobacteraceae;Campylobacter;Campylobacter fetus
GCF_011600945.2	0	Campylobacter_fetus_CFF00A031	Bacteria;Campylobacterota;Epsilonproteobacteria;Campylobacterales;Campylobacteraceae;Campylobacter;Campylobacter fetus
GCF_011600955.2	2	Campylobacter_fetus_CFViADRI1362	Bacteria;Campylobacterota;Epsilonproteobacteria;Campylobacterales;Campylobacteraceae;Campylobacter;Campylobacter fetus
GCF_011600995.2	0	Campylobacter_fetus_CFF09A980	Bacteria;Campylobacterota;Epsilonproteobacteria;Campylobacterales;Campylobacteraceae;Campylobacter;Campylobacter fetus
GCF_011601005.2	0	Campylobacter_fetus_CFV08A948-2A	Bacteria;Campylobacterota;Epsilonproteobacteria;Campylobacterales;Campylobacteraceae;Campylobacter;Campylobacter fetus
GCF_011601375.2	0	Campylobacter_fetus_CFViADRI545	Bacteria;Campylobacterota;Epsilonproteobacteria;Campylobacterales;Campylobacteraceae;Campylobacter;Campylobacter fetus
GCF_016406645.1	0	Campylobacter_fetus_sub_venerealis_P4531	Bacteria;Campylobacterota;Epsilonproteobacteria;Campylobacterales;Campylobacteraceae;Campylobacter;Campylobacter fetus
GCF_017896385.1	0	Campylobacter_fetus_sub_fetus_CITCf01	Bacteria;Campylobacterota;Epsilonproteobacteria;Campylobacterales;Campylobacteraceae;Campylobacter;Campylobacter fetus
GCF_017896405.1	0	Campylobacter_fetus_sub_fetus_CITCf02	Bacteria;Campylobacterota;Epsilonproteobacteria;Campylobacterales;Campylobacteraceae;Campylobacter;Campylobacter fetus
GCF_020735585.1	0	Campylobacter_fetus_sub_testudinum_FDAARGOS_1591	Bacteria;Campylobacterota;Epsilonproteobacteria;Campylobacterales;Campylobacteraceae;Campylobacter;Campylobacter fetus
GCF_030544545.1	0	Campylobacter_fetus_sub_venerealis_CFV76223	Bacteria;Campylobacterota;Epsilonproteobacteria;Campylobacterales;Campylobacteraceae;Campylobacter;Campylobacter fetus
GCF_030544565.1	0	Campylobacter_fetus_sub_venerealis_CFV957	Bacteria;Campylobacterota;Epsilonproteobacteria;Campylobacterales;Campylobacteraceae;Campylobacter;Campylobacter fetus
GCF_030544585.1	1	Campylobacter_fetus_sub_venerealis_bv._intermedius_CFV926	Bacteria;Campylobacterota;Epsilonproteobacteria;Campylobacterales;Campylobacteraceae;Campylobacter;Campylobacter fetus
GCF_030544605.1	1	Campylobacter_fetus_sub_venerealis_bv._intermedius_CFV924	Bacteria;Campylobacterota;Epsilonproteobacteria;Campylobacterales;Campylobacteraceae;Campylobacter;Campylobacter fetus
GCF_032594815.1	0	Campylobacter_fetus_sub_fetus_M20-04752-1B	Bacteria;Campylobacterota;Epsilonproteobacteria;Campylobacterales;Campylobacteraceae;Campylobacter;Campylobacter fetus
GCF_032594895.1	0	Campylobacter_fetus_sub_fetus_M20-08756-1A	Bacteria;Campylobacterota;Epsilonproteobacteria;Campylobacterales;Campylobacteraceae;Campylobacter;Campylobacter fetus
GCF_900475935.1	0	Campylobacter_fetus_sub_fetus_NCTC10842	Bacteria;Campylobacterota;Epsilonproteobacteria;Campylobacterales;Campylobacteraceae;Campylobacter;Campylobacter fetus
GCF_013201685.1	0	Campylobacter_geochelonis_LMG_29375	Bacteria;Campylobacterota;Epsilonproteobacteria;Campylobacterales;Campylobacteraceae;Campylobacter;Campylobacter geochelonis
GCF_001190745.1	0	Campylobacter_gracilis_ATCC_33236	Bacteria;Campylobacterota;Epsilonproteobacteria;Campylobacterales;Campylobacteraceae;Campylobacter;Campylobacter gracilis
GCF_020736185.1	0	Campylobacter_gracilis_FDAARGOS_1548	Bacteria;Campylobacterota;Epsilonproteobacteria;Campylobacterales;Campylobacteraceae;Campylobacter;Campylobacter gracilis
GCF_002080395.1	0	Campylobacter_helveticus_ATCC_51209	Bacteria;Campylobacterota;Epsilonproteobacteria;Campylobacterales;Campylobacteraceae;Campylobacter;Campylobacter helveticus
GCF_004345065.1	0	Campylobacter_helveticus_2013D-9613	Bacteria;Campylobacterota;Epsilonproteobacteria;Campylobacterales;Campylobacteraceae;Campylobacter;Campylobacter helveticus
GCF_001687475.2	0	Campylobacter_hepaticus_HV10	Bacteria;Campylobacterota;Epsilonproteobacteria;Campylobacterales;Campylobacteraceae;Campylobacter;Campylobacter hepaticus
GCF_015774875.1	0	Campylobacter_hepaticus_UF2019SK1	Bacteria;Campylobacterota;Epsilonproteobacteria;Campylobacterales;Campylobacteraceae;Campylobacter;Campylobacter hepaticus
GCF_026898195.1	0	Campylobacter_hepaticus_RBCL71delta	Bacteria;Campylobacterota;Epsilonproteobacteria;Campylobacterales;Campylobacteraceae;Campylobacter;Campylobacter hepaticus
GCF_000017585.1	0	Campylobacter_hominis_ATCC_BAA-381	Bacteria;Campylobacterota;Epsilonproteobacteria;Campylobacterales;Campylobacteraceae;Campylobacter;Campylobacter hominis
GCF_019930945.1	0	Campylobacter_hominis_FDAARGOS_1467	Bacteria;Campylobacterota;Epsilonproteobacteria;Campylobacterales;Campylobacteraceae;Campylobacter;Campylobacter hominis
GCF_001643955.1	0	Campylobacter_hyointestinalis_sub_hyointestinalis_LMG_9260	Bacteria;Campylobacterota;Epsilonproteobacteria;Campylobacterales;Campylobacteraceae;Campylobacter;Campylobacter hyointestinalis
GCF_001643975.1	0	Campylobacter_hyointestinalis_sub_lawsonii_CCUG_27631	Bacteria;Campylobacterota;Epsilonproteobacteria;Campylobacterales;Campylobacteraceae;Campylobacter;Campylobacter hyointestinalis
GCF_005844045.1	0	Campylobacter_hyointestinalis_sub_hyointestinalis_S12	Bacteria;Campylobacterota;Epsilonproteobacteria;Campylobacterales;Campylobacteraceae;Campylobacter;Campylobacter hyointestinalis
GCF_013372145.1	0	Campylobacter_hyointestinalis_sub_hyointestinalis_CCUG_14169	Bacteria;Campylobacterota;Epsilonproteobacteria;Campylobacterales;Campylobacteraceae;Campylobacter;Campylobacter hyointestinalis
GCF_013372165.1	0	Campylobacter_hyointestinalis_sub_lawsonii_CHY5	Bacteria;Campylobacterota;Epsilonproteobacteria;Campylobacterales;Campylobacteraceae;Campylobacter;Campylobacter hyointestinalis
GCF_902385735.1	0	Campylobacter_hyointestinalis	Bacteria;Campylobacterota;Epsilonproteobacteria;Campylobacterales;Campylobacteraceae;Campylobacter;Campylobacter hyointestinalis
GCF_000736415.1	0	Campylobacter_iguaniorum_1485E	Bacteria;Campylobacterota;Epsilonproteobacteria;Campylobacterales;Campylobacteraceae;Campylobacter;Campylobacter iguaniorum
GCF_001483985.1	0	Campylobacter_iguaniorum_2463D	Bacteria;Campylobacterota;Epsilonproteobacteria;Campylobacterales;Campylobacteraceae;Campylobacter;Campylobacter iguaniorum
GCF_001643995.1	0	Campylobacter_iguaniorum_RM11343	Bacteria;Campylobacterota;Epsilonproteobacteria;Campylobacterales;Campylobacteraceae;Campylobacter;Campylobacter iguaniorum
GCF_000816185.1	0	Campylobacter_insulaenigrae_NCTC_12927	Bacteria;Campylobacterota;Epsilonproteobacteria;Campylobacterales;Campylobacteraceae;Campylobacter;Campylobacter insulaenigrae
GCF_900637885.1	0	Campylobacter_insulaenigrae_NCTC12927	Bacteria;Campylobacterota;Epsilonproteobacteria;Campylobacterales;Campylobacteraceae;Campylobacter;Campylobacter insulaenigrae
GCF_900638675.1	0	Campylobacter_insulaenigrae_NCTC12928	Bacteria;Campylobacterota;Epsilonproteobacteria;Campylobacterales;Campylobacteraceae;Campylobacter;Campylobacter insulaenigrae
GCA_004924415.2	0	Campylobacter_jejuni_2014D-0068	Bacteria;Campylobacterota;Epsilonproteobacteria;Campylobacterales;Campylobacteraceae;Campylobacter;Campylobacter jejuni
GCA_004930695.2	0	Campylobacter_jejuni_D7328	Bacteria;Campylobacterota;Epsilonproteobacteria;Campylobacterales;Campylobacteraceae;Campylobacter;Campylobacter jejuni
GCA_004931075.2	0	Campylobacter_jejuni_2015D-0201	Bacteria;Campylobacterota;Epsilonproteobacteria;Campylobacterales;Campylobacteraceae;Campylobacter;Campylobacter jejuni
GCA_004931315.2	0	Campylobacter_jejuni_D7316	Bacteria;Campylobacterota;Epsilonproteobacteria;Campylobacterales;Campylobacteraceae;Campylobacter;Campylobacter jejuni
GCA_004931595.2	0	Campylobacter_jejuni_D7334	Bacteria;Campylobacterota;Epsilonproteobacteria;Campylobacterales;Campylobacteraceae;Campylobacter;Campylobacter jejuni
GCA_004968325.2	0	Campylobacter_jejuni_PNUSAC002574	Bacteria;Campylobacterota;Epsilonproteobacteria;Campylobacterales;Campylobacteraceae;Campylobacter;Campylobacter jejuni
GCA_004968425.2	0	Campylobacter_jejuni_PNUSAC002580	Bacteria;Campylobacterota;Epsilonproteobacteria;Campylobacterales;Campylobacteraceae;Campylobacter;Campylobacter jejuni
GCA_004971985.2	0	Campylobacter_jejuni_PNUSAC002827	Bacteria;Campylobacterota;Epsilonproteobacteria;Campylobacterales;Campylobacteraceae;Campylobacter;Campylobacter jejuni
GCA_005006335.2	0	Campylobacter_jejuni_PNUSAC001816	Bacteria;Campylobacterota;Epsilonproteobacteria;Campylobacterales;Campylobacteraceae;Campylobacter;Campylobacter jejuni
GCA_005095805.2	0	Campylobacter_jejuni_D5663	Bacteria;Campylobacterota;Epsilonproteobacteria;Campylobacterales;Campylobacteraceae;Campylobacter;Campylobacter jejuni
GCA_005096145.2	0	Campylobacter_jejuni_2014D-0189	Bacteria;Campylobacterota;Epsilonproteobacteria;Campylobacterales;Campylobacteraceae;Campylobacter;Campylobacter jejuni
GCA_005101645.2	0	Campylobacter_jejuni_D7324	Bacteria;Campylobacterota;Epsilonproteobacteria;Campylobacterales;Campylobacteraceae;Campylobacter;Campylobacter jejuni
GCA_005102005.2	0	Campylobacter_jejuni_D7322	Bacteria;Campylobacterota;Epsilonproteobacteria;Campylobacterales;Campylobacteraceae;Campylobacter;Campylobacter jejuni
GCA_005102825.2	0	Campylobacter_jejuni_D7330	Bacteria;Campylobacterota;Epsilonproteobacteria;Campylobacterales;Campylobacteraceae;Campylobacter;Campylobacter jejuni
GCA_005133505.2	0	Campylobacter_jejuni_D4860	Bacteria;Campylobacterota;Epsilonproteobacteria;Campylobacterales;Campylobacteraceae;Campylobacter;Campylobacter jejuni
GCA_005134285.2	0	Campylobacter_jejuni_2014D-0070	Bacteria;Campylobacterota;Epsilonproteobacteria;Campylobacterales;Campylobacteraceae;Campylobacter;Campylobacter jejuni
GCA_005139685.2	0	Campylobacter_jejuni_D7329	Bacteria;Campylobacterota;Epsilonproteobacteria;Campylobacterales;Campylobacteraceae;Campylobacter;Campylobacter jejuni
GCA_005140225.2	0	Campylobacter_jejuni_D7323	Bacteria;Campylobacterota;Epsilonproteobacteria;Campylobacterales;Campylobacteraceae;Campylobacter;Campylobacter jejuni
GCA_005140505.2	0	Campylobacter_jejuni_D7327	Bacteria;Campylobacterota;Epsilonproteobacteria;Campylobacterales;Campylobacteraceae;Campylobacter;Campylobacter jejuni
GCA_005316665.2	0	Campylobacter_jejuni_PNUSAC002576	Bacteria;Campylobacterota;Epsilonproteobacteria;Campylobacterales;Campylobacteraceae;Campylobacter;Campylobacter jejuni
GCA_005316685.2	0	Campylobacter_jejuni_PNUSAC002710	Bacteria;Campylobacterota;Epsilonproteobacteria;Campylobacterales;Campylobacteraceae;Campylobacter;Campylobacter jejuni
GCA_005316945.2	0	Campylobacter_jejuni_PNUSAC002578	Bacteria;Campylobacterota;Epsilonproteobacteria;Campylobacterales;Campylobacteraceae;Campylobacter;Campylobacter jejuni
GCA_005317005.2	0	Campylobacter_jejuni_PNUSAC002577	Bacteria;Campylobacterota;Epsilonproteobacteria;Campylobacterales;Campylobacteraceae;Campylobacter;Campylobacter jejuni
GCA_012889875.1	0	Campylobacter_jejuni_CFSAN093257	Bacteria;Campylobacterota;Epsilonproteobacteria;Campylobacterales;Campylobacteraceae;Campylobacter;Campylobacter jejuni
GCA_012923625.1	0	Campylobacter_jejuni_CFSAN096307	Bacteria;Campylobacterota;Epsilonproteobacteria;Campylobacterales;Campylobacteraceae;Campylobacter;Campylobacter jejuni
GCA_012923645.1	0	Campylobacter_jejuni_CFSAN096306	Bacteria;Campylobacterota;Epsilonproteobacteria;Campylobacterales;Campylobacteraceae;Campylobacter;Campylobacter jejuni
GCA_012923665.1	0	Campylobacter_jejuni_CFSAN096305	Bacteria;Campylobacterota;Epsilonproteobacteria;Campylobacterales;Campylobacteraceae;Campylobacter;Campylobacter jejuni
GCA_012923685.1	0	Campylobacter_jejuni_CFSAN096302	Bacteria;Campylobacterota;Epsilonproteobacteria;Campylobacterales;Campylobacteraceae;Campylobacter;Campylobacter jejuni
GCA_012923705.1	0	Campylobacter_jejuni_CFSAN096301	Bacteria;Campylobacterota;Epsilonproteobacteria;Campylobacterales;Campylobacteraceae;Campylobacter;Campylobacter jejuni
GCA_012923725.1	0	Campylobacter_jejuni_CFSAN096297	Bacteria;Campylobacterota;Epsilonproteobacteria;Campylobacterales;Campylobacteraceae;Campylobacter;Campylobacter jejuni
GCA_012923745.1	0	Campylobacter_jejuni_CFSAN096296	Bacteria;Campylobacterota;Epsilonproteobacteria;Campylobacterales;Campylobacteraceae;Campylobacter;Campylobacter jejuni
GCA_014931135.1	0	Campylobacter_jejuni_sub_jejuni_D0133	Bacteria;Campylobacterota;Epsilonproteobacteria;Campylobacterales;Campylobacteraceae;Campylobacter;Campylobacter jejuni
GCA_014931235.1	0	Campylobacter_jejuni_2014D-0105	Bacteria;Campylobacterota;Epsilonproteobacteria;Campylobacterales;Campylobacteraceae;Campylobacter;Campylobacter jejuni
GCA_024347875.1	0	Campylobacter_jejuni_THJ001	Bacteria;Campylobacterota;Epsilonproteobacteria;Campylobacterales;Campylobacteraceae;Campylobacter;Campylobacter jejuni
GCA_024347895.1	0	Campylobacter_jejuni_THJ003	Bacteria;Campylobacterota;Epsilonproteobacteria;Campylobacterales;Campylobacteraceae;Campylobacter;Campylobacter jejuni
GCA_024347915.1	0	Campylobacter_jejuni_THJ004	Bacteria;Campylobacterota;Epsilonproteobacteria;Campylobacterales;Campylobacteraceae;Campylobacter;Campylobacter jejuni
GCA_024347935.1	0	Campylobacter_jejuni_THJ007	Bacteria;Campylobacterota;Epsilonproteobacteria;Campylobacterales;Campylobacteraceae;Campylobacter;Campylobacter jejuni
GCA_024347955.1	0	Campylobacter_jejuni_THJ014	Bacteria;Campylobacterota;Epsilonproteobacteria;Campylobacterales;Campylobacteraceae;Campylobacter;Campylobacter jejuni
GCA_024347975.1	0	Campylobacter_jejuni_THJ016	Bacteria;Campylobacterota;Epsilonproteobacteria;Campylobacterales;Campylobacteraceae;Campylobacter;Campylobacter jejuni
GCA_024347995.1	0	Campylobacter_jejuni_THJ017	Bacteria;Campylobacterota;Epsilonproteobacteria;Campylobacterales;Campylobacteraceae;Campylobacter;Campylobacter jejuni
GCA_024348015.1	0	Campylobacter_jejuni_THJ019	Bacteria;Campylobacterota;Epsilonproteobacteria;Campylobacterales;Campylobacteraceae;Campylobacter;Campylobacter jejuni
GCA_024348035.1	0	Campylobacter_jejuni_THJ020	Bacteria;Campylobacterota;Epsilonproteobacteria;Campylobacterales;Campylobacteraceae;Campylobacter;Campylobacter jejuni
GCA_024348055.1	0	Campylobacter_jejuni_THJ022	Bacteria;Campylobacterota;Epsilonproteobacteria;Campylobacterales;Campylobacteraceae;Campylobacter;Campylobacter jejuni
GCA_024348075.1	0	Campylobacter_jejuni_THJ026	Bacteria;Campylobacterota;Epsilonproteobacteria;Campylobacterales;Campylobacteraceae;Campylobacter;Campylobacter jejuni
GCA_024348095.1	0	Campylobacter_jejuni_THJ028	Bacteria;Campylobacterota;Epsilonproteobacteria;Campylobacterales;Campylobacteraceae;Campylobacter;Campylobacter jejuni
GCA_024348115.1	0	Campylobacter_jejuni_THJ033	Bacteria;Campylobacterota;Epsilonproteobacteria;Campylobacterales;Campylobacteraceae;Campylobacter;Campylobacter jejuni
GCA_024348135.1	0	Campylobacter_jejuni_THJ037	Bacteria;Campylobacterota;Epsilonproteobacteria;Campylobacterales;Campylobacteraceae;Campylobacter;Campylobacter jejuni
GCA_024348245.1	0	Campylobacter_jejuni_THJ047	Bacteria;Campylobacterota;Epsilonproteobacteria;Campylobacterales;Campylobacteraceae;Campylobacter;Campylobacter jejuni
GCA_024348345.1	0	Campylobacter_jejuni_THJ048	Bacteria;Campylobacterota;Epsilonproteobacteria;Campylobacterales;Campylobacteraceae;Campylobacter;Campylobacter jejuni
GCA_024348485.1	0	Campylobacter_jejuni_THJ056	Bacteria;Campylobacterota;Epsilonproteobacteria;Campylobacterales;Campylobacteraceae;Campylobacter;Campylobacter jejuni
GCA_024348645.1	0	Campylobacter_jejuni_THJ057	Bacteria;Campylobacterota;Epsilonproteobacteria;Campylobacterales;Campylobacteraceae;Campylobacter;Campylobacter jejuni
GCA_024348765.1	0	Campylobacter_jejuni_THJ059	Bacteria;Campylobacterota;Epsilonproteobacteria;Campylobacterales;Campylobacteraceae;Campylobacter;Campylobacter jejuni
GCA_024348925.1	0	Campylobacter_jejuni_THJ065	Bacteria;Campylobacterota;Epsilonproteobacteria;Campylobacterales;Campylobacteraceae;Campylobacter;Campylobacter jejuni
GCA_024349045.1	0	Campylobacter_jejuni_THJ067	Bacteria;Campylobacterota;Epsilonproteobacteria;Campylobacterales;Campylobacteraceae;Campylobacter;Campylobacter jejuni
GCA_024349225.1	0	Campylobacter_jejuni_THJ094	Bacteria;Campylobacterota;Epsilonproteobacteria;Campylobacterales;Campylobacteraceae;Campylobacter;Campylobacter jejuni
GCA_024349385.1	0	Campylobacter_jejuni_THJ095	Bacteria;Campylobacterota;Epsilonproteobacteria;Campylobacterales;Campylobacteraceae;Campylobacter;Campylobacter jejuni
GCA_024349505.1	0	Campylobacter_jejuni_THJ096	Bacteria;Campylobacterota;Epsilonproteobacteria;Campylobacterales;Campylobacteraceae;Campylobacter;Campylobacter jejuni
GCA_024349525.1	0	Campylobacter_jejuni_THJ097	Bacteria;Campylobacterota;Epsilonproteobacteria;Campylobacterales;Campylobacteraceae;Campylobacter;Campylobacter jejuni
GCA_024349545.1	0	Campylobacter_jejuni_THJ099	Bacteria;Campylobacterota;Epsilonproteobacteria;Campylobacterales;Campylobacteraceae;Campylobacter;Campylobacter jejuni
GCA_024349565.1	0	Campylobacter_jejuni_THJ101	Bacteria;Campylobacterota;Epsilonproteobacteria;Campylobacterales;Campylobacteraceae;Campylobacter;Campylobacter jejuni
GCA_024349585.1	0	Campylobacter_jejuni_THJ108	Bacteria;Campylobacterota;Epsilonproteobacteria;Campylobacterales;Campylobacteraceae;Campylobacter;Campylobacter jejuni
GCA_024349605.1	0	Campylobacter_jejuni_THJ109	Bacteria;Campylobacterota;Epsilonproteobacteria;Campylobacterales;Campylobacteraceae;Campylobacter;Campylobacter jejuni
GCA_024349625.1	0	Campylobacter_jejuni_THJ111	Bacteria;Campylobacterota;Epsilonproteobacteria;Campylobacterales;Campylobacteraceae;Campylobacter;Campylobacter jejuni
GCA_024349645.1	0	Campylobacter_jejuni_THJ112	Bacteria;Campylobacterota;Epsilonproteobacteria;Campylobacterales;Campylobacteraceae;Campylobacter;Campylobacter jejuni
GCA_024349665.1	0	Campylobacter_jejuni_THJ114	Bacteria;Campylobacterota;Epsilonproteobacteria;Campylobacterales;Campylobacteraceae;Campylobacter;Campylobacter jejuni
GCA_033441555.1	0	Campylobacter_jejuni_S2-20	Bacteria;Campylobacterota;Epsilonproteobacteria;Campylobacterales;Campylobacteraceae;Campylobacter;Campylobacter jejuni
GCF_000009085.1	0	Campylobacter_jejuni_sub_jejuni_NCTC_11168_ATCC_700819	Bacteria;Campylobacterota;Epsilonproteobacteria;Campylobacterales;Campylobacteraceae;Campylobacter;Campylobacter jejuni
GCF_000011865.1	0	Campylobacter_jejuni_RM1221	Bacteria;Campylobacterota;Epsilonproteobacteria;Campylobacterales;Campylobacteraceae;Campylobacter;Campylobacter jejuni
GCF_000015525.1	0	Campylobacter_jejuni_sub_jejuni_81-176	Bacteria;Campylobacterota;Epsilonproteobacteria;Campylobacterales;Campylobacteraceae;Campylobacter;Campylobacter jejuni
GCF_000017905.1	0	Campylobacter_jejuni_sub_jejuni_81116_NCTC_11828	Bacteria;Campylobacterota;Epsilonproteobacteria;Campylobacterales;Campylobacteraceae;Campylobacter;Campylobacter jejuni
GCF_000025425.1	0	Campylobacter_jejuni_sub_jejuni_IA3902_na	Bacteria;Campylobacterota;Epsilonproteobacteria;Campylobacterales;Campylobacteraceae;Campylobacter;Campylobacter jejuni
GCF_000148705.1	0	Campylobacter_jejuni_sub_jejuni_M1	Bacteria;Campylobacterota;Epsilonproteobacteria;Campylobacterales;Campylobacteraceae;Campylobacter;Campylobacter jejuni
GCF_000163975.1	0	Campylobacter_jejuni_sub_jejuni_1336	Bacteria;Campylobacterota;Epsilonproteobacteria;Campylobacterales;Campylobacteraceae;Campylobacter;Campylobacter jejuni
GCF_000171795.2	0	Campylobacter_jejuni_sub_jejuni_CG8421	Bacteria;Campylobacterota;Epsilonproteobacteria;Campylobacterales;Campylobacteraceae;Campylobacter;Campylobacter jejuni
GCF_000184205.1	0	Campylobacter_jejuni_sub_jejuni_S3	Bacteria;Campylobacterota;Epsilonproteobacteria;Campylobacterales;Campylobacteraceae;Campylobacter;Campylobacter jejuni
GCF_000302555.5	0	Campylobacter_jejuni_sub_jejuni_PT14	Bacteria;Campylobacterota;Epsilonproteobacteria;Campylobacterales;Campylobacteraceae;Campylobacter;Campylobacter jejuni
GCF_000304375.1	0	Campylobacter_jejuni_sub_jejuni_NCTC_11168-BN148	Bacteria;Campylobacterota;Epsilonproteobacteria;Campylobacterales;Campylobacteraceae;Campylobacter;Campylobacter jejuni
GCF_000430385.1	0	Campylobacter_jejuni_32488	Bacteria;Campylobacterota;Epsilonproteobacteria;Campylobacterales;Campylobacteraceae;Campylobacter;Campylobacter jejuni
GCF_000466065.2	0	Campylobacter_jejuni_sub_jejuni_00-2538	Bacteria;Campylobacterota;Epsilonproteobacteria;Campylobacterales;Campylobacteraceae;Campylobacter;Campylobacter jejuni
GCF_000466075.2	0	Campylobacter_jejuni_sub_jejuni_00-2544	Bacteria;Campylobacterota;Epsilonproteobacteria;Campylobacterales;Campylobacteraceae;Campylobacter;Campylobacter jejuni
GCF_000466105.2	0	Campylobacter_jejuni_sub_jejuni_00-2426	Bacteria;Campylobacterota;Epsilonproteobacteria;Campylobacterales;Campylobacteraceae;Campylobacter;Campylobacter jejuni
GCF_000466925.3	0	Campylobacter_jejuni_X	Bacteria;Campylobacterota;Epsilonproteobacteria;Campylobacterales;Campylobacteraceae;Campylobacter;Campylobacter jejuni
GCF_000468915.2	0	Campylobacter_jejuni_sub_jejuni_00-2425	Bacteria;Campylobacterota;Epsilonproteobacteria;Campylobacterales;Campylobacteraceae;Campylobacter;Campylobacter jejuni
GCF_000493495.1	0	Campylobacter_jejuni_4031	Bacteria;Campylobacterota;Epsilonproteobacteria;Campylobacterales;Campylobacteraceae;Campylobacter;Campylobacter jejuni
GCF_000632435.1	0	Campylobacter_jejuni_sub_jejuni_R14	Bacteria;Campylobacterota;Epsilonproteobacteria;Campylobacterales;Campylobacteraceae;Campylobacter;Campylobacter jejuni
GCF_000737085.1	0	Campylobacter_jejuni_sub_jejuni_MTVDSCj20	Bacteria;Campylobacterota;Epsilonproteobacteria;Campylobacterales;Campylobacteraceae;Campylobacter;Campylobacter jejuni
GCF_000759575.2	0	Campylobacter_jejuni_G1	Bacteria;Campylobacterota;Epsilonproteobacteria;Campylobacterales;Campylobacteraceae;Campylobacter;Campylobacter jejuni
GCF_000772225.1	0	Campylobacter_jejuni_sub_jejuni_F38011	Bacteria;Campylobacterota;Epsilonproteobacteria;Campylobacterales;Campylobacteraceae;Campylobacter;Campylobacter jejuni
GCF_000830775.1	0	Campylobacter_jejuni_sub_jejuni_NCTC_11168-K12E5	Bacteria;Campylobacterota;Epsilonproteobacteria;Campylobacterales;Campylobacteraceae;Campylobacter;Campylobacter jejuni
GCF_000830805.1	0	Campylobacter_jejuni_sub_jejuni_NCTC_11168-Kf1	Bacteria;Campylobacterota;Epsilonproteobacteria;Campylobacterales;Campylobacteraceae;Campylobacter;Campylobacter jejuni
GCF_000830825.1	0	Campylobacter_jejuni_sub_jejuni_NCTC_11168-mcK12E5	Bacteria;Campylobacterota;Epsilonproteobacteria;Campylobacterales;Campylobacteraceae;Campylobacter;Campylobacter jejuni
GCF_000830845.1	0	Campylobacter_jejuni_sub_jejuni_NCTC_11168-mfK12E5	Bacteria;Campylobacterota;Epsilonproteobacteria;Campylobacterales;Campylobacteraceae;Campylobacter;Campylobacter jejuni
GCF_000830865.1	0	Campylobacter_jejuni_sub_jejuni_NCTC_11168-GSv_NCTC_11168-rNRC	Bacteria;Campylobacterota;Epsilonproteobacteria;Campylobacterales;Campylobacteraceae;Campylobacter;Campylobacter jejuni
GCF_000835285.1	0	Campylobacter_jejuni_sub_jejuni_00-1597	Bacteria;Campylobacterota;Epsilonproteobacteria;Campylobacterales;Campylobacteraceae;Campylobacter;Campylobacter jejuni
GCF_000835305.1	0	Campylobacter_jejuni_sub_jejuni_00-6200	Bacteria;Campylobacterota;Epsilonproteobacteria;Campylobacterales;Campylobacteraceae;Campylobacter;Campylobacter jejuni
GCF_000835345.1	0	Campylobacter_jejuni_sub_jejuni_01-1512	Bacteria;Campylobacterota;Epsilonproteobacteria;Campylobacterales;Campylobacteraceae;Campylobacter;Campylobacter jejuni
GCF_000835365.1	0	Campylobacter_jejuni_sub_jejuni_00-0949	Bacteria;Campylobacterota;Epsilonproteobacteria;Campylobacterales;Campylobacteraceae;Campylobacter;Campylobacter jejuni
GCF_000934305.1	0	Campylobacter_jejuni_sub_jejuni_35925	Bacteria;Campylobacterota;Epsilonproteobacteria;Campylobacterales;Campylobacteraceae;Campylobacter;Campylobacter jejuni
GCF_001299565.1	0	Campylobacter_jejuni_sub_jejuni_RM3197	Bacteria;Campylobacterota;Epsilonproteobacteria;Campylobacterales;Campylobacteraceae;Campylobacter;Campylobacter jejuni
GCF_001299595.1	0	Campylobacter_jejuni_sub_jejuni_RM3196	Bacteria;Campylobacterota;Epsilonproteobacteria;Campylobacterales;Campylobacteraceae;Campylobacter;Campylobacter jejuni
GCF_001314285.1	0	Campylobacter_jejuni_RM1285	Bacteria;Campylobacterota;Epsilonproteobacteria;Campylobacterales;Campylobacteraceae;Campylobacter;Campylobacter jejuni
GCF_001412295.1	0	Campylobacter_jejuni_CJM1cam	Bacteria;Campylobacterota;Epsilonproteobacteria;Campylobacterales;Campylobacteraceae;Campylobacter;Campylobacter jejuni
GCF_001432345.1	0	Campylobacter_jejuni_T1-21	Bacteria;Campylobacterota;Epsilonproteobacteria;Campylobacterales;Campylobacteraceae;Campylobacter;Campylobacter jejuni
GCF_001457695.1	0	Campylobacter_jejuni_NCTC11351	Bacteria;Campylobacterota;Epsilonproteobacteria;Campylobacterales;Campylobacteraceae;Campylobacter;Campylobacter jejuni
GCF_001506185.1	0	Campylobacter_jejuni_CJ677CC519	Bacteria;Campylobacterota;Epsilonproteobacteria;Campylobacterales;Campylobacteraceae;Campylobacter;Campylobacter jejuni
GCF_001506205.1	0	Campylobacter_jejuni_CJ677CC002	Bacteria;Campylobacterota;Epsilonproteobacteria;Campylobacterales;Campylobacteraceae;Campylobacter;Campylobacter jejuni
GCF_001506225.1	0	Campylobacter_jejuni_CJ677CC534	Bacteria;Campylobacterota;Epsilonproteobacteria;Campylobacterales;Campylobacteraceae;Campylobacter;Campylobacter jejuni
GCF_001506245.1	0	Campylobacter_jejuni_CJ677CC536	Bacteria;Campylobacterota;Epsilonproteobacteria;Campylobacterales;Campylobacteraceae;Campylobacter;Campylobacter jejuni
GCF_001506265.1	0	Campylobacter_jejuni_CJ677CC073	Bacteria;Campylobacterota;Epsilonproteobacteria;Campylobacterales;Campylobacteraceae;Campylobacter;Campylobacter jejuni
GCF_001506285.1	0	Campylobacter_jejuni_CJ677CC521	Bacteria;Campylobacterota;Epsilonproteobacteria;Campylobacterales;Campylobacteraceae;Campylobacter;Campylobacter jejuni
GCF_001506305.1	0	Campylobacter_jejuni_CJ677CC526	Bacteria;Campylobacterota;Epsilonproteobacteria;Campylobacterales;Campylobacteraceae;Campylobacter;Campylobacter jejuni
GCF_001506345.1	0	Campylobacter_jejuni_CJ677CC036	Bacteria;Campylobacterota;Epsilonproteobacteria;Campylobacterales;Campylobacteraceae;Campylobacter;Campylobacter jejuni
GCF_001506365.1	0	Campylobacter_jejuni_CJ677CC524	Bacteria;Campylobacterota;Epsilonproteobacteria;Campylobacterales;Campylobacteraceae;Campylobacter;Campylobacter jejuni
GCF_001506385.1	0	Campylobacter_jejuni_CJ677CC016	Bacteria;Campylobacterota;Epsilonproteobacteria;Campylobacterales;Campylobacteraceae;Campylobacter;Campylobacter jejuni
GCF_001506405.1	0	Campylobacter_jejuni_CJ677CC041	Bacteria;Campylobacterota;Epsilonproteobacteria;Campylobacterales;Campylobacteraceae;Campylobacter;Campylobacter jejuni
GCF_001506425.1	0	Campylobacter_jejuni_CJ677CC535	Bacteria;Campylobacterota;Epsilonproteobacteria;Campylobacterales;Campylobacteraceae;Campylobacter;Campylobacter jejuni
GCF_001506445.1	0	Campylobacter_jejuni_CJ677CC092	Bacteria;Campylobacterota;Epsilonproteobacteria;Campylobacterales;Campylobacteraceae;Campylobacter;Campylobacter jejuni
GCF_001506465.1	0	Campylobacter_jejuni_CJ677CC530	Bacteria;Campylobacterota;Epsilonproteobacteria;Campylobacterales;Campylobacteraceae;Campylobacter;Campylobacter jejuni
GCF_001506485.1	0	Campylobacter_jejuni_CJ677CC532	Bacteria;Campylobacterota;Epsilonproteobacteria;Campylobacterales;Campylobacteraceae;Campylobacter;Campylobacter jejuni
GCF_001506505.1	0	Campylobacter_jejuni_CJ677CC529	Bacteria;Campylobacterota;Epsilonproteobacteria;Campylobacterales;Campylobacteraceae;Campylobacter;Campylobacter jejuni
GCF_001506525.1	0	Campylobacter_jejuni_CJ677CC531	Bacteria;Campylobacterota;Epsilonproteobacteria;Campylobacterales;Campylobacteraceae;Campylobacter;Campylobacter jejuni
GCF_001506545.1	0	Campylobacter_jejuni_CJ677CC062	Bacteria;Campylobacterota;Epsilonproteobacteria;Campylobacterales;Campylobacteraceae;Campylobacter;Campylobacter jejuni
GCF_001506565.1	0	Campylobacter_jejuni_CJ677CC059	Bacteria;Campylobacterota;Epsilonproteobacteria;Campylobacterales;Campylobacteraceae;Campylobacter;Campylobacter jejuni
GCF_001506585.1	0	Campylobacter_jejuni_CJ677CC032	Bacteria;Campylobacterota;Epsilonproteobacteria;Campylobacterales;Campylobacteraceae;Campylobacter;Campylobacter jejuni
GCF_001506605.1	0	Campylobacter_jejuni_CJ677CC033	Bacteria;Campylobacterota;Epsilonproteobacteria;Campylobacterales;Campylobacteraceae;Campylobacter;Campylobacter jejuni
GCF_001506625.1	0	Campylobacter_jejuni_CJ677CC537	Bacteria;Campylobacterota;Epsilonproteobacteria;Campylobacterales;Campylobacteraceae;Campylobacter;Campylobacter jejuni
GCF_001506645.1	0	Campylobacter_jejuni_CJ677CC542	Bacteria;Campylobacterota;Epsilonproteobacteria;Campylobacterales;Campylobacteraceae;Campylobacter;Campylobacter jejuni
GCF_001506665.1	0	Campylobacter_jejuni_CJ677CC528	Bacteria;Campylobacterota;Epsilonproteobacteria;Campylobacterales;Campylobacteraceae;Campylobacter;Campylobacter jejuni
GCF_001506685.1	0	Campylobacter_jejuni_CJ677CC538	Bacteria;Campylobacterota;Epsilonproteobacteria;Campylobacterales;Campylobacteraceae;Campylobacter;Campylobacter jejuni
GCF_001506705.1	0	Campylobacter_jejuni_CJ677CC520	Bacteria;Campylobacterota;Epsilonproteobacteria;Campylobacterales;Campylobacteraceae;Campylobacter;Campylobacter jejuni
GCF_001506725.1	0	Campylobacter_jejuni_CJ677CC014	Bacteria;Campylobacterota;Epsilonproteobacteria;Campylobacterales;Campylobacteraceae;Campylobacter;Campylobacter jejuni
GCF_001506745.1	0	Campylobacter_jejuni_CJ677CC039	Bacteria;Campylobacterota;Epsilonproteobacteria;Campylobacterales;Campylobacteraceae;Campylobacter;Campylobacter jejuni
GCF_001506765.1	0	Campylobacter_jejuni_CJ677CC085	Bacteria;Campylobacterota;Epsilonproteobacteria;Campylobacterales;Campylobacteraceae;Campylobacter;Campylobacter jejuni
GCF_001506785.1	0	Campylobacter_jejuni_CJ677CC052	Bacteria;Campylobacterota;Epsilonproteobacteria;Campylobacterales;Campylobacteraceae;Campylobacter;Campylobacter jejuni
GCF_001506805.1	0	Campylobacter_jejuni_CJ677CC527	Bacteria;Campylobacterota;Epsilonproteobacteria;Campylobacterales;Campylobacteraceae;Campylobacter;Campylobacter jejuni
GCF_001506825.1	0	Campylobacter_jejuni_CJ677CC078	Bacteria;Campylobacterota;Epsilonproteobacteria;Campylobacterales;Campylobacteraceae;Campylobacter;Campylobacter jejuni
GCF_001506845.1	0	Campylobacter_jejuni_CJ677CC523	Bacteria;Campylobacterota;Epsilonproteobacteria;Campylobacterales;Campylobacteraceae;Campylobacter;Campylobacter jejuni
GCF_001506865.1	0	Campylobacter_jejuni_CJ677CC540	Bacteria;Campylobacterota;Epsilonproteobacteria;Campylobacterales;Campylobacteraceae;Campylobacter;Campylobacter jejuni
GCF_001506885.1	0	Campylobacter_jejuni_CJ677CC040	Bacteria;Campylobacterota;Epsilonproteobacteria;Campylobacterales;Campylobacteraceae;Campylobacter;Campylobacter jejuni
GCF_001506905.1	0	Campylobacter_jejuni_CJ677CC061	Bacteria;Campylobacterota;Epsilonproteobacteria;Campylobacterales;Campylobacteraceae;Campylobacter;Campylobacter jejuni
GCF_001506925.1	0	Campylobacter_jejuni_CJ677CC539	Bacteria;Campylobacterota;Epsilonproteobacteria;Campylobacterales;Campylobacteraceae;Campylobacter;Campylobacter jejuni
GCF_001506945.1	0	Campylobacter_jejuni_CJ677CC533	Bacteria;Campylobacterota;Epsilonproteobacteria;Campylobacterales;Campylobacteraceae;Campylobacter;Campylobacter jejuni
GCF_001506965.1	0	Campylobacter_jejuni_CJ677CC047	Bacteria;Campylobacterota;Epsilonproteobacteria;Campylobacterales;Campylobacteraceae;Campylobacter;Campylobacter jejuni
GCF_001506985.1	0	Campylobacter_jejuni_CJ677CC058	Bacteria;Campylobacterota;Epsilonproteobacteria;Campylobacterales;Campylobacteraceae;Campylobacter;Campylobacter jejuni
GCF_001507005.1	0	Campylobacter_jejuni_CJ677CC013	Bacteria;Campylobacterota;Epsilonproteobacteria;Campylobacterales;Campylobacteraceae;Campylobacter;Campylobacter jejuni
GCF_001507025.1	0	Campylobacter_jejuni_CJ677CC100	Bacteria;Campylobacterota;Epsilonproteobacteria;Campylobacterales;Campylobacteraceae;Campylobacter;Campylobacter jejuni
GCF_001507045.1	0	Campylobacter_jejuni_CJ677CC522	Bacteria;Campylobacterota;Epsilonproteobacteria;Campylobacterales;Campylobacteraceae;Campylobacter;Campylobacter jejuni
GCF_001507065.1	0	Campylobacter_jejuni_CJ677CC094	Bacteria;Campylobacterota;Epsilonproteobacteria;Campylobacterales;Campylobacteraceae;Campylobacter;Campylobacter jejuni
GCF_001507085.1	0	Campylobacter_jejuni_CJ677CC008	Bacteria;Campylobacterota;Epsilonproteobacteria;Campylobacterales;Campylobacteraceae;Campylobacter;Campylobacter jejuni
GCF_001507105.1	0	Campylobacter_jejuni_CJ677CC541	Bacteria;Campylobacterota;Epsilonproteobacteria;Campylobacterales;Campylobacteraceae;Campylobacter;Campylobacter jejuni
GCF_001507125.1	0	Campylobacter_jejuni_CJ677CC024	Bacteria;Campylobacterota;Epsilonproteobacteria;Campylobacterales;Campylobacteraceae;Campylobacter;Campylobacter jejuni
GCF_001507145.1	0	Campylobacter_jejuni_CJ677CC064	Bacteria;Campylobacterota;Epsilonproteobacteria;Campylobacterales;Campylobacteraceae;Campylobacter;Campylobacter jejuni
GCF_001507165.1	0	Campylobacter_jejuni_CJ677CC525	Bacteria;Campylobacterota;Epsilonproteobacteria;Campylobacterales;Campylobacteraceae;Campylobacter;Campylobacter jejuni
GCF_001507185.1	0	Campylobacter_jejuni_CJ677CC026	Bacteria;Campylobacterota;Epsilonproteobacteria;Campylobacterales;Campylobacteraceae;Campylobacter;Campylobacter jejuni
GCF_001507205.1	0	Campylobacter_jejuni_CJ677CC034	Bacteria;Campylobacterota;Epsilonproteobacteria;Campylobacterales;Campylobacteraceae;Campylobacter;Campylobacter jejuni
GCF_001507225.1	0	Campylobacter_jejuni_CJ677CC086	Bacteria;Campylobacterota;Epsilonproteobacteria;Campylobacterales;Campylobacteraceae;Campylobacter;Campylobacter jejuni
GCF_001507245.1	0	Campylobacter_jejuni_CJ677CC095	Bacteria;Campylobacterota;Epsilonproteobacteria;Campylobacterales;Campylobacteraceae;Campylobacter;Campylobacter jejuni
GCF_001507265.1	0	Campylobacter_jejuni_CJ677CC012	Bacteria;Campylobacterota;Epsilonproteobacteria;Campylobacterales;Campylobacteraceae;Campylobacter;Campylobacter jejuni
GCF_001563565.1	0	Campylobacter_jejuni_RM3194	Bacteria;Campylobacterota;Epsilonproteobacteria;Campylobacterales;Campylobacteraceae;Campylobacter;Campylobacter jejuni
GCF_001587015.1	0	Campylobacter_jejuni_OD267	Bacteria;Campylobacterota;Epsilonproteobacteria;Campylobacterales;Campylobacteraceae;Campylobacter;Campylobacter jejuni
GCF_001587035.1	0	Campylobacter_jejuni_WP2202	Bacteria;Campylobacterota;Epsilonproteobacteria;Campylobacterales;Campylobacteraceae;Campylobacter;Campylobacter jejuni
GCF_001686905.1	0	Campylobacter_jejuni_sub_jejuni_RM1285	Bacteria;Campylobacterota;Epsilonproteobacteria;Campylobacterales;Campylobacteraceae;Campylobacter;Campylobacter jejuni
GCF_001717625.1	0	Campylobacter_jejuni_sub_jejuni_14980A	Bacteria;Campylobacterota;Epsilonproteobacteria;Campylobacterales;Campylobacteraceae;Campylobacter;Campylobacter jejuni
GCF_001721945.1	0	Campylobacter_jejuni_sub_jejuni_MTVDSCj07	Bacteria;Campylobacterota;Epsilonproteobacteria;Campylobacterales;Campylobacteraceae;Campylobacter;Campylobacter jejuni
GCF_001721965.1	0	Campylobacter_jejuni_sub_jejuni_MTVDSCj13	Bacteria;Campylobacterota;Epsilonproteobacteria;Campylobacterales;Campylobacteraceae;Campylobacter;Campylobacter jejuni
GCF_001721985.1	0	Campylobacter_jejuni_sub_jejuni_MTVDSCj16	Bacteria;Campylobacterota;Epsilonproteobacteria;Campylobacterales;Campylobacteraceae;Campylobacter;Campylobacter jejuni
GCF_001767215.1	0	Campylobacter_jejuni_sub_jejuni_RM3420	Bacteria;Campylobacterota;Epsilonproteobacteria;Campylobacterales;Campylobacteraceae;Campylobacter;Campylobacter jejuni
GCF_001865395.1	0	Campylobacter_jejuni_FJ3124	Bacteria;Campylobacterota;Epsilonproteobacteria;Campylobacterales;Campylobacteraceae;Campylobacter;Campylobacter jejuni
GCF_001865415.1	0	Campylobacter_jejuni_TS1218	Bacteria;Campylobacterota;Epsilonproteobacteria;Campylobacterales;Campylobacteraceae;Campylobacter;Campylobacter jejuni
GCF_001865435.1	0	Campylobacter_jejuni_IF1100	Bacteria;Campylobacterota;Epsilonproteobacteria;Campylobacterales;Campylobacteraceae;Campylobacter;Campylobacter jejuni
GCF_001865595.1	0	Campylobacter_jejuni_sub_jejuni_M129	Bacteria;Campylobacterota;Epsilonproteobacteria;Campylobacterales;Campylobacteraceae;Campylobacter;Campylobacter jejuni
GCF_001870085.1	0	Campylobacter_jejuni_YQ2210	Bacteria;Campylobacterota;Epsilonproteobacteria;Campylobacterales;Campylobacteraceae;Campylobacter;Campylobacter jejuni
GCF_001870105.1	0	Campylobacter_jejuni_ZP3204	Bacteria;Campylobacterota;Epsilonproteobacteria;Campylobacterales;Campylobacteraceae;Campylobacter;Campylobacter jejuni
GCF_001951235.1	0	Campylobacter_jejuni_HF5-4A-4	Bacteria;Campylobacterota;Epsilonproteobacteria;Campylobacterales;Campylobacteraceae;Campylobacter;Campylobacter jejuni
GCF_001951255.1	0	Campylobacter_jejuni_HF5-5-1	Bacteria;Campylobacterota;Epsilonproteobacteria;Campylobacterales;Campylobacteraceae;Campylobacter;Campylobacter jejuni
GCF_001951275.1	0	Campylobacter_jejuni_HF5-7-1	Bacteria;Campylobacterota;Epsilonproteobacteria;Campylobacterales;Campylobacteraceae;Campylobacter;Campylobacter jejuni
GCF_001951295.1	0	Campylobacter_jejuni_NS4-1-1	Bacteria;Campylobacterota;Epsilonproteobacteria;Campylobacterales;Campylobacteraceae;Campylobacter;Campylobacter jejuni
GCF_001951315.1	0	Campylobacter_jejuni_NS4-5-1	Bacteria;Campylobacterota;Epsilonproteobacteria;Campylobacterales;Campylobacteraceae;Campylobacter;Campylobacter jejuni
GCF_001951335.1	0	Campylobacter_jejuni_NS4-9-1	Bacteria;Campylobacterota;Epsilonproteobacteria;Campylobacterales;Campylobacteraceae;Campylobacter;Campylobacter jejuni
GCF_002024325.1	0	Campylobacter_jejuni_NCTC12662	Bacteria;Campylobacterota;Epsilonproteobacteria;Campylobacterales;Campylobacteraceae;Campylobacter;Campylobacter jejuni
GCF_002028305.1	0	Campylobacter_jejuni_sub_jejuni_ATCC_35925	Bacteria;Campylobacterota;Epsilonproteobacteria;Campylobacterales;Campylobacteraceae;Campylobacter;Campylobacter jejuni
GCF_002101355.1	0	Campylobacter_jejuni_YH002	Bacteria;Campylobacterota;Epsilonproteobacteria;Campylobacterales;Campylobacteraceae;Campylobacter;Campylobacter jejuni
GCF_002209005.1	0	Campylobacter_jejuni_FDAARGOS_262	Bacteria;Campylobacterota;Epsilonproteobacteria;Campylobacterales;Campylobacteraceae;Campylobacter;Campylobacter jejuni
GCF_002209025.1	0	Campylobacter_jejuni_FDAARGOS_263	Bacteria;Campylobacterota;Epsilonproteobacteria;Campylobacterales;Campylobacteraceae;Campylobacter;Campylobacter jejuni
GCF_002209045.1	0	Campylobacter_jejuni_FDAARGOS_265	Bacteria;Campylobacterota;Epsilonproteobacteria;Campylobacterales;Campylobacteraceae;Campylobacter;Campylobacter jejuni
GCF_002209065.1	0	Campylobacter_jejuni_FDAARGOS_266	Bacteria;Campylobacterota;Epsilonproteobacteria;Campylobacterales;Campylobacteraceae;Campylobacter;Campylobacter jejuni
GCF_002214785.1	0	Campylobacter_jejuni_FORC_046	Bacteria;Campylobacterota;Epsilonproteobacteria;Campylobacterales;Campylobacteraceae;Campylobacter;Campylobacter jejuni
GCF_002224325.1	0	Campylobacter_jejuni_11168HlacY	Bacteria;Campylobacterota;Epsilonproteobacteria;Campylobacterales;Campylobacteraceae;Campylobacter;Campylobacter jejuni
GCF_002224385.1	0	Campylobacter_jejuni_81-176_G1_B0	Bacteria;Campylobacterota;Epsilonproteobacteria;Campylobacterales;Campylobacteraceae;Campylobacter;Campylobacter jejuni
GCF_002234455.1	0	Campylobacter_jejuni	Bacteria;Campylobacterota;Epsilonproteobacteria;Campylobacterales;Campylobacteraceae;Campylobacter;Campylobacter jejuni
GCF_002407125.1	0	Campylobacter_jejuni_CFSAN032806	Bacteria;Campylobacterota;Epsilonproteobacteria;Campylobacterales;Campylobacteraceae;Campylobacter;Campylobacter jejuni
GCF_002587105.1	0	Campylobacter_jejuni_FDAARGOS_422	Bacteria;Campylobacterota;Epsilonproteobacteria;Campylobacterales;Campylobacteraceae;Campylobacter;Campylobacter jejuni
GCF_002587225.1	0	Campylobacter_jejuni_FDAARGOS_421	Bacteria;Campylobacterota;Epsilonproteobacteria;Campylobacterales;Campylobacteraceae;Campylobacter;Campylobacter jejuni
GCF_003030185.1	0	Campylobacter_jejuni_CFSAN054107	Bacteria;Campylobacterota;Epsilonproteobacteria;Campylobacterales;Campylobacteraceae;Campylobacter;Campylobacter jejuni
GCF_003060725.1	0	Campylobacter_jejuni_12567	Bacteria;Campylobacterota;Epsilonproteobacteria;Campylobacterales;Campylobacteraceae;Campylobacter;Campylobacter jejuni
GCF_003060745.1	0	Campylobacter_jejuni_NCTC_12660	Bacteria;Campylobacterota;Epsilonproteobacteria;Campylobacterales;Campylobacteraceae;Campylobacter;Campylobacter jejuni
GCF_003060765.1	0	Campylobacter_jejuni_NCTC_12661	Bacteria;Campylobacterota;Epsilonproteobacteria;Campylobacterales;Campylobacteraceae;Campylobacter;Campylobacter jejuni
GCF_003060785.1	0	Campylobacter_jejuni_NCTC_12664	Bacteria;Campylobacterota;Epsilonproteobacteria;Campylobacterales;Campylobacteraceae;Campylobacter;Campylobacter jejuni
GCF_003368045.1	0	Campylobacter_jejuni_CJ067CC45	Bacteria;Campylobacterota;Epsilonproteobacteria;Campylobacterales;Campylobacteraceae;Campylobacter;Campylobacter jejuni
GCF_003368065.1	0	Campylobacter_jejuni_CJ515CC45	Bacteria;Campylobacterota;Epsilonproteobacteria;Campylobacterales;Campylobacteraceae;Campylobacter;Campylobacter jejuni
GCF_003368085.1	0	Campylobacter_jejuni_CJ031CC45	Bacteria;Campylobacterota;Epsilonproteobacteria;Campylobacterales;Campylobacteraceae;Campylobacter;Campylobacter jejuni
GCF_003368105.1	0	Campylobacter_jejuni_CJ017CCUA	Bacteria;Campylobacterota;Epsilonproteobacteria;Campylobacterales;Campylobacteraceae;Campylobacter;Campylobacter jejuni
GCF_003368125.1	0	Campylobacter_jejuni_CJ513CC45	Bacteria;Campylobacterota;Epsilonproteobacteria;Campylobacterales;Campylobacteraceae;Campylobacter;Campylobacter jejuni
GCF_003368145.1	0	Campylobacter_jejuni_CJ088CC52	Bacteria;Campylobacterota;Epsilonproteobacteria;Campylobacterales;Campylobacteraceae;Campylobacter;Campylobacter jejuni
GCF_003368165.1	0	Campylobacter_jejuni_CJ074CC443	Bacteria;Campylobacterota;Epsilonproteobacteria;Campylobacterales;Campylobacteraceae;Campylobacter;Campylobacter jejuni
GCF_003368185.1	0	Campylobacter_jejuni_CJ071CC464	Bacteria;Campylobacterota;Epsilonproteobacteria;Campylobacterales;Campylobacteraceae;Campylobacter;Campylobacter jejuni
GCF_003368205.1	0	Campylobacter_jejuni_CJ090CC1332	Bacteria;Campylobacterota;Epsilonproteobacteria;Campylobacterales;Campylobacteraceae;Campylobacter;Campylobacter jejuni
GCF_003368225.1	0	Campylobacter_jejuni_CJ018CCUA	Bacteria;Campylobacterota;Epsilonproteobacteria;Campylobacterales;Campylobacteraceae;Campylobacter;Campylobacter jejuni
GCF_003368245.1	0	Campylobacter_jejuni_CJ066CC508	Bacteria;Campylobacterota;Epsilonproteobacteria;Campylobacterales;Campylobacteraceae;Campylobacter;Campylobacter jejuni
GCF_003574945.1	0	Campylobacter_jejuni_sub_jejuni_HPC5	Bacteria;Campylobacterota;Epsilonproteobacteria;Campylobacterales;Campylobacteraceae;Campylobacter;Campylobacter jejuni
GCF_003950275.1	0	Campylobacter_jejuni_sub_jejuni_CLB104	Bacteria;Campylobacterota;Epsilonproteobacteria;Campylobacterales;Campylobacteraceae;Campylobacter;Campylobacter jejuni
GCF_003971585.1	0	Campylobacter_jejuni_sub_jejuni_huA17	Bacteria;Campylobacterota;Epsilonproteobacteria;Campylobacterales;Campylobacteraceae;Campylobacter;Campylobacter jejuni
GCF_003999645.1	0	Campylobacter_jejuni_sub_jejuni_ATCC_33560	Bacteria;Campylobacterota;Epsilonproteobacteria;Campylobacterales;Campylobacteraceae;Campylobacter;Campylobacter jejuni
GCF_004328905.1	0	Campylobacter_jejuni_FORC_083	Bacteria;Campylobacterota;Epsilonproteobacteria;Campylobacterales;Campylobacteraceae;Campylobacter;Campylobacter jejuni
GCF_004924295.1	0	Campylobacter_jejuni_BC	Bacteria;Campylobacterota;Epsilonproteobacteria;Campylobacterales;Campylobacteraceae;Campylobacter;Campylobacter jejuni
GCF_007107025.1	0	Campylobacter_jejuni_YH003	Bacteria;Campylobacterota;Epsilonproteobacteria;Campylobacterales;Campylobacteraceae;Campylobacter;Campylobacter jejuni
GCF_007431745.1	0	Campylobacter_jejuni_SCJK2	Bacteria;Campylobacterota;Epsilonproteobacteria;Campylobacterales;Campylobacteraceae;Campylobacter;Campylobacter jejuni
GCF_008386335.1	0	Campylobacter_jejuni_BfR-CA-14430	Bacteria;Campylobacterota;Epsilonproteobacteria;Campylobacterales;Campylobacteraceae;Campylobacter;Campylobacter jejuni
GCF_008727335.1	0	Campylobacter_jejuni_AR-0419	Bacteria;Campylobacterota;Epsilonproteobacteria;Campylobacterales;Campylobacteraceae;Campylobacter;Campylobacter jejuni
GCF_008727415.1	0	Campylobacter_jejuni_AR-0415	Bacteria;Campylobacterota;Epsilonproteobacteria;Campylobacterales;Campylobacteraceae;Campylobacter;Campylobacter jejuni
GCF_008727435.1	0	Campylobacter_jejuni_AR-0414	Bacteria;Campylobacterota;Epsilonproteobacteria;Campylobacterales;Campylobacteraceae;Campylobacter;Campylobacter jejuni
GCF_008727455.1	0	Campylobacter_jejuni_AR-0413	Bacteria;Campylobacterota;Epsilonproteobacteria;Campylobacterales;Campylobacteraceae;Campylobacter;Campylobacter jejuni
GCF_009498375.1	0	Campylobacter_jejuni_sub_jejuni_NADC_20827	Bacteria;Campylobacterota;Epsilonproteobacteria;Campylobacterales;Campylobacteraceae;Campylobacter;Campylobacter jejuni
GCF_009649035.1	0	Campylobacter_jejuni_CFSAN032806	Bacteria;Campylobacterota;Epsilonproteobacteria;Campylobacterales;Campylobacteraceae;Campylobacter;Campylobacter jejuni
GCF_009939645.1	0	Campylobacter_jejuni_15AR1555	Bacteria;Campylobacterota;Epsilonproteobacteria;Campylobacterales;Campylobacteraceae;Campylobacter;Campylobacter jejuni
GCF_009939665.1	0	Campylobacter_jejuni_15AR0984	Bacteria;Campylobacterota;Epsilonproteobacteria;Campylobacterales;Campylobacteraceae;Campylobacter;Campylobacter jejuni
GCF_009939705.1	0	Campylobacter_jejuni_15AR0919	Bacteria;Campylobacterota;Epsilonproteobacteria;Campylobacterales;Campylobacteraceae;Campylobacter;Campylobacter jejuni
GCF_009939725.1	0	Campylobacter_jejuni_15AR0917	Bacteria;Campylobacterota;Epsilonproteobacteria;Campylobacterales;Campylobacteraceae;Campylobacter;Campylobacter jejuni
GCF_012220765.1	0	Campylobacter_jejuni_ZS007	Bacteria;Campylobacterota;Epsilonproteobacteria;Campylobacterales;Campylobacteraceae;Campylobacter;Campylobacter jejuni
GCF_012220945.1	0	Campylobacter_jejuni_ZS006	Bacteria;Campylobacterota;Epsilonproteobacteria;Campylobacterales;Campylobacteraceae;Campylobacter;Campylobacter jejuni
GCF_012224585.1	0	Campylobacter_jejuni_ZS005	Bacteria;Campylobacterota;Epsilonproteobacteria;Campylobacterales;Campylobacteraceae;Campylobacter;Campylobacter jejuni
GCF_012224765.1	0	Campylobacter_jejuni_ZS004	Bacteria;Campylobacterota;Epsilonproteobacteria;Campylobacterales;Campylobacteraceae;Campylobacter;Campylobacter jejuni
GCF_012224905.1	0	Campylobacter_jejuni_ZH006	Bacteria;Campylobacterota;Epsilonproteobacteria;Campylobacterales;Campylobacteraceae;Campylobacter;Campylobacter jejuni
GCF_012225065.1	0	Campylobacter_jejuni_ZH003	Bacteria;Campylobacterota;Epsilonproteobacteria;Campylobacterales;Campylobacteraceae;Campylobacter;Campylobacter jejuni
GCF_012225225.1	0	Campylobacter_jejuni_ZJB023	Bacteria;Campylobacterota;Epsilonproteobacteria;Campylobacterales;Campylobacteraceae;Campylobacter;Campylobacter jejuni
GCF_012225445.1	0	Campylobacter_jejuni_ZJB021	Bacteria;Campylobacterota;Epsilonproteobacteria;Campylobacterales;Campylobacteraceae;Campylobacter;Campylobacter jejuni
GCF_012225685.1	0	Campylobacter_jejuni_ZJB020	Bacteria;Campylobacterota;Epsilonproteobacteria;Campylobacterales;Campylobacteraceae;Campylobacter;Campylobacter jejuni
GCF_013177475.1	0	Campylobacter_jejuni_2016-IZSVE-19-111250	Bacteria;Campylobacterota;Epsilonproteobacteria;Campylobacterales;Campylobacteraceae;Campylobacter;Campylobacter jejuni
GCF_013363775.1	0	Campylobacter_jejuni_BfR-CA-12970	Bacteria;Campylobacterota;Epsilonproteobacteria;Campylobacterales;Campylobacteraceae;Campylobacter;Campylobacter jejuni
GCF_013363815.1	0	Campylobacter_jejuni_BfR-CA-14138	Bacteria;Campylobacterota;Epsilonproteobacteria;Campylobacterales;Campylobacteraceae;Campylobacter;Campylobacter jejuni
GCF_013389555.1	0	Campylobacter_jejuni_D33a	Bacteria;Campylobacterota;Epsilonproteobacteria;Campylobacterales;Campylobacteraceae;Campylobacter;Campylobacter jejuni
GCF_013389575.1	0	Campylobacter_jejuni_A9a	Bacteria;Campylobacterota;Epsilonproteobacteria;Campylobacterales;Campylobacteraceae;Campylobacter;Campylobacter jejuni
GCF_013393785.1	0	Campylobacter_jejuni_sub_jejuni_LDG17f	Bacteria;Campylobacterota;Epsilonproteobacteria;Campylobacterales;Campylobacteraceae;Campylobacter;Campylobacter jejuni
GCF_013393805.1	0	Campylobacter_jejuni_sub_jejuni_9090	Bacteria;Campylobacterota;Epsilonproteobacteria;Campylobacterales;Campylobacteraceae;Campylobacter;Campylobacter jejuni
GCF_013394995.1	0	Campylobacter_jejuni_A14a	Bacteria;Campylobacterota;Epsilonproteobacteria;Campylobacterales;Campylobacteraceae;Campylobacter;Campylobacter jejuni
GCF_013465595.1	0	Campylobacter_jejuni_sub_jejuni_OBT12377	Bacteria;Campylobacterota;Epsilonproteobacteria;Campylobacterales;Campylobacteraceae;Campylobacter;Campylobacter jejuni
GCF_013465795.1	0	Campylobacter_jejuni_sub_jejuni_OBT12386	Bacteria;Campylobacterota;Epsilonproteobacteria;Campylobacterales;Campylobacteraceae;Campylobacter;Campylobacter jejuni
GCF_013466015.1	0	Campylobacter_jejuni_sub_jejuni_OBT12393	Bacteria;Campylobacterota;Epsilonproteobacteria;Campylobacterales;Campylobacteraceae;Campylobacter;Campylobacter jejuni
GCF_013466235.1	0	Campylobacter_jejuni_sub_jejuni_OBT12390	Bacteria;Campylobacterota;Epsilonproteobacteria;Campylobacterales;Campylobacteraceae;Campylobacter;Campylobacter jejuni
GCF_014082005.1	0	Campylobacter_jejuni_C41	Bacteria;Campylobacterota;Epsilonproteobacteria;Campylobacterales;Campylobacteraceae;Campylobacter;Campylobacter jejuni
GCF_014151305.1	0	Campylobacter_jejuni_C1922C72	Bacteria;Campylobacterota;Epsilonproteobacteria;Campylobacterales;Campylobacteraceae;Campylobacter;Campylobacter jejuni
GCF_014151465.1	0	Campylobacter_jejuni_C220	Bacteria;Campylobacterota;Epsilonproteobacteria;Campylobacterales;Campylobacteraceae;Campylobacter;Campylobacter jejuni
GCF_014151665.1	0	Campylobacter_jejuni_C219	Bacteria;Campylobacterota;Epsilonproteobacteria;Campylobacterales;Campylobacteraceae;Campylobacter;Campylobacter jejuni
GCF_014151825.1	0	Campylobacter_jejuni_C203	Bacteria;Campylobacterota;Epsilonproteobacteria;Campylobacterales;Campylobacteraceae;Campylobacter;Campylobacter jejuni
GCF_014151925.1	0	Campylobacter_jejuni_C201	Bacteria;Campylobacterota;Epsilonproteobacteria;Campylobacterales;Campylobacteraceae;Campylobacter;Campylobacter jejuni
GCF_014152105.1	0	Campylobacter_jejuni_C197	Bacteria;Campylobacterota;Epsilonproteobacteria;Campylobacterales;Campylobacteraceae;Campylobacter;Campylobacter jejuni
GCF_014152305.1	0	Campylobacter_jejuni_C109	Bacteria;Campylobacterota;Epsilonproteobacteria;Campylobacterales;Campylobacteraceae;Campylobacter;Campylobacter jejuni
GCF_014152385.1	0	Campylobacter_jejuni_C57	Bacteria;Campylobacterota;Epsilonproteobacteria;Campylobacterales;Campylobacteraceae;Campylobacter;Campylobacter jejuni
GCF_014152565.1	0	Campylobacter_jejuni_C34	Bacteria;Campylobacterota;Epsilonproteobacteria;Campylobacterales;Campylobacteraceae;Campylobacter;Campylobacter jejuni
GCF_015245165.1	0	Campylobacter_jejuni_R4B202	Bacteria;Campylobacterota;Epsilonproteobacteria;Campylobacterales;Campylobacteraceae;Campylobacter;Campylobacter jejuni
GCF_016350125.1	0	Campylobacter_jejuni_RM1221	Bacteria;Campylobacterota;Epsilonproteobacteria;Campylobacterales;Campylobacteraceae;Campylobacter;Campylobacter jejuni
GCF_016458845.1	0	Campylobacter_jejuni_CJP19-D445	Bacteria;Campylobacterota;Epsilonproteobacteria;Campylobacterales;Campylobacteraceae;Campylobacter;Campylobacter jejuni
GCF_016458865.1	0	Campylobacter_jejuni_CJP19-D996	Bacteria;Campylobacterota;Epsilonproteobacteria;Campylobacterales;Campylobacteraceae;Campylobacter;Campylobacter jejuni
GCF_016600925.1	0	Campylobacter_jejuni_RM1221	Bacteria;Campylobacterota;Epsilonproteobacteria;Campylobacterales;Campylobacteraceae;Campylobacter;Campylobacter jejuni
GCF_017351955.1	0	Campylobacter_jejuni_CAMSA2038	Bacteria;Campylobacterota;Epsilonproteobacteria;Campylobacterales;Campylobacteraceae;Campylobacter;Campylobacter jejuni
GCF_017352015.1	0	Campylobacter_jejuni_CAMSA2002	Bacteria;Campylobacterota;Epsilonproteobacteria;Campylobacterales;Campylobacteraceae;Campylobacter;Campylobacter jejuni
GCF_017356685.1	0	Campylobacter_jejuni_RM1245	Bacteria;Campylobacterota;Epsilonproteobacteria;Campylobacterales;Campylobacteraceae;Campylobacter;Campylobacter jejuni
GCF_017356745.1	0	Campylobacter_jejuni_RM1510	Bacteria;Campylobacterota;Epsilonproteobacteria;Campylobacterales;Campylobacteraceae;Campylobacter;Campylobacter jejuni
GCF_017356765.1	0	Campylobacter_jejuni_RM3147	Bacteria;Campylobacterota;Epsilonproteobacteria;Campylobacterales;Campylobacteraceae;Campylobacter;Campylobacter jejuni
GCF_017356785.1	0	Campylobacter_jejuni_R12	Bacteria;Campylobacterota;Epsilonproteobacteria;Campylobacterales;Campylobacteraceae;Campylobacter;Campylobacter jejuni
GCF_017356805.1	0	Campylobacter_jejuni_GB03	Bacteria;Campylobacterota;Epsilonproteobacteria;Campylobacterales;Campylobacteraceae;Campylobacter;Campylobacter jejuni
GCF_017356825.1	0	Campylobacter_jejuni_R23	Bacteria;Campylobacterota;Epsilonproteobacteria;Campylobacterales;Campylobacteraceae;Campylobacter;Campylobacter jejuni
GCF_017356845.1	0	Campylobacter_jejuni_R31	Bacteria;Campylobacterota;Epsilonproteobacteria;Campylobacterales;Campylobacteraceae;Campylobacter;Campylobacter jejuni
GCF_017356865.1	0	Campylobacter_jejuni_GB28	Bacteria;Campylobacterota;Epsilonproteobacteria;Campylobacterales;Campylobacteraceae;Campylobacter;Campylobacter jejuni
GCF_017356885.1	0	Campylobacter_jejuni_GB60	Bacteria;Campylobacterota;Epsilonproteobacteria;Campylobacterales;Campylobacteraceae;Campylobacter;Campylobacter jejuni
GCF_017356905.1	0	Campylobacter_jejuni_R73	Bacteria;Campylobacterota;Epsilonproteobacteria;Campylobacterales;Campylobacteraceae;Campylobacter;Campylobacter jejuni
GCF_017356925.1	0	Campylobacter_jejuni_sub_jejuni_GB26	Bacteria;Campylobacterota;Epsilonproteobacteria;Campylobacterales;Campylobacteraceae;Campylobacter;Campylobacter jejuni
GCF_017356945.1	0	Campylobacter_jejuni_GB18	Bacteria;Campylobacterota;Epsilonproteobacteria;Campylobacterales;Campylobacteraceae;Campylobacter;Campylobacter jejuni
GCF_017356965.1	0	Campylobacter_jejuni_R72	Bacteria;Campylobacterota;Epsilonproteobacteria;Campylobacterales;Campylobacteraceae;Campylobacter;Campylobacter jejuni
GCF_017357025.1	0	Campylobacter_jejuni_RM1477	Bacteria;Campylobacterota;Epsilonproteobacteria;Campylobacterales;Campylobacteraceae;Campylobacter;Campylobacter jejuni
GCF_017357085.1	0	Campylobacter_jejuni_sub_jejuni_GB19	Bacteria;Campylobacterota;Epsilonproteobacteria;Campylobacterales;Campylobacteraceae;Campylobacter;Campylobacter jejuni
GCF_018176755.1	0	Campylobacter_jejuni_CC19PF065	Bacteria;Campylobacterota;Epsilonproteobacteria;Campylobacterales;Campylobacteraceae;Campylobacter;Campylobacter jejuni
GCF_018885125.1	0	Campylobacter_jejuni_R16.0174	Bacteria;Campylobacterota;Epsilonproteobacteria;Campylobacterales;Campylobacteraceae;Campylobacter;Campylobacter jejuni
GCF_018885205.1	0	Campylobacter_jejuni_R18.1301	Bacteria;Campylobacterota;Epsilonproteobacteria;Campylobacterales;Campylobacteraceae;Campylobacter;Campylobacter jejuni
GCF_018885225.1	0	Campylobacter_jejuni_R16.4752	Bacteria;Campylobacterota;Epsilonproteobacteria;Campylobacterales;Campylobacteraceae;Campylobacter;Campylobacter jejuni
GCF_019056415.1	0	Campylobacter_jejuni_R16.2162	Bacteria;Campylobacterota;Epsilonproteobacteria;Campylobacterales;Campylobacteraceae;Campylobacter;Campylobacter jejuni
GCF_019056455.1	0	Campylobacter_jejuni_R19.1007	Bacteria;Campylobacterota;Epsilonproteobacteria;Campylobacterales;Campylobacteraceae;Campylobacter;Campylobacter jejuni
GCF_019754215.1	0	Campylobacter_jejuni_NCTC12658	Bacteria;Campylobacterota;Epsilonproteobacteria;Campylobacterales;Campylobacteraceae;Campylobacter;Campylobacter jejuni
GCF_020718705.1	0	Campylobacter_jejuni_SHI6972	Bacteria;Campylobacterota;Epsilonproteobacteria;Campylobacterales;Campylobacteraceae;Campylobacter;Campylobacter jejuni
GCF_020718885.1	0	Campylobacter_jejuni_SHI4648	Bacteria;Campylobacterota;Epsilonproteobacteria;Campylobacterales;Campylobacteraceae;Campylobacter;Campylobacter jejuni
GCF_020719015.1	0	Campylobacter_jejuni_SHI5328	Bacteria;Campylobacterota;Epsilonproteobacteria;Campylobacterales;Campylobacteraceae;Campylobacter;Campylobacter jejuni
GCF_020719145.1	0	Campylobacter_jejuni_CMP10201	Bacteria;Campylobacterota;Epsilonproteobacteria;Campylobacterales;Campylobacteraceae;Campylobacter;Campylobacter jejuni
GCF_020719285.1	0	Campylobacter_jejuni_OBT12377	Bacteria;Campylobacterota;Epsilonproteobacteria;Campylobacterales;Campylobacteraceae;Campylobacter;Campylobacter jejuni
GCF_020719435.1	0	Campylobacter_jejuni_OBT12393	Bacteria;Campylobacterota;Epsilonproteobacteria;Campylobacterales;Campylobacteraceae;Campylobacter;Campylobacter jejuni
GCF_020719565.1	0	Campylobacter_jejuni_SHI3134	Bacteria;Campylobacterota;Epsilonproteobacteria;Campylobacterales;Campylobacteraceae;Campylobacter;Campylobacter jejuni
GCF_020719705.1	0	Campylobacter_jejuni_OBT12390	Bacteria;Campylobacterota;Epsilonproteobacteria;Campylobacterales;Campylobacteraceae;Campylobacter;Campylobacter jejuni
GCF_020719855.1	0	Campylobacter_jejuni_CMP10190	Bacteria;Campylobacterota;Epsilonproteobacteria;Campylobacterales;Campylobacteraceae;Campylobacter;Campylobacter jejuni
GCF_020720025.1	0	Campylobacter_jejuni_OBT12386	Bacteria;Campylobacterota;Epsilonproteobacteria;Campylobacterales;Campylobacteraceae;Campylobacter;Campylobacter jejuni
GCF_020720145.1	0	Campylobacter_jejuni_6-1198-19	Bacteria;Campylobacterota;Epsilonproteobacteria;Campylobacterales;Campylobacteraceae;Campylobacter;Campylobacter jejuni
GCF_020720295.1	0	Campylobacter_jejuni_6-1083-19	Bacteria;Campylobacterota;Epsilonproteobacteria;Campylobacterales;Campylobacteraceae;Campylobacter;Campylobacter jejuni
GCF_020720445.1	0	Campylobacter_jejuni_6-1197-19	Bacteria;Campylobacterota;Epsilonproteobacteria;Campylobacterales;Campylobacteraceae;Campylobacter;Campylobacter jejuni
GCF_020720575.1	0	Campylobacter_jejuni_6-897-19	Bacteria;Campylobacterota;Epsilonproteobacteria;Campylobacterales;Campylobacteraceae;Campylobacter;Campylobacter jejuni
GCF_020736145.1	0	Campylobacter_jejuni_FDAARGOS_1546	Bacteria;Campylobacterota;Epsilonproteobacteria;Campylobacterales;Campylobacteraceae;Campylobacter;Campylobacter jejuni
GCF_022220265.1	0	Campylobacter_jejuni_sub_jejuni_15065A	Bacteria;Campylobacterota;Epsilonproteobacteria;Campylobacterales;Campylobacteraceae;Campylobacter;Campylobacter jejuni
GCF_022220305.1	0	Campylobacter_jejuni_sub_jejuni_14991B	Bacteria;Campylobacterota;Epsilonproteobacteria;Campylobacterales;Campylobacteraceae;Campylobacter;Campylobacter jejuni
GCF_022220325.1	0	Campylobacter_jejuni_sub_jejuni_15597A	Bacteria;Campylobacterota;Epsilonproteobacteria;Campylobacterales;Campylobacteraceae;Campylobacter;Campylobacter jejuni
GCF_022220365.1	0	Campylobacter_jejuni_sub_jejuni_15363C	Bacteria;Campylobacterota;Epsilonproteobacteria;Campylobacterales;Campylobacteraceae;Campylobacter;Campylobacter jejuni
GCF_022220425.1	0	Campylobacter_jejuni_sub_jejuni_15516C	Bacteria;Campylobacterota;Epsilonproteobacteria;Campylobacterales;Campylobacteraceae;Campylobacter;Campylobacter jejuni
GCF_024181005.1	0	Campylobacter_jejuni_FORC_084	Bacteria;Campylobacterota;Epsilonproteobacteria;Campylobacterales;Campylobacteraceae;Campylobacter;Campylobacter jejuni
GCF_024181745.1	0	Campylobacter_jejuni_c021	Bacteria;Campylobacterota;Epsilonproteobacteria;Campylobacterales;Campylobacteraceae;Campylobacter;Campylobacter jejuni
GCF_024333985.1	0	Campylobacter_jejuni_MS2167	Bacteria;Campylobacterota;Epsilonproteobacteria;Campylobacterales;Campylobacteraceae;Campylobacter;Campylobacter jejuni
GCF_024334005.1	0	Campylobacter_jejuni_MS2074	Bacteria;Campylobacterota;Epsilonproteobacteria;Campylobacterales;Campylobacteraceae;Campylobacter;Campylobacter jejuni
GCF_024334025.1	0	Campylobacter_jejuni_MS2058	Bacteria;Campylobacterota;Epsilonproteobacteria;Campylobacterales;Campylobacteraceae;Campylobacter;Campylobacter jejuni
GCF_024334045.1	0	Campylobacter_jejuni_MS2005	Bacteria;Campylobacterota;Epsilonproteobacteria;Campylobacterales;Campylobacteraceae;Campylobacter;Campylobacter jejuni
GCF_024664295.1	0	Campylobacter_jejuni_2021_ZG_12	Bacteria;Campylobacterota;Epsilonproteobacteria;Campylobacterales;Campylobacteraceae;Campylobacter;Campylobacter jejuni
GCF_024664315.1	0	Campylobacter_jejuni_2021_ZG_08	Bacteria;Campylobacterota;Epsilonproteobacteria;Campylobacterales;Campylobacteraceae;Campylobacter;Campylobacter jejuni
GCF_024664335.1	0	Campylobacter_jejuni_2021_ZG_03	Bacteria;Campylobacterota;Epsilonproteobacteria;Campylobacterales;Campylobacteraceae;Campylobacter;Campylobacter jejuni
GCF_024664355.1	0	Campylobacter_jejuni_2021_ST_09	Bacteria;Campylobacterota;Epsilonproteobacteria;Campylobacterales;Campylobacteraceae;Campylobacter;Campylobacter jejuni
GCF_025135795.1	0	Campylobacter_jejuni_CJ510CC45	Bacteria;Campylobacterota;Epsilonproteobacteria;Campylobacterales;Campylobacteraceae;Campylobacter;Campylobacter jejuni
GCF_025152605.1	0	Campylobacter_jejuni_CS19	Bacteria;Campylobacterota;Epsilonproteobacteria;Campylobacterales;Campylobacteraceae;Campylobacter;Campylobacter jejuni
GCF_025200945.1	0	Campylobacter_jejuni_CS17	Bacteria;Campylobacterota;Epsilonproteobacteria;Campylobacterales;Campylobacteraceae;Campylobacter;Campylobacter jejuni
GCF_025215645.1	0	Campylobacter_jejuni_CJ518CC45	Bacteria;Campylobacterota;Epsilonproteobacteria;Campylobacterales;Campylobacteraceae;Campylobacter;Campylobacter jejuni
GCF_025232125.1	0	Campylobacter_jejuni_CJ007CC45	Bacteria;Campylobacterota;Epsilonproteobacteria;Campylobacterales;Campylobacteraceae;Campylobacter;Campylobacter jejuni
GCF_025232205.1	0	Campylobacter_jejuni_CJ021CC45	Bacteria;Campylobacterota;Epsilonproteobacteria;Campylobacterales;Campylobacteraceae;Campylobacter;Campylobacter jejuni
GCF_025232235.1	0	Campylobacter_jejuni_CJ015CC464	Bacteria;Campylobacterota;Epsilonproteobacteria;Campylobacterales;Campylobacteraceae;Campylobacter;Campylobacter jejuni
GCF_025232255.1	0	Campylobacter_jejuni_CJ508CC45	Bacteria;Campylobacterota;Epsilonproteobacteria;Campylobacterales;Campylobacteraceae;Campylobacter;Campylobacter jejuni
GCF_025232275.1	0	Campylobacter_jejuni_CJ517CC45	Bacteria;Campylobacterota;Epsilonproteobacteria;Campylobacterales;Campylobacteraceae;Campylobacter;Campylobacter jejuni
GCF_025232295.1	0	Campylobacter_jejuni_CJ511CC45	Bacteria;Campylobacterota;Epsilonproteobacteria;Campylobacterales;Campylobacteraceae;Campylobacter;Campylobacter jejuni
GCF_025232315.1	0	Campylobacter_jejuni_CJ020CC45	Bacteria;Campylobacterota;Epsilonproteobacteria;Campylobacterales;Campylobacteraceae;Campylobacter;Campylobacter jejuni
GCF_025232335.1	0	Campylobacter_jejuni_CJ048CCUA	Bacteria;Campylobacterota;Epsilonproteobacteria;Campylobacterales;Campylobacteraceae;Campylobacter;Campylobacter jejuni
GCF_025232355.1	0	Campylobacter_jejuni_CJ004CC45	Bacteria;Campylobacterota;Epsilonproteobacteria;Campylobacterales;Campylobacteraceae;Campylobacter;Campylobacter jejuni
GCF_025232495.1	0	Campylobacter_jejuni_CJ075CC460	Bacteria;Campylobacterota;Epsilonproteobacteria;Campylobacterales;Campylobacteraceae;Campylobacter;Campylobacter jejuni
GCF_025232515.1	0	Campylobacter_jejuni_CJ001CC354	Bacteria;Campylobacterota;Epsilonproteobacteria;Campylobacterales;Campylobacteraceae;Campylobacter;Campylobacter jejuni
GCF_025232535.1	0	Campylobacter_jejuni_CJ029CC45	Bacteria;Campylobacterota;Epsilonproteobacteria;Campylobacterales;Campylobacteraceae;Campylobacter;Campylobacter jejuni
GCF_025232555.1	0	Campylobacter_jejuni_CJ065CC48	Bacteria;Campylobacterota;Epsilonproteobacteria;Campylobacterales;Campylobacteraceae;Campylobacter;Campylobacter jejuni
GCF_025232575.1	0	Campylobacter_jejuni_CJ055CCUA	Bacteria;Campylobacterota;Epsilonproteobacteria;Campylobacterales;Campylobacteraceae;Campylobacter;Campylobacter jejuni
GCF_025232595.1	0	Campylobacter_jejuni_CJ512CC45	Bacteria;Campylobacterota;Epsilonproteobacteria;Campylobacterales;Campylobacteraceae;Campylobacter;Campylobacter jejuni
GCF_025232615.1	0	Campylobacter_jejuni_CJ509CC45	Bacteria;Campylobacterota;Epsilonproteobacteria;Campylobacterales;Campylobacteraceae;Campylobacter;Campylobacter jejuni
GCF_025232635.1	0	Campylobacter_jejuni_CJ514CC45	Bacteria;Campylobacterota;Epsilonproteobacteria;Campylobacterales;Campylobacteraceae;Campylobacter;Campylobacter jejuni
GCF_025232655.1	0	Campylobacter_jejuni_CJ516CC45	Bacteria;Campylobacterota;Epsilonproteobacteria;Campylobacterales;Campylobacteraceae;Campylobacter;Campylobacter jejuni
GCF_025790865.1	0	Campylobacter_jejuni_PNUSAC004956	Bacteria;Campylobacterota;Epsilonproteobacteria;Campylobacterales;Campylobacteraceae;Campylobacter;Campylobacter jejuni
GCF_029025025.1	0	Campylobacter_jejuni_BDS5	Bacteria;Campylobacterota;Epsilonproteobacteria;Campylobacterales;Campylobacteraceae;Campylobacter;Campylobacter jejuni
GCF_030035245.1	0	Campylobacter_jejuni_SKBC102	Bacteria;Campylobacterota;Epsilonproteobacteria;Campylobacterales;Campylobacteraceae;Campylobacter;Campylobacter jejuni
GCF_030035265.1	0	Campylobacter_jejuni_SKBC94	Bacteria;Campylobacterota;Epsilonproteobacteria;Campylobacterales;Campylobacteraceae;Campylobacter;Campylobacter jejuni
GCF_030035285.1	0	Campylobacter_jejuni_SKBC57	Bacteria;Campylobacterota;Epsilonproteobacteria;Campylobacterales;Campylobacteraceae;Campylobacter;Campylobacter jejuni
GCF_030035305.1	0	Campylobacter_jejuni_SKBC41	Bacteria;Campylobacterota;Epsilonproteobacteria;Campylobacterales;Campylobacteraceae;Campylobacter;Campylobacter jejuni
GCF_030035325.1	0	Campylobacter_jejuni_SKBC25	Bacteria;Campylobacterota;Epsilonproteobacteria;Campylobacterales;Campylobacteraceae;Campylobacter;Campylobacter jejuni
GCF_030035345.1	0	Campylobacter_jejuni_SKBC9	Bacteria;Campylobacterota;Epsilonproteobacteria;Campylobacterales;Campylobacteraceae;Campylobacter;Campylobacter jejuni
GCF_030035405.1	0	Campylobacter_jejuni_SKBC1	Bacteria;Campylobacterota;Epsilonproteobacteria;Campylobacterales;Campylobacteraceae;Campylobacter;Campylobacter jejuni
GCF_030664655.1	0	Campylobacter_jejuni_S33	Bacteria;Campylobacterota;Epsilonproteobacteria;Campylobacterales;Campylobacteraceae;Campylobacter;Campylobacter jejuni
GCF_030664675.1	0	Campylobacter_jejuni_S27	Bacteria;Campylobacterota;Epsilonproteobacteria;Campylobacterales;Campylobacteraceae;Campylobacter;Campylobacter jejuni
GCF_030664695.1	0	Campylobacter_jejuni_S36	Bacteria;Campylobacterota;Epsilonproteobacteria;Campylobacterales;Campylobacteraceae;Campylobacter;Campylobacter jejuni
GCF_033096585.1	0	Campylobacter_jejuni_BCH-10089	Bacteria;Campylobacterota;Epsilonproteobacteria;Campylobacterales;Campylobacteraceae;Campylobacter;Campylobacter jejuni
GCF_033096605.1	0	Campylobacter_jejuni_BCH-10091	Bacteria;Campylobacterota;Epsilonproteobacteria;Campylobacterales;Campylobacteraceae;Campylobacter;Campylobacter jejuni
GCF_033096645.1	0	Campylobacter_jejuni_BCH-10174	Bacteria;Campylobacterota;Epsilonproteobacteria;Campylobacterales;Campylobacteraceae;Campylobacter;Campylobacter jejuni
GCF_033096665.1	0	Campylobacter_jejuni_BCH-10190	Bacteria;Campylobacterota;Epsilonproteobacteria;Campylobacterales;Campylobacteraceae;Campylobacter;Campylobacter jejuni
GCF_033096705.1	0	Campylobacter_jejuni_BCH-10312	Bacteria;Campylobacterota;Epsilonproteobacteria;Campylobacterales;Campylobacteraceae;Campylobacter;Campylobacter jejuni
GCF_033096785.1	0	Campylobacter_jejuni_BCH-10518	Bacteria;Campylobacterota;Epsilonproteobacteria;Campylobacterales;Campylobacteraceae;Campylobacter;Campylobacter jejuni
GCF_033096805.1	0	Campylobacter_jejuni_BCH-10544	Bacteria;Campylobacterota;Epsilonproteobacteria;Campylobacterales;Campylobacteraceae;Campylobacter;Campylobacter jejuni
GCF_033096825.1	0	Campylobacter_jejuni_BCH-10569	Bacteria;Campylobacterota;Epsilonproteobacteria;Campylobacterales;Campylobacteraceae;Campylobacter;Campylobacter jejuni
GCF_033096845.1	0	Campylobacter_jejuni_BCH-10570	Bacteria;Campylobacterota;Epsilonproteobacteria;Campylobacterales;Campylobacteraceae;Campylobacter;Campylobacter jejuni
GCF_033096865.1	0	Campylobacter_jejuni_BCH-10579	Bacteria;Campylobacterota;Epsilonproteobacteria;Campylobacterales;Campylobacteraceae;Campylobacter;Campylobacter jejuni
GCF_033096885.1	0	Campylobacter_jejuni_BCH-10605	Bacteria;Campylobacterota;Epsilonproteobacteria;Campylobacterales;Campylobacteraceae;Campylobacter;Campylobacter jejuni
GCF_033096905.1	0	Campylobacter_jejuni_BCH-10611	Bacteria;Campylobacterota;Epsilonproteobacteria;Campylobacterales;Campylobacteraceae;Campylobacter;Campylobacter jejuni
GCF_033096925.1	0	Campylobacter_jejuni_BCH-10666	Bacteria;Campylobacterota;Epsilonproteobacteria;Campylobacterales;Campylobacteraceae;Campylobacter;Campylobacter jejuni
GCF_033096945.1	0	Campylobacter_jejuni_BCH-10767	Bacteria;Campylobacterota;Epsilonproteobacteria;Campylobacterales;Campylobacteraceae;Campylobacter;Campylobacter jejuni
GCF_033096965.1	0	Campylobacter_jejuni_BCH-10998	Bacteria;Campylobacterota;Epsilonproteobacteria;Campylobacterales;Campylobacteraceae;Campylobacter;Campylobacter jejuni
GCF_033096985.1	0	Campylobacter_jejuni_BCH-11000	Bacteria;Campylobacterota;Epsilonproteobacteria;Campylobacterales;Campylobacteraceae;Campylobacter;Campylobacter jejuni
GCF_033097025.1	0	Campylobacter_jejuni_BCH-11107	Bacteria;Campylobacterota;Epsilonproteobacteria;Campylobacterales;Campylobacteraceae;Campylobacter;Campylobacter jejuni
GCF_033097045.1	0	Campylobacter_jejuni_BCH-11253	Bacteria;Campylobacterota;Epsilonproteobacteria;Campylobacterales;Campylobacteraceae;Campylobacter;Campylobacter jejuni
GCF_033097065.1	0	Campylobacter_jejuni_BCH-11320	Bacteria;Campylobacterota;Epsilonproteobacteria;Campylobacterales;Campylobacteraceae;Campylobacter;Campylobacter jejuni
GCF_033097085.1	0	Campylobacter_jejuni_BCH-11348	Bacteria;Campylobacterota;Epsilonproteobacteria;Campylobacterales;Campylobacteraceae;Campylobacter;Campylobacter jejuni
GCF_033097105.1	0	Campylobacter_jejuni_BCH-11353	Bacteria;Campylobacterota;Epsilonproteobacteria;Campylobacterales;Campylobacteraceae;Campylobacter;Campylobacter jejuni
GCF_033097125.1	0	Campylobacter_jejuni_BCH-11447	Bacteria;Campylobacterota;Epsilonproteobacteria;Campylobacterales;Campylobacteraceae;Campylobacter;Campylobacter jejuni
GCF_033097165.1	0	Campylobacter_jejuni_BCH-11511	Bacteria;Campylobacterota;Epsilonproteobacteria;Campylobacterales;Campylobacteraceae;Campylobacter;Campylobacter jejuni
GCF_033097185.1	0	Campylobacter_jejuni_BCH-11527	Bacteria;Campylobacterota;Epsilonproteobacteria;Campylobacterales;Campylobacteraceae;Campylobacter;Campylobacter jejuni
GCF_033097225.1	0	Campylobacter_jejuni_IDH-11860	Bacteria;Campylobacterota;Epsilonproteobacteria;Campylobacterales;Campylobacteraceae;Campylobacter;Campylobacter jejuni
GCF_033097245.1	0	Campylobacter_jejuni_IDH-12128	Bacteria;Campylobacterota;Epsilonproteobacteria;Campylobacterales;Campylobacteraceae;Campylobacter;Campylobacter jejuni
GCF_033097265.1	0	Campylobacter_jejuni_IDH-12448	Bacteria;Campylobacterota;Epsilonproteobacteria;Campylobacterales;Campylobacteraceae;Campylobacter;Campylobacter jejuni
GCF_033097285.1	0	Campylobacter_jejuni_IDH-12583	Bacteria;Campylobacterota;Epsilonproteobacteria;Campylobacterales;Campylobacteraceae;Campylobacter;Campylobacter jejuni
GCF_033128325.1	0	Campylobacter_jejuni_BCH-10155	Bacteria;Campylobacterota;Epsilonproteobacteria;Campylobacterales;Campylobacteraceae;Campylobacter;Campylobacter jejuni
GCF_033128465.1	0	Campylobacter_jejuni_BCH-10330	Bacteria;Campylobacterota;Epsilonproteobacteria;Campylobacterales;Campylobacteraceae;Campylobacter;Campylobacter jejuni
GCF_033128585.1	0	Campylobacter_jejuni_BCH-10331	Bacteria;Campylobacterota;Epsilonproteobacteria;Campylobacterales;Campylobacteraceae;Campylobacter;Campylobacter jejuni
GCF_033128685.1	0	Campylobacter_jejuni_BCH-10335	Bacteria;Campylobacterota;Epsilonproteobacteria;Campylobacterales;Campylobacteraceae;Campylobacter;Campylobacter jejuni
GCF_033128825.1	0	Campylobacter_jejuni_BCH-10403	Bacteria;Campylobacterota;Epsilonproteobacteria;Campylobacterales;Campylobacteraceae;Campylobacter;Campylobacter jejuni
GCF_033129065.1	0	Campylobacter_jejuni_BCH-10539	Bacteria;Campylobacterota;Epsilonproteobacteria;Campylobacterales;Campylobacteraceae;Campylobacter;Campylobacter jejuni
GCF_033129205.1	0	Campylobacter_jejuni_BCH-10617	Bacteria;Campylobacterota;Epsilonproteobacteria;Campylobacterales;Campylobacteraceae;Campylobacter;Campylobacter jejuni
GCF_033129285.1	0	Campylobacter_jejuni_BCH-10632	Bacteria;Campylobacterota;Epsilonproteobacteria;Campylobacterales;Campylobacteraceae;Campylobacter;Campylobacter jejuni
GCF_033129305.1	0	Campylobacter_jejuni_BCH-10642	Bacteria;Campylobacterota;Epsilonproteobacteria;Campylobacterales;Campylobacteraceae;Campylobacter;Campylobacter jejuni
GCF_033129345.1	0	Campylobacter_jejuni_BCH-10881	Bacteria;Campylobacterota;Epsilonproteobacteria;Campylobacterales;Campylobacteraceae;Campylobacter;Campylobacter jejuni
GCF_033129365.1	0	Campylobacter_jejuni_BCH-10927	Bacteria;Campylobacterota;Epsilonproteobacteria;Campylobacterales;Campylobacteraceae;Campylobacter;Campylobacter jejuni
GCF_033129685.1	0	Campylobacter_jejuni_BCH-11399	Bacteria;Campylobacterota;Epsilonproteobacteria;Campylobacterales;Campylobacteraceae;Campylobacter;Campylobacter jejuni
GCF_033129825.1	0	Campylobacter_jejuni_BCH-11411	Bacteria;Campylobacterota;Epsilonproteobacteria;Campylobacterales;Campylobacteraceae;Campylobacter;Campylobacter jejuni
GCF_033129965.1	0	Campylobacter_jejuni_BCH-11457	Bacteria;Campylobacterota;Epsilonproteobacteria;Campylobacterales;Campylobacteraceae;Campylobacter;Campylobacter jejuni
GCF_033129985.1	0	Campylobacter_jejuni_BCH-11505	Bacteria;Campylobacterota;Epsilonproteobacteria;Campylobacterales;Campylobacteraceae;Campylobacter;Campylobacter jejuni
GCF_033130005.1	0	Campylobacter_jejuni_BCH-11515	Bacteria;Campylobacterota;Epsilonproteobacteria;Campylobacterales;Campylobacteraceae;Campylobacter;Campylobacter jejuni
GCF_033130025.1	0	Campylobacter_jejuni_BCH-11531	Bacteria;Campylobacterota;Epsilonproteobacteria;Campylobacterales;Campylobacteraceae;Campylobacter;Campylobacter jejuni
GCF_900475265.1	0	Campylobacter_jejuni_sub_jejuni_NCTC11168	Bacteria;Campylobacterota;Epsilonproteobacteria;Campylobacterales;Campylobacteraceae;Campylobacter;Campylobacter jejuni
GCF_900638165.1	0	Campylobacter_jejuni_NCTC13268	Bacteria;Campylobacterota;Epsilonproteobacteria;Campylobacterales;Campylobacteraceae;Campylobacter;Campylobacter jejuni
GCF_900638175.1	0	Campylobacter_jejuni_NCTC13266	Bacteria;Campylobacterota;Epsilonproteobacteria;Campylobacterales;Campylobacteraceae;Campylobacter;Campylobacter jejuni
GCF_900638185.1	0	Campylobacter_jejuni_NCTC13265	Bacteria;Campylobacterota;Epsilonproteobacteria;Campylobacterales;Campylobacteraceae;Campylobacter;Campylobacter jejuni
GCF_900638195.1	0	Campylobacter_jejuni_NCTC13261	Bacteria;Campylobacterota;Epsilonproteobacteria;Campylobacterales;Campylobacteraceae;Campylobacter;Campylobacter jejuni
GCF_900638205.1	0	Campylobacter_jejuni_NCTC13255	Bacteria;Campylobacterota;Epsilonproteobacteria;Campylobacterales;Campylobacteraceae;Campylobacter;Campylobacter jejuni
GCF_900638225.1	0	Campylobacter_jejuni_NCTC13257	Bacteria;Campylobacterota;Epsilonproteobacteria;Campylobacterales;Campylobacteraceae;Campylobacter;Campylobacter jejuni
GCF_900638235.1	0	Campylobacter_jejuni_sub_jejuni_NCTC12109	Bacteria;Campylobacterota;Epsilonproteobacteria;Campylobacterales;Campylobacteraceae;Campylobacter;Campylobacter jejuni
GCF_900638285.1	0	Campylobacter_jejuni_NCTC12851	Bacteria;Campylobacterota;Epsilonproteobacteria;Campylobacterales;Campylobacteraceae;Campylobacter;Campylobacter jejuni
GCF_900638365.1	0	Campylobacter_jejuni_sub_jejuni_NCTC10983	Bacteria;Campylobacterota;Epsilonproteobacteria;Campylobacterales;Campylobacteraceae;Campylobacter;Campylobacter jejuni
GCF_912579705.1	0	Campylobacter_jejuni_na	Bacteria;Campylobacterota;Epsilonproteobacteria;Campylobacterales;Campylobacteraceae;Campylobacter;Campylobacter jejuni
GCF_949281945.1	0	Campylobacter_jejuni_ST-19	Bacteria;Campylobacterota;Epsilonproteobacteria;Campylobacterales;Campylobacteraceae;Campylobacter;Campylobacter jejuni
GCF_949282005.1	0	Campylobacter_jejuni_ST-19	Bacteria;Campylobacterota;Epsilonproteobacteria;Campylobacterales;Campylobacteraceae;Campylobacter;Campylobacter jejuni
GCF_949282015.1	0	Campylobacter_jejuni_ST-19	Bacteria;Campylobacterota;Epsilonproteobacteria;Campylobacterales;Campylobacteraceae;Campylobacter;Campylobacter jejuni
GCF_949282045.1	0	Campylobacter_jejuni_ST-19	Bacteria;Campylobacterota;Epsilonproteobacteria;Campylobacterales;Campylobacteraceae;Campylobacter;Campylobacter jejuni
GCF_949282055.1	0	Campylobacter_jejuni_ST-19	Bacteria;Campylobacterota;Epsilonproteobacteria;Campylobacterales;Campylobacteraceae;Campylobacter;Campylobacter jejuni
GCF_949282065.1	0	Campylobacter_jejuni_ST-19	Bacteria;Campylobacterota;Epsilonproteobacteria;Campylobacterales;Campylobacteraceae;Campylobacter;Campylobacter jejuni
GCF_002139915.1	0	Campylobacter_lanienae_NCTC_13003	Bacteria;Campylobacterota;Epsilonproteobacteria;Campylobacterales;Campylobacteraceae;Campylobacter;Campylobacter lanienae
GCF_002139935.1	0	Campylobacter_lanienae_NCTC_13004	Bacteria;Campylobacterota;Epsilonproteobacteria;Campylobacterales;Campylobacteraceae;Campylobacter;Campylobacter lanienae
GCF_902385725.1	0	Campylobacter_lanienae	Bacteria;Campylobacterota;Epsilonproteobacteria;Campylobacterales;Campylobacteraceae;Campylobacter;Campylobacter lanienae
GCA_014931195.1	0	Campylobacter_lari_2014D-0218	Bacteria;Campylobacterota;Epsilonproteobacteria;Campylobacterales;Campylobacteraceae;Campylobacter;Campylobacter lari
GCF_000019205.1	0	Campylobacter_lari_RM2100_ATCC_BAA-1060D	Bacteria;Campylobacterota;Epsilonproteobacteria;Campylobacterales;Campylobacteraceae;Campylobacter;Campylobacter lari
GCF_000816225.1	0	Campylobacter_lari_sub_concheus_LMG_11760	Bacteria;Campylobacterota;Epsilonproteobacteria;Campylobacterales;Campylobacteraceae;Campylobacter;Campylobacter lari
GCF_000816365.1	0	Campylobacter_lari_NCTC_11845	Bacteria;Campylobacterota;Epsilonproteobacteria;Campylobacterales;Campylobacteraceae;Campylobacter;Campylobacter lari
GCF_000816385.2	0	Campylobacter_lari_CCUG_22395	Bacteria;Campylobacterota;Epsilonproteobacteria;Campylobacterales;Campylobacteraceae;Campylobacter;Campylobacter lari
GCF_000816405.1	0	Campylobacter_lari_RM16701	Bacteria;Campylobacterota;Epsilonproteobacteria;Campylobacterales;Campylobacteraceae;Campylobacter;Campylobacter lari
GCF_000816425.1	0	Campylobacter_lari_RM16712	Bacteria;Campylobacterota;Epsilonproteobacteria;Campylobacterales;Campylobacteraceae;Campylobacter;Campylobacter lari
GCF_001017575.1	0	Campylobacter_lari_Slaughter_Beach	Bacteria;Campylobacterota;Epsilonproteobacteria;Campylobacterales;Campylobacteraceae;Campylobacter;Campylobacter lari
GCF_008245025.1	0	Campylobacter_lari_sub_concheus_LMG_21009	Bacteria;Campylobacterota;Epsilonproteobacteria;Campylobacterales;Campylobacteraceae;Campylobacter;Campylobacter lari
GCF_010469945.1	0	Campylobacter_lari_SCHS02	Bacteria;Campylobacterota;Epsilonproteobacteria;Campylobacterales;Campylobacteraceae;Campylobacter;Campylobacter lari
GCF_013372185.1	0	Campylobacter_lari_sub_lari_LMG_8846	Bacteria;Campylobacterota;Epsilonproteobacteria;Campylobacterales;Campylobacteraceae;Campylobacter;Campylobacter lari
GCF_016726265.1	0	Campylobacter_lari_FDAARGOS_1101	Bacteria;Campylobacterota;Epsilonproteobacteria;Campylobacterales;Campylobacteraceae;Campylobacter;Campylobacter lari
GCF_033129525.1	0	Campylobacter_lari_BCH-10973	Bacteria;Campylobacterota;Epsilonproteobacteria;Campylobacterales;Campylobacteraceae;Campylobacter;Campylobacter lari
GCF_900638335.1	0	Campylobacter_lari_NCTC11937	Bacteria;Campylobacterota;Epsilonproteobacteria;Campylobacterales;Campylobacteraceae;Campylobacter;Campylobacter lari
GCF_004803775.1	1	Campylobacter_mucosalis_CCUG_21559	Bacteria;Campylobacterota;Epsilonproteobacteria;Campylobacterales;Campylobacteraceae;Campylobacter;Campylobacter mucosalis
GCF_013372205.1	1	Campylobacter_mucosalis_ATCC_43264	Bacteria;Campylobacterota;Epsilonproteobacteria;Campylobacterales;Campylobacteraceae;Campylobacter;Campylobacter mucosalis
GCF_018968685.1	0	Campylobacter_novaezeelandiae_W441b	Bacteria;Campylobacterota;Epsilonproteobacteria;Campylobacterales;Campylobacteraceae;Campylobacter;Campylobacter novaezeelandiae
GCF_013201605.1	0	Campylobacter_ornithocola_LMG_29815	Bacteria;Campylobacterota;Epsilonproteobacteria;Campylobacterales;Campylobacteraceae;Campylobacter;Campylobacter ornithocola
GCF_000816785.1	0	Campylobacter_peloridis_LMG_23910	Bacteria;Campylobacterota;Epsilonproteobacteria;Campylobacterales;Campylobacteraceae;Campylobacter;Campylobacter peloridis
GCF_014931075.1	0	Campylobacter_peloridis_2016D-0074	Bacteria;Campylobacterota;Epsilonproteobacteria;Campylobacterales;Campylobacteraceae;Campylobacter;Campylobacter peloridis
GCF_002021925.1	0	Campylobacter_pinnipediorum_sub_pinnipediorum_RM17260	Bacteria;Campylobacterota;Epsilonproteobacteria;Campylobacterales;Campylobacteraceae;Campylobacter;Campylobacter pinnipediorum
GCF_002021945.1	0	Campylobacter_pinnipediorum_sub_pinnipediorum_RM17261	Bacteria;Campylobacterota;Epsilonproteobacteria;Campylobacterales;Campylobacteraceae;Campylobacter;Campylobacter pinnipediorum
GCF_002021965.1	0	Campylobacter_pinnipediorum_sub_pinnipediorum_RM17262	Bacteria;Campylobacterota;Epsilonproteobacteria;Campylobacterales;Campylobacteraceae;Campylobacter;Campylobacter pinnipediorum
GCF_002021985.1	1	Campylobacter_pinnipediorum_sub_caledonicus_M302106	Bacteria;Campylobacterota;Epsilonproteobacteria;Campylobacterales;Campylobacteraceae;Campylobacter;Campylobacter pinnipediorum
GCF_002022005.1	1	Campylobacter_pinnipediorum_sub_caledonicus_M3411105	Bacteria;Campylobacterota;Epsilonproteobacteria;Campylobacterales;Campylobacteraceae;Campylobacter;Campylobacter pinnipediorum
GCF_004803795.1	0	Campylobacter_rectus_ATCC_33238	Bacteria;Campylobacterota;Epsilonproteobacteria;Campylobacterales;Campylobacteraceae;Campylobacter;Campylobacter rectus
GCF_020736205.1	0	Campylobacter_rectus_FDAARGOS_1549	Bacteria;Campylobacterota;Epsilonproteobacteria;Campylobacterales;Campylobacteraceae;Campylobacter;Campylobacter rectus
GCF_004803815.1	0	Campylobacter_showae_ATCC_51146	Bacteria;Campylobacterota;Epsilonproteobacteria;Campylobacterales;Campylobacteraceae;Campylobacter;Campylobacter showae
GCF_900699785.1	0	Campylobacter_showae_na	Bacteria;Campylobacterota;Epsilonproteobacteria;Campylobacterales;Campylobacteraceae;Campylobacter;Campylobacter showae
GCF_002220735.1	0	Campylobacter_sputorum_bv._faecalis_CCUG_20703	Bacteria;Campylobacterota;Epsilonproteobacteria;Campylobacterales;Campylobacteraceae;Campylobacter;Campylobacter sputorum
GCF_002220755.1	0	Campylobacter_sputorum_bv._paraureolyticus_LMG_11764_LMG_17589	Bacteria;Campylobacterota;Epsilonproteobacteria;Campylobacterales;Campylobacteraceae;Campylobacter;Campylobacter sputorum
GCF_002220775.1	0	Campylobacter_sputorum_RM8705	Bacteria;Campylobacterota;Epsilonproteobacteria;Campylobacterales;Campylobacteraceae;Campylobacter;Campylobacter sputorum
GCF_002220795.1	0	Campylobacter_sputorum_aub_sputorum_RM3237	Bacteria;Campylobacterota;Epsilonproteobacteria;Campylobacterales;Campylobacteraceae;Campylobacter;Campylobacter sputorum
GCF_008245005.1	0	Campylobacter_sputorum_sub_sputorum_LMG_7795	Bacteria;Campylobacterota;Epsilonproteobacteria;Campylobacterales;Campylobacteraceae;Campylobacter;Campylobacter sputorum
GCF_000816265.1	0	Campylobacter_subantarcticus_LMG_24374	Bacteria;Campylobacterota;Epsilonproteobacteria;Campylobacterales;Campylobacteraceae;Campylobacter;Campylobacter subantarcticus
GCF_000816305.1	0	Campylobacter_subantarcticus_LMG_24377	Bacteria;Campylobacterota;Epsilonproteobacteria;Campylobacterales;Campylobacteraceae;Campylobacter;Campylobacter subantarcticus
GCA_014931115.1	0	Campylobacter_upsaliensis_D6824	Bacteria;Campylobacterota;Epsilonproteobacteria;Campylobacterales;Campylobacteraceae;Campylobacter;Campylobacter upsaliensis
GCF_013372245.1	0	Campylobacter_upsaliensis_RM3940	Bacteria;Campylobacterota;Epsilonproteobacteria;Campylobacterales;Campylobacteraceae;Campylobacter;Campylobacter upsaliensis
GCF_014068875.1	0	Campylobacter_upsaliensis_FDAARGOS_736	Bacteria;Campylobacterota;Epsilonproteobacteria;Campylobacterales;Campylobacteraceae;Campylobacter;Campylobacter upsaliensis
GCF_900637395.1	0	Campylobacter_upsaliensis_NCTC11541	Bacteria;Campylobacterota;Epsilonproteobacteria;Campylobacterales;Campylobacteraceae;Campylobacter;Campylobacter upsaliensis
GCF_916098255.1	0	Campylobacter_upsaliensis_Campylobacter_upsaliensis_CCUG_14913	Bacteria;Campylobacterota;Epsilonproteobacteria;Campylobacterales;Campylobacteraceae;Campylobacter;Campylobacter upsaliensis
GCF_916098265.1	0	Campylobacter_upsaliensis_Campylobacter_upsaliensis_17-M197059	Bacteria;Campylobacterota;Epsilonproteobacteria;Campylobacterales;Campylobacteraceae;Campylobacter;Campylobacter upsaliensis
GCF_001190755.1	1	Campylobacter_ureolyticus_RIGS_9880	Bacteria;Campylobacterota;Epsilonproteobacteria;Campylobacterales;Campylobacteraceae;Campylobacter;Campylobacter ureolyticus
GCF_012273175.1	0	Campylobacter_ureolyticus_FDAARGOS_673	Bacteria;Campylobacterota;Epsilonproteobacteria;Campylobacterales;Campylobacteraceae;Campylobacter;Campylobacter ureolyticus
GCF_013372225.1	1	Campylobacter_ureolyticus_LMG_6451	Bacteria;Campylobacterota;Epsilonproteobacteria;Campylobacterales;Campylobacteraceae;Campylobacter;Campylobacter ureolyticus
GCF_016766895.1	1	Campylobacter_ureolyticus_FDAARGOS_1102	Bacteria;Campylobacterota;Epsilonproteobacteria;Campylobacterales;Campylobacteraceae;Campylobacter;Campylobacter ureolyticus
GCF_000816345.1	0	Campylobacter_volucris_LMG_24379	Bacteria;Campylobacterota;Epsilonproteobacteria;Campylobacterales;Campylobacteraceae;Campylobacter;Campylobacter volucris
GCF_004345045.1	0	Campylobacter_volucris_2014D-0083	Bacteria;Campylobacterota;Epsilonproteobacteria;Campylobacterales;Campylobacteraceae;Campylobacter;Campylobacter volucris
GCF_008245045.1	0	Campylobacter_volucris_LMG_24380	Bacteria;Campylobacterota;Epsilonproteobacteria;Campylobacterales;Campylobacteraceae;Campylobacter;Campylobacter volucris
GCF_014217995.1	0	Campylobacter_vulpis_25113	Bacteria;Campylobacterota;Epsilonproteobacteria;Campylobacterales;Campylobacteraceae;Campylobacter;Campylobacter vulpis
GCF_013416015.1	0	Candidatus_Campylobacter_infans_19S00001	Bacteria;Campylobacterota;Epsilonproteobacteria;Campylobacterales;Campylobacteraceae;Campylobacter;Campylobacter infans
GCF_019702925.1	0	Campylobacter_19-13652	Bacteria;Campylobacterota;Epsilonproteobacteria;Campylobacterales;Campylobacteraceae;Campylobacter;Campylobacter sp. 19-13652
GCF_014931215.1	0	Campylobacter_2014D-0216	Bacteria;Campylobacterota;Epsilonproteobacteria;Campylobacterales;Campylobacteraceae;Campylobacter;Campylobacter sp. 2014D-0216
GCF_013201975.1	0	Campylobacter_CCUG_57310	Bacteria;Campylobacterota;Epsilonproteobacteria;Campylobacterales;Campylobacteraceae;Campylobacter;Campylobacter sp. CCUG 57310
GCF_012897395.1	0	Campylobacter_CFSAN093224	Bacteria;Campylobacterota;Epsilonproteobacteria;Campylobacterales;Campylobacteraceae;Campylobacter;Campylobacter sp. CFSAN093224
GCF_012897595.1	0	Campylobacter_CFSAN093226	Bacteria;Campylobacterota;Epsilonproteobacteria;Campylobacterales;Campylobacteraceae;Campylobacter;Campylobacter sp. CFSAN093226
GCF_012897855.1	0	Campylobacter_CFSAN093227	Bacteria;Campylobacterota;Epsilonproteobacteria;Campylobacterales;Campylobacteraceae;Campylobacter;Campylobacter sp. CFSAN093227
GCF_012898015.1	0	Campylobacter_CFSAN093238	Bacteria;Campylobacterota;Epsilonproteobacteria;Campylobacterales;Campylobacteraceae;Campylobacter;Campylobacter sp. CFSAN093238
GCF_012889595.1	0	Campylobacter_CFSAN093241	Bacteria;Campylobacterota;Epsilonproteobacteria;Campylobacterales;Campylobacteraceae;Campylobacter;Campylobacter sp. CFSAN093241
GCF_012889415.1	0	Campylobacter_CFSAN093246	Bacteria;Campylobacterota;Epsilonproteobacteria;Campylobacterales;Campylobacteraceae;Campylobacter;Campylobacter sp. CFSAN093246
GCF_012889735.1	0	Campylobacter_CFSAN093256	Bacteria;Campylobacterota;Epsilonproteobacteria;Campylobacterales;Campylobacteraceae;Campylobacter;Campylobacter sp. CFSAN093256
GCF_012889985.1	0	Campylobacter_CFSAN093259	Bacteria;Campylobacterota;Epsilonproteobacteria;Campylobacterales;Campylobacteraceae;Campylobacter;Campylobacter sp. CFSAN093259
GCF_012890095.1	0	Campylobacter_CFSAN093260	Bacteria;Campylobacterota;Epsilonproteobacteria;Campylobacterales;Campylobacteraceae;Campylobacter;Campylobacter sp. CFSAN093260
GCF_027797465.1	0	Campylobacter_CN_NE2_Cn_NE2	Bacteria;Campylobacterota;Epsilonproteobacteria;Campylobacterales;Campylobacteraceae;Campylobacter;Campylobacter sp. CN_NE2
GCF_027797495.1	0	Campylobacter_CS_NA3_Cs_NA3	Bacteria;Campylobacterota;Epsilonproteobacteria;Campylobacterales;Campylobacteraceae;Campylobacter;Campylobacter sp. CS_NA3
GCF_022369435.1	0	Campylobacter_RM10537	Bacteria;Campylobacterota;Epsilonproteobacteria;Campylobacterales;Campylobacteraceae;Campylobacter;Campylobacter sp. RM10537
GCF_002139875.1	0	Campylobacter_RM12175	Bacteria;Campylobacterota;Epsilonproteobacteria;Campylobacterales;Campylobacteraceae;Campylobacter;Campylobacter sp. RM12175
GCF_022369475.1	1	Campylobacter_RM12651	Bacteria;Campylobacterota;Epsilonproteobacteria;Campylobacterales;Campylobacteraceae;Campylobacter;Campylobacter sp. RM12651
GCF_025319965.1	0	Campylobacter_RM16187	Bacteria;Campylobacterota;Epsilonproteobacteria;Campylobacterales;Campylobacteraceae;Campylobacter;Campylobacter sp. RM16187
GCF_004803855.2	0	Campylobacter_RM16192	Bacteria;Campylobacterota;Epsilonproteobacteria;Campylobacterales;Campylobacteraceae;Campylobacter;Campylobacter sp. RM16192
GCF_000816245.1	0	Campylobacter_RM16704	Bacteria;Campylobacterota;Epsilonproteobacteria;Campylobacterales;Campylobacteraceae;Campylobacter;Campylobacter sp. RM16704
GCF_022369455.1	0	Campylobacter_RM5004	Bacteria;Campylobacterota;Epsilonproteobacteria;Campylobacterales;Campylobacteraceae;Campylobacter;Campylobacter sp. RM5004
GCF_002139855.1	0	Campylobacter_RM6137	Bacteria;Campylobacterota;Epsilonproteobacteria;Campylobacterales;Campylobacteraceae;Campylobacter;Campylobacter sp. RM6137
GCF_004803835.1	0	Campylobacter_RM6914	Bacteria;Campylobacterota;Epsilonproteobacteria;Campylobacterales;Campylobacteraceae;Campylobacter;Campylobacter sp. RM6914
GCF_002139895.1	0	Campylobacter_RM8964	Bacteria;Campylobacterota;Epsilonproteobacteria;Campylobacterales;Campylobacteraceae;Campylobacter;Campylobacter sp. RM8964
GCF_027797205.1	0	Campylobacter_VBCF_01_NA2	Bacteria;Campylobacterota;Epsilonproteobacteria;Campylobacterales;Campylobacteraceae;Campylobacter;Campylobacter sp. VBCF_01 NA2
GCF_000009305.1	0	Helicobacter_acinonychis_Sheeba	Bacteria;Campylobacterota;Epsilonproteobacteria;Campylobacterales;Helicobacteraceae;Helicobacter;Helicobacter acinonychis
GCF_900198455.1	0	Helicobacter_acinonychis_na	Bacteria;Campylobacterota;Epsilonproteobacteria;Campylobacterales;Helicobacteraceae;Helicobacter;Helicobacter acinonychis
GCF_003097575.1	0	Helicobacter_apodemus_SCJK1	Bacteria;Campylobacterota;Epsilonproteobacteria;Campylobacterales;Helicobacteraceae;Helicobacter;Helicobacter apodemus
GCF_001999985.1	0	Helicobacter_bilis_AAQJH	Bacteria;Campylobacterota;Epsilonproteobacteria;Campylobacterales;Helicobacteraceae;Helicobacter;Helicobacter bilis
GCF_000237285.1	0	Helicobacter_bizzozeronii_CIII-1	Bacteria;Campylobacterota;Epsilonproteobacteria;Campylobacterales;Helicobacteraceae;Helicobacter;Helicobacter bizzozeronii
GCF_000162575.1	0	Helicobacter_canadensis_MIT_98-5491	Bacteria;Campylobacterota;Epsilonproteobacteria;Campylobacterales;Helicobacteraceae;Helicobacter;Helicobacter canadensis
GCF_902381655.1	0	Helicobacter_canadensis	Bacteria;Campylobacterota;Epsilonproteobacteria;Campylobacterales;Helicobacteraceae;Helicobacter;Helicobacter canadensis
GCF_902381735.1	0	Helicobacter_canis_na	Bacteria;Campylobacterota;Epsilonproteobacteria;Campylobacterales;Helicobacteraceae;Helicobacter;Helicobacter canis
GCF_000259255.1	0	Helicobacter_cetorum_MIT_00-7128	Bacteria;Campylobacterota;Epsilonproteobacteria;Campylobacterales;Helicobacteraceae;Helicobacter;Helicobacter cetorum
GCF_000259275.1	0	Helicobacter_cetorum_MIT_99-5656	Bacteria;Campylobacterota;Epsilonproteobacteria;Campylobacterales;Helicobacteraceae;Helicobacter;Helicobacter cetorum
GCF_900638485.1	1	Helicobacter_cholecystus_NCTC13205	Bacteria;Campylobacterota;Epsilonproteobacteria;Campylobacterales;Helicobacteraceae;Helicobacter;Helicobacter cholecystus
GCF_000284635.1	0	Helicobacter_cinaedi_PAGU611	Bacteria;Campylobacterota;Epsilonproteobacteria;Campylobacterales;Helicobacteraceae;Helicobacter;Helicobacter cinaedi
GCF_000349975.1	0	Helicobacter_cinaedi_CCUG_18818_ATCC_BAA-847	Bacteria;Campylobacterota;Epsilonproteobacteria;Campylobacterales;Helicobacteraceae;Helicobacter;Helicobacter cinaedi
GCF_003130625.1	0	Helicobacter_cinaedi	Bacteria;Campylobacterota;Epsilonproteobacteria;Campylobacterales;Helicobacteraceae;Helicobacter;Helicobacter cinaedi
GCF_003213725.2	0	Helicobacter_cinaedi_P01D0000	Bacteria;Campylobacterota;Epsilonproteobacteria;Campylobacterales;Helicobacteraceae;Helicobacter;Helicobacter cinaedi
GCF_003213825.2	0	Helicobacter_cinaedi_P03D0629	Bacteria;Campylobacterota;Epsilonproteobacteria;Campylobacterales;Helicobacteraceae;Helicobacter;Helicobacter cinaedi
GCF_003214155.2	0	Helicobacter_cinaedi_P06D0798	Bacteria;Campylobacterota;Epsilonproteobacteria;Campylobacterales;Helicobacteraceae;Helicobacter;Helicobacter cinaedi
GCF_003574195.1	0	Helicobacter_cinaedi_MRY08-1234	Bacteria;Campylobacterota;Epsilonproteobacteria;Campylobacterales;Helicobacteraceae;Helicobacter;Helicobacter cinaedi
GCF_014931095.1	0	Helicobacter_cinaedi_D7095	Bacteria;Campylobacterota;Epsilonproteobacteria;Campylobacterales;Helicobacteraceae;Helicobacter;Helicobacter cinaedi
GCF_014931155.1	0	Helicobacter_cinaedi_2017D-0197	Bacteria;Campylobacterota;Epsilonproteobacteria;Campylobacterales;Helicobacteraceae;Helicobacter;Helicobacter cinaedi
GCF_021655575.1	0	Helicobacter_cinaedi_T36	Bacteria;Campylobacterota;Epsilonproteobacteria;Campylobacterales;Helicobacteraceae;Helicobacter;Helicobacter cinaedi
GCF_021655595.1	0	Helicobacter_cinaedi_94105	Bacteria;Campylobacterota;Epsilonproteobacteria;Campylobacterales;Helicobacteraceae;Helicobacter;Helicobacter cinaedi
GCF_902381705.1	0	Helicobacter_cinaedi	Bacteria;Campylobacterota;Epsilonproteobacteria;Campylobacterales;Helicobacteraceae;Helicobacter;Helicobacter cinaedi
GCF_001693335.1	0	Helicobacter_enhydrae_MIT_01-6242	Bacteria;Campylobacterota;Epsilonproteobacteria;Campylobacterales;Helicobacteraceae;Helicobacter;Helicobacter enhydrae
GCF_000200595.1	0	Helicobacter_felis_ATCC_49179	Bacteria;Campylobacterota;Epsilonproteobacteria;Campylobacterales;Helicobacteraceae;Helicobacter;Helicobacter felis
GCF_000319205.1	0	Helicobacter_heilmannii_ASB1.4_type_strain_ASB1.4	Bacteria;Campylobacterota;Epsilonproteobacteria;Campylobacterales;Helicobacteraceae;Helicobacter;Helicobacter heilmannii
GCF_025998055.1	0	Helicobacter_heilmannii_type	Bacteria;Campylobacterota;Epsilonproteobacteria;Campylobacterales;Helicobacteraceae;Helicobacter;Helicobacter heilmannii
GCF_000007905.1	0	Helicobacter_hepaticus_ATCC_51449	Bacteria;Campylobacterota;Epsilonproteobacteria;Campylobacterales;Helicobacteraceae;Helicobacter;Helicobacter hepaticus
GCF_001602095.1	0	Helicobacter_himalayensis_YS1	Bacteria;Campylobacterota;Epsilonproteobacteria;Campylobacterales;Helicobacteraceae;Helicobacter;Helicobacter himalayensis
GCF_000091985.1	1	Helicobacter_mustelae_12198	Bacteria;Campylobacterota;Epsilonproteobacteria;Campylobacterales;Helicobacteraceae;Helicobacter;Helicobacter mustelae
GCF_900476215.1	1	Helicobacter_mustelae_NCTC12198	Bacteria;Campylobacterota;Epsilonproteobacteria;Campylobacterales;Helicobacteraceae;Helicobacter;Helicobacter mustelae
GCF_900638355.1	0	Helicobacter_pullorum_NCTC13154	Bacteria;Campylobacterota;Epsilonproteobacteria;Campylobacterales;Helicobacteraceae;Helicobacter;Helicobacter pullorum
GCF_000008785.1	0	Helicobacter_pylori_J99	Bacteria;Campylobacterota;Epsilonproteobacteria;Campylobacterales;Helicobacteraceae;Helicobacter;Helicobacter pylori
GCF_000011725.1	0	Helicobacter_pylori_51	Bacteria;Campylobacterota;Epsilonproteobacteria;Campylobacterales;Helicobacteraceae;Helicobacter;Helicobacter pylori
GCF_000013245.1	0	Helicobacter_pylori_HPAG1	Bacteria;Campylobacterota;Epsilonproteobacteria;Campylobacterales;Helicobacteraceae;Helicobacter;Helicobacter pylori
GCF_000020245.1	0	Helicobacter_pylori_Shi470	Bacteria;Campylobacterota;Epsilonproteobacteria;Campylobacterales;Helicobacteraceae;Helicobacter;Helicobacter pylori
GCF_000021165.1	0	Helicobacter_pylori_G27	Bacteria;Campylobacterota;Epsilonproteobacteria;Campylobacterales;Helicobacteraceae;Helicobacter;Helicobacter pylori
GCF_000021465.1	0	Helicobacter_pylori_P12	Bacteria;Campylobacterota;Epsilonproteobacteria;Campylobacterales;Helicobacteraceae;Helicobacter;Helicobacter pylori
GCF_000023805.1	0	Helicobacter_pylori_52	Bacteria;Campylobacterota;Epsilonproteobacteria;Campylobacterales;Helicobacteraceae;Helicobacter;Helicobacter pylori
GCF_000091345.1	0	Helicobacter_pylori_B38	Bacteria;Campylobacterota;Epsilonproteobacteria;Campylobacterales;Helicobacteraceae;Helicobacter;Helicobacter pylori
GCF_000093185.1	0	Helicobacter_pylori_v225d	Bacteria;Campylobacterota;Epsilonproteobacteria;Campylobacterales;Helicobacteraceae;Helicobacter;Helicobacter pylori
GCF_000148855.1	0	Helicobacter_pylori_SJM180	Bacteria;Campylobacterota;Epsilonproteobacteria;Campylobacterales;Helicobacteraceae;Helicobacter;Helicobacter pylori
GCF_000148875.1	0	Helicobacter_pylori_PeCan4	Bacteria;Campylobacterota;Epsilonproteobacteria;Campylobacterales;Helicobacteraceae;Helicobacter;Helicobacter pylori
GCF_000148895.1	0	Helicobacter_pylori_Cuz20	Bacteria;Campylobacterota;Epsilonproteobacteria;Campylobacterales;Helicobacteraceae;Helicobacter;Helicobacter pylori
GCF_000148915.1	0	Helicobacter_pylori_Sat464	Bacteria;Campylobacterota;Epsilonproteobacteria;Campylobacterales;Helicobacteraceae;Helicobacter;Helicobacter pylori
GCF_000178935.2	0	Helicobacter_pylori_35A	Bacteria;Campylobacterota;Epsilonproteobacteria;Campylobacterales;Helicobacteraceae;Helicobacter;Helicobacter pylori
GCF_000185185.1	0	Helicobacter_pylori_India7	Bacteria;Campylobacterota;Epsilonproteobacteria;Campylobacterales;Helicobacteraceae;Helicobacter;Helicobacter pylori
GCF_000185205.1	0	Helicobacter_pylori_Gambia9424	Bacteria;Campylobacterota;Epsilonproteobacteria;Campylobacterales;Helicobacteraceae;Helicobacter;Helicobacter pylori
GCF_000185225.1	0	Helicobacter_pylori_Lithuania75	Bacteria;Campylobacterota;Epsilonproteobacteria;Campylobacterales;Helicobacteraceae;Helicobacter;Helicobacter pylori
GCF_000185245.1	0	Helicobacter_pylori_SouthAfrica7	Bacteria;Campylobacterota;Epsilonproteobacteria;Campylobacterales;Helicobacteraceae;Helicobacter;Helicobacter pylori
GCF_000196755.1	0	Helicobacter_pylori_B8	Bacteria;Campylobacterota;Epsilonproteobacteria;Campylobacterales;Helicobacteraceae;Helicobacter;Helicobacter pylori
GCF_000213135.1	0	Helicobacter_pylori_83	Bacteria;Campylobacterota;Epsilonproteobacteria;Campylobacterales;Helicobacteraceae;Helicobacter;Helicobacter pylori
GCF_000224535.1	0	Helicobacter_pylori_Puno120	Bacteria;Campylobacterota;Epsilonproteobacteria;Campylobacterales;Helicobacteraceae;Helicobacter;Helicobacter pylori
GCF_000224555.1	0	Helicobacter_pylori_Puno135	Bacteria;Campylobacterota;Epsilonproteobacteria;Campylobacterales;Helicobacteraceae;Helicobacter;Helicobacter pylori
GCF_000224575.1	0	Helicobacter_pylori_SNT49_Santal49	Bacteria;Campylobacterota;Epsilonproteobacteria;Campylobacterales;Helicobacteraceae;Helicobacter;Helicobacter pylori
GCF_000255955.1	0	Helicobacter_pylori_ELS37	Bacteria;Campylobacterota;Epsilonproteobacteria;Campylobacterales;Helicobacteraceae;Helicobacter;Helicobacter pylori
GCF_000259235.1	0	Helicobacter_pylori_HUP-B14	Bacteria;Campylobacterota;Epsilonproteobacteria;Campylobacterales;Helicobacteraceae;Helicobacter;Helicobacter pylori
GCF_000270005.1	0	Helicobacter_pylori_F16	Bacteria;Campylobacterota;Epsilonproteobacteria;Campylobacterales;Helicobacteraceae;Helicobacter;Helicobacter pylori
GCF_000270025.1	0	Helicobacter_pylori_F30	Bacteria;Campylobacterota;Epsilonproteobacteria;Campylobacterales;Helicobacteraceae;Helicobacter;Helicobacter pylori
GCF_000270045.1	0	Helicobacter_pylori_F32	Bacteria;Campylobacterota;Epsilonproteobacteria;Campylobacterales;Helicobacteraceae;Helicobacter;Helicobacter pylori
GCF_000270065.1	0	Helicobacter_pylori_F57	Bacteria;Campylobacterota;Epsilonproteobacteria;Campylobacterales;Helicobacteraceae;Helicobacter;Helicobacter pylori
GCF_000277365.1	0	Helicobacter_pylori_Shi417	Bacteria;Campylobacterota;Epsilonproteobacteria;Campylobacterales;Helicobacteraceae;Helicobacter;Helicobacter pylori
GCF_000277385.1	0	Helicobacter_pylori_Shi169	Bacteria;Campylobacterota;Epsilonproteobacteria;Campylobacterales;Helicobacteraceae;Helicobacter;Helicobacter pylori
GCF_000277405.1	0	Helicobacter_pylori_Shi112	Bacteria;Campylobacterota;Epsilonproteobacteria;Campylobacterales;Helicobacteraceae;Helicobacter;Helicobacter pylori
GCF_000277425.1	0	Helicobacter_pylori_PeCan18	Bacteria;Campylobacterota;Epsilonproteobacteria;Campylobacterales;Helicobacteraceae;Helicobacter;Helicobacter pylori
GCF_000307795.1	0	Helicobacter_pylori_26695	Bacteria;Campylobacterota;Epsilonproteobacteria;Campylobacterales;Helicobacteraceae;Helicobacter;Helicobacter pylori
GCF_000307815.1	0	Helicobacter_pylori_Rif1	Bacteria;Campylobacterota;Epsilonproteobacteria;Campylobacterales;Helicobacteraceae;Helicobacter;Helicobacter pylori
GCF_000307835.1	0	Helicobacter_pylori_Rif2	Bacteria;Campylobacterota;Epsilonproteobacteria;Campylobacterales;Helicobacteraceae;Helicobacter;Helicobacter pylori
GCF_000315955.1	0	Helicobacter_pylori_Aklavik117	Bacteria;Campylobacterota;Epsilonproteobacteria;Campylobacterales;Helicobacteraceae;Helicobacter;Helicobacter pylori
GCF_000317875.1	0	Helicobacter_pylori_Aklavik86	Bacteria;Campylobacterota;Epsilonproteobacteria;Campylobacterales;Helicobacteraceae;Helicobacter;Helicobacter pylori
GCF_000333835.2	0	Helicobacter_pylori_A45	Bacteria;Campylobacterota;Epsilonproteobacteria;Campylobacterales;Helicobacteraceae;Helicobacter;Helicobacter pylori
GCF_000348865.1	0	Helicobacter_pylori_OK113	Bacteria;Campylobacterota;Epsilonproteobacteria;Campylobacterales;Helicobacteraceae;Helicobacter;Helicobacter pylori
GCF_000348885.1	0	Helicobacter_pylori_OK310	Bacteria;Campylobacterota;Epsilonproteobacteria;Campylobacterales;Helicobacteraceae;Helicobacter;Helicobacter pylori
GCF_000392455.3	0	Helicobacter_pylori_UM032	Bacteria;Campylobacterota;Epsilonproteobacteria;Campylobacterales;Helicobacteraceae;Helicobacter;Helicobacter pylori
GCF_000392475.3	0	Helicobacter_pylori_UM299	Bacteria;Campylobacterota;Epsilonproteobacteria;Campylobacterales;Helicobacteraceae;Helicobacter;Helicobacter pylori
GCF_000392515.3	0	Helicobacter_pylori_UM037	Bacteria;Campylobacterota;Epsilonproteobacteria;Campylobacterales;Helicobacteraceae;Helicobacter;Helicobacter pylori
GCF_000392535.3	0	Helicobacter_pylori_UM066	Bacteria;Campylobacterota;Epsilonproteobacteria;Campylobacterales;Helicobacteraceae;Helicobacter;Helicobacter pylori
GCF_000439295.2	0	Helicobacter_pylori_UM298	Bacteria;Campylobacterota;Epsilonproteobacteria;Campylobacterales;Helicobacteraceae;Helicobacter;Helicobacter pylori
GCF_000498315.1	0	Helicobacter_pylori_BM012A	Bacteria;Campylobacterota;Epsilonproteobacteria;Campylobacterales;Helicobacteraceae;Helicobacter;Helicobacter pylori
GCF_000498335.1	0	Helicobacter_pylori_BM012S	Bacteria;Campylobacterota;Epsilonproteobacteria;Campylobacterales;Helicobacteraceae;Helicobacter;Helicobacter pylori
GCF_000600045.1	0	Helicobacter_pylori_oki102	Bacteria;Campylobacterota;Epsilonproteobacteria;Campylobacterales;Helicobacteraceae;Helicobacter;Helicobacter pylori
GCF_000600085.1	0	Helicobacter_pylori_oki112	Bacteria;Campylobacterota;Epsilonproteobacteria;Campylobacterales;Helicobacteraceae;Helicobacter;Helicobacter pylori
GCF_000600125.1	0	Helicobacter_pylori_oki128	Bacteria;Campylobacterota;Epsilonproteobacteria;Campylobacterales;Helicobacteraceae;Helicobacter;Helicobacter pylori
GCF_000600145.1	0	Helicobacter_pylori_oki154	Bacteria;Campylobacterota;Epsilonproteobacteria;Campylobacterales;Helicobacteraceae;Helicobacter;Helicobacter pylori
GCF_000600165.1	0	Helicobacter_pylori_oki422	Bacteria;Campylobacterota;Epsilonproteobacteria;Campylobacterales;Helicobacteraceae;Helicobacter;Helicobacter pylori
GCF_000600185.1	0	Helicobacter_pylori_oki673	Bacteria;Campylobacterota;Epsilonproteobacteria;Campylobacterales;Helicobacteraceae;Helicobacter;Helicobacter pylori
GCF_000600205.1	0	Helicobacter_pylori_oki828	Bacteria;Campylobacterota;Epsilonproteobacteria;Campylobacterales;Helicobacteraceae;Helicobacter;Helicobacter pylori
GCF_000600225.1	0	Helicobacter_pylori_oki898	Bacteria;Campylobacterota;Epsilonproteobacteria;Campylobacterales;Helicobacteraceae;Helicobacter;Helicobacter pylori
GCF_000685625.1	0	Helicobacter_pylori_J166	Bacteria;Campylobacterota;Epsilonproteobacteria;Campylobacterales;Helicobacteraceae;Helicobacter;Helicobacter pylori
GCF_000685665.1	0	Helicobacter_pylori_BM013A	Bacteria;Campylobacterota;Epsilonproteobacteria;Campylobacterales;Helicobacteraceae;Helicobacter;Helicobacter pylori
GCF_000685705.1	0	Helicobacter_pylori_BM012B	Bacteria;Campylobacterota;Epsilonproteobacteria;Campylobacterales;Helicobacteraceae;Helicobacter;Helicobacter pylori
GCF_000685745.1	0	Helicobacter_pylori_BM013B	Bacteria;Campylobacterota;Epsilonproteobacteria;Campylobacterales;Helicobacteraceae;Helicobacter;Helicobacter pylori
GCF_000826985.1	0	Helicobacter_pylori_26695-1	Bacteria;Campylobacterota;Epsilonproteobacteria;Campylobacterales;Helicobacteraceae;Helicobacter;Helicobacter pylori
GCF_000827025.1	0	Helicobacter_pylori_26695-1MET	Bacteria;Campylobacterota;Epsilonproteobacteria;Campylobacterales;Helicobacteraceae;Helicobacter;Helicobacter pylori
GCF_000828955.1	0	Helicobacter_pylori_NY40	Bacteria;Campylobacterota;Epsilonproteobacteria;Campylobacterales;Helicobacteraceae;Helicobacter;Helicobacter pylori
GCF_000829095.1	0	Helicobacter_pylori_26695-1	Bacteria;Campylobacterota;Epsilonproteobacteria;Campylobacterales;Helicobacteraceae;Helicobacter;Helicobacter pylori
GCF_000829115.1	0	Helicobacter_pylori_26695-1CL	Bacteria;Campylobacterota;Epsilonproteobacteria;Campylobacterales;Helicobacteraceae;Helicobacter;Helicobacter pylori
GCF_000829135.1	0	Helicobacter_pylori_26695-1CH	Bacteria;Campylobacterota;Epsilonproteobacteria;Campylobacterales;Helicobacteraceae;Helicobacter;Helicobacter pylori
GCF_000982695.1	0	Helicobacter_pylori_J99	Bacteria;Campylobacterota;Epsilonproteobacteria;Campylobacterales;Helicobacteraceae;Helicobacter;Helicobacter pylori
GCF_001433515.1	0	Helicobacter_pylori_7C	Bacteria;Campylobacterota;Epsilonproteobacteria;Campylobacterales;Helicobacteraceae;Helicobacter;Helicobacter pylori
GCF_001653375.1	0	Helicobacter_pylori_L7	Bacteria;Campylobacterota;Epsilonproteobacteria;Campylobacterales;Helicobacteraceae;Helicobacter;Helicobacter pylori
GCF_001653395.1	0	Helicobacter_pylori_DU15	Bacteria;Campylobacterota;Epsilonproteobacteria;Campylobacterales;Helicobacteraceae;Helicobacter;Helicobacter pylori
GCF_001653415.1	0	Helicobacter_pylori_CC33C	Bacteria;Campylobacterota;Epsilonproteobacteria;Campylobacterales;Helicobacteraceae;Helicobacter;Helicobacter pylori
GCF_001653435.1	0	Helicobacter_pylori_ausabrJ05	Bacteria;Campylobacterota;Epsilonproteobacteria;Campylobacterales;Helicobacteraceae;Helicobacter;Helicobacter pylori
GCF_001653455.1	0	Helicobacter_pylori_K26A1	Bacteria;Campylobacterota;Epsilonproteobacteria;Campylobacterales;Helicobacteraceae;Helicobacter;Helicobacter pylori
GCF_001653475.1	0	Helicobacter_pylori_PNG84A	Bacteria;Campylobacterota;Epsilonproteobacteria;Campylobacterales;Helicobacteraceae;Helicobacter;Helicobacter pylori
GCF_001991095.1	0	Helicobacter_pylori_PMSS1	Bacteria;Campylobacterota;Epsilonproteobacteria;Campylobacterales;Helicobacteraceae;Helicobacter;Helicobacter pylori
GCF_002005525.1	0	Helicobacter_pylori_SS1	Bacteria;Campylobacterota;Epsilonproteobacteria;Campylobacterales;Helicobacteraceae;Helicobacter;Helicobacter pylori
GCF_002222575.1	0	Helicobacter_pylori_G272	Bacteria;Campylobacterota;Epsilonproteobacteria;Campylobacterales;Helicobacteraceae;Helicobacter;Helicobacter pylori
GCF_002356595.1	0	Helicobacter_pylori_HPJP26	Bacteria;Campylobacterota;Epsilonproteobacteria;Campylobacterales;Helicobacteraceae;Helicobacter;Helicobacter pylori
GCF_002357315.1	0	Helicobacter_pylori_MKM5	Bacteria;Campylobacterota;Epsilonproteobacteria;Campylobacterales;Helicobacteraceae;Helicobacter;Helicobacter pylori
GCF_002357335.1	0	Helicobacter_pylori_F28	Bacteria;Campylobacterota;Epsilonproteobacteria;Campylobacterales;Helicobacteraceae;Helicobacter;Helicobacter pylori
GCF_002357355.1	0	Helicobacter_pylori_F38	Bacteria;Campylobacterota;Epsilonproteobacteria;Campylobacterales;Helicobacteraceae;Helicobacter;Helicobacter pylori
GCF_002357375.1	0	Helicobacter_pylori_F63	Bacteria;Campylobacterota;Epsilonproteobacteria;Campylobacterales;Helicobacteraceae;Helicobacter;Helicobacter pylori
GCF_002357395.1	0	Helicobacter_pylori_F51	Bacteria;Campylobacterota;Epsilonproteobacteria;Campylobacterales;Helicobacteraceae;Helicobacter;Helicobacter pylori
GCF_002357415.1	0	Helicobacter_pylori_F78	Bacteria;Campylobacterota;Epsilonproteobacteria;Campylobacterales;Helicobacteraceae;Helicobacter;Helicobacter pylori
GCF_002357435.1	0	Helicobacter_pylori_F13	Bacteria;Campylobacterota;Epsilonproteobacteria;Campylobacterales;Helicobacteraceae;Helicobacter;Helicobacter pylori
GCF_002357455.1	0	Helicobacter_pylori_F17	Bacteria;Campylobacterota;Epsilonproteobacteria;Campylobacterales;Helicobacteraceae;Helicobacter;Helicobacter pylori
GCF_002357475.1	0	Helicobacter_pylori_F18	Bacteria;Campylobacterota;Epsilonproteobacteria;Campylobacterales;Helicobacteraceae;Helicobacter;Helicobacter pylori
GCF_002357495.1	0	Helicobacter_pylori_F209	Bacteria;Campylobacterota;Epsilonproteobacteria;Campylobacterales;Helicobacteraceae;Helicobacter;Helicobacter pylori
GCF_002357515.1	0	Helicobacter_pylori_F20	Bacteria;Campylobacterota;Epsilonproteobacteria;Campylobacterales;Helicobacteraceae;Helicobacter;Helicobacter pylori
GCF_002357535.1	0	Helicobacter_pylori_F210	Bacteria;Campylobacterota;Epsilonproteobacteria;Campylobacterales;Helicobacteraceae;Helicobacter;Helicobacter pylori
GCF_002357555.1	0	Helicobacter_pylori_F211	Bacteria;Campylobacterota;Epsilonproteobacteria;Campylobacterales;Helicobacteraceae;Helicobacter;Helicobacter pylori
GCF_002357575.1	0	Helicobacter_pylori_F21	Bacteria;Campylobacterota;Epsilonproteobacteria;Campylobacterales;Helicobacteraceae;Helicobacter;Helicobacter pylori
GCF_002357595.1	0	Helicobacter_pylori_F23	Bacteria;Campylobacterota;Epsilonproteobacteria;Campylobacterales;Helicobacteraceae;Helicobacter;Helicobacter pylori
GCF_002357615.1	0	Helicobacter_pylori_F24	Bacteria;Campylobacterota;Epsilonproteobacteria;Campylobacterales;Helicobacteraceae;Helicobacter;Helicobacter pylori
GCF_002357635.1	0	Helicobacter_pylori_F55	Bacteria;Campylobacterota;Epsilonproteobacteria;Campylobacterales;Helicobacteraceae;Helicobacter;Helicobacter pylori
GCF_002357655.1	0	Helicobacter_pylori_F67	Bacteria;Campylobacterota;Epsilonproteobacteria;Campylobacterales;Helicobacteraceae;Helicobacter;Helicobacter pylori
GCF_002357675.1	0	Helicobacter_pylori_F70	Bacteria;Campylobacterota;Epsilonproteobacteria;Campylobacterales;Helicobacteraceae;Helicobacter;Helicobacter pylori
GCF_002357695.1	0	Helicobacter_pylori_F72	Bacteria;Campylobacterota;Epsilonproteobacteria;Campylobacterales;Helicobacteraceae;Helicobacter;Helicobacter pylori
GCF_002357715.1	0	Helicobacter_pylori_F75	Bacteria;Campylobacterota;Epsilonproteobacteria;Campylobacterales;Helicobacteraceae;Helicobacter;Helicobacter pylori
GCF_002357735.1	0	Helicobacter_pylori_F90	Bacteria;Campylobacterota;Epsilonproteobacteria;Campylobacterales;Helicobacteraceae;Helicobacter;Helicobacter pylori
GCF_002357755.1	0	Helicobacter_pylori_F94	Bacteria;Campylobacterota;Epsilonproteobacteria;Campylobacterales;Helicobacteraceae;Helicobacter;Helicobacter pylori
GCF_002357775.1	0	Helicobacter_pylori_MKF10	Bacteria;Campylobacterota;Epsilonproteobacteria;Campylobacterales;Helicobacteraceae;Helicobacter;Helicobacter pylori
GCF_002357795.1	0	Helicobacter_pylori_MKF3	Bacteria;Campylobacterota;Epsilonproteobacteria;Campylobacterales;Helicobacteraceae;Helicobacter;Helicobacter pylori
GCF_002357815.1	0	Helicobacter_pylori_MKF8	Bacteria;Campylobacterota;Epsilonproteobacteria;Campylobacterales;Helicobacteraceae;Helicobacter;Helicobacter pylori
GCF_002357835.1	0	Helicobacter_pylori_MKM1	Bacteria;Campylobacterota;Epsilonproteobacteria;Campylobacterales;Helicobacteraceae;Helicobacter;Helicobacter pylori
GCF_002357855.1	0	Helicobacter_pylori_MKM6	Bacteria;Campylobacterota;Epsilonproteobacteria;Campylobacterales;Helicobacteraceae;Helicobacter;Helicobacter pylori
GCF_002906495.1	0	Helicobacter_pylori_dRdM1	Bacteria;Campylobacterota;Epsilonproteobacteria;Campylobacterales;Helicobacteraceae;Helicobacter;Helicobacter pylori
GCF_002906535.1	0	Helicobacter_pylori_26695-dR	Bacteria;Campylobacterota;Epsilonproteobacteria;Campylobacterales;Helicobacteraceae;Helicobacter;Helicobacter pylori
GCF_002906555.1	0	Helicobacter_pylori_26695-dRdM2	Bacteria;Campylobacterota;Epsilonproteobacteria;Campylobacterales;Helicobacteraceae;Helicobacter;Helicobacter pylori
GCF_002951975.1	0	Helicobacter_pylori_B128_1	Bacteria;Campylobacterota;Epsilonproteobacteria;Campylobacterales;Helicobacteraceae;Helicobacter;Helicobacter pylori
GCF_002952175.1	0	Helicobacter_pylori_B128_2	Bacteria;Campylobacterota;Epsilonproteobacteria;Campylobacterales;Helicobacteraceae;Helicobacter;Helicobacter pylori
GCF_002952195.1	0	Helicobacter_pylori_B128_3	Bacteria;Campylobacterota;Epsilonproteobacteria;Campylobacterales;Helicobacteraceae;Helicobacter;Helicobacter pylori
GCF_002952275.1	0	Helicobacter_pylori_7.13_1	Bacteria;Campylobacterota;Epsilonproteobacteria;Campylobacterales;Helicobacteraceae;Helicobacter;Helicobacter pylori
GCF_002952395.1	0	Helicobacter_pylori_7.13_D2a	Bacteria;Campylobacterota;Epsilonproteobacteria;Campylobacterales;Helicobacteraceae;Helicobacter;Helicobacter pylori
GCF_002952415.1	0	Helicobacter_pylori_7.13_D2b	Bacteria;Campylobacterota;Epsilonproteobacteria;Campylobacterales;Helicobacteraceae;Helicobacter;Helicobacter pylori
GCF_002952435.1	0	Helicobacter_pylori_7.13_D2c	Bacteria;Campylobacterota;Epsilonproteobacteria;Campylobacterales;Helicobacteraceae;Helicobacter;Helicobacter pylori
GCF_002952455.1	0	Helicobacter_pylori_7.13_D3a	Bacteria;Campylobacterota;Epsilonproteobacteria;Campylobacterales;Helicobacteraceae;Helicobacter;Helicobacter pylori
GCF_002952475.1	0	Helicobacter_pylori_7.13_D3b	Bacteria;Campylobacterota;Epsilonproteobacteria;Campylobacterales;Helicobacteraceae;Helicobacter;Helicobacter pylori
GCF_002952495.1	0	Helicobacter_pylori_na	Bacteria;Campylobacterota;Epsilonproteobacteria;Campylobacterales;Helicobacteraceae;Helicobacter;Helicobacter pylori
GCF_002952515.1	0	Helicobacter_pylori_7.13_R3c	Bacteria;Campylobacterota;Epsilonproteobacteria;Campylobacterales;Helicobacteraceae;Helicobacter;Helicobacter pylori
GCF_002952535.1	0	Helicobacter_pylori_7.13_R3b	Bacteria;Campylobacterota;Epsilonproteobacteria;Campylobacterales;Helicobacteraceae;Helicobacter;Helicobacter pylori
GCF_002952555.1	0	Helicobacter_pylori_7.13_R2c	Bacteria;Campylobacterota;Epsilonproteobacteria;Campylobacterales;Helicobacteraceae;Helicobacter;Helicobacter pylori
GCF_002952575.1	0	Helicobacter_pylori_7.13_R2a	Bacteria;Campylobacterota;Epsilonproteobacteria;Campylobacterales;Helicobacteraceae;Helicobacter;Helicobacter pylori
GCF_002952595.1	0	Helicobacter_pylori_7.13_R1c	Bacteria;Campylobacterota;Epsilonproteobacteria;Campylobacterales;Helicobacteraceae;Helicobacter;Helicobacter pylori
GCF_002952615.1	0	Helicobacter_pylori_7.13_R3a	Bacteria;Campylobacterota;Epsilonproteobacteria;Campylobacterales;Helicobacteraceae;Helicobacter;Helicobacter pylori
GCF_002952635.1	0	Helicobacter_pylori_7.13_R2b	Bacteria;Campylobacterota;Epsilonproteobacteria;Campylobacterales;Helicobacteraceae;Helicobacter;Helicobacter pylori
GCF_002952655.1	0	Helicobacter_pylori_7.13_R1b	Bacteria;Campylobacterota;Epsilonproteobacteria;Campylobacterales;Helicobacteraceae;Helicobacter;Helicobacter pylori
GCF_002952675.1	0	Helicobacter_pylori_7.13_R1a	Bacteria;Campylobacterota;Epsilonproteobacteria;Campylobacterales;Helicobacteraceae;Helicobacter;Helicobacter pylori
GCF_002953555.1	0	Helicobacter_pylori_dRdM2addM2	Bacteria;Campylobacterota;Epsilonproteobacteria;Campylobacterales;Helicobacteraceae;Helicobacter;Helicobacter pylori
GCF_002983705.1	0	Helicobacter_pylori_FDAARGOS_300	Bacteria;Campylobacterota;Epsilonproteobacteria;Campylobacterales;Helicobacteraceae;Helicobacter;Helicobacter pylori
GCF_003050665.1	0	Helicobacter_pylori_FDAARGOS_298	Bacteria;Campylobacterota;Epsilonproteobacteria;Campylobacterales;Helicobacteraceae;Helicobacter;Helicobacter pylori
GCF_003636855.2	0	Helicobacter_pylori_HP14039	Bacteria;Campylobacterota;Epsilonproteobacteria;Campylobacterales;Helicobacteraceae;Helicobacter;Helicobacter pylori
GCF_003711165.1	0	Helicobacter_pylori_Hp_TH2099	Bacteria;Campylobacterota;Epsilonproteobacteria;Campylobacterales;Helicobacteraceae;Helicobacter;Helicobacter pylori
GCF_003855475.1	0	Helicobacter_pylori_Hpbs1	Bacteria;Campylobacterota;Epsilonproteobacteria;Campylobacterales;Helicobacteraceae;Helicobacter;Helicobacter pylori
GCF_003939085.1	0	Helicobacter_pylori_HP42K	Bacteria;Campylobacterota;Epsilonproteobacteria;Campylobacterales;Helicobacteraceae;Helicobacter;Helicobacter pylori
GCF_003957395.1	0	Helicobacter_pylori_H-137	Bacteria;Campylobacterota;Epsilonproteobacteria;Campylobacterales;Helicobacteraceae;Helicobacter;Helicobacter pylori
GCF_004088075.1	0	Helicobacter_pylori_Hpbs3	Bacteria;Campylobacterota;Epsilonproteobacteria;Campylobacterales;Helicobacteraceae;Helicobacter;Helicobacter pylori
GCF_004088155.1	0	Helicobacter_pylori_Hpbs2	Bacteria;Campylobacterota;Epsilonproteobacteria;Campylobacterales;Helicobacteraceae;Helicobacter;Helicobacter pylori
GCF_004295525.1	0	Helicobacter_pylori_ATCC_43504	Bacteria;Campylobacterota;Epsilonproteobacteria;Campylobacterales;Helicobacteraceae;Helicobacter;Helicobacter pylori
GCF_004295545.1	0	Helicobacter_pylori_PMSS1	Bacteria;Campylobacterota;Epsilonproteobacteria;Campylobacterales;Helicobacteraceae;Helicobacter;Helicobacter pylori
GCF_006337265.1	0	Helicobacter_pylori_479-A2-EK4	Bacteria;Campylobacterota;Epsilonproteobacteria;Campylobacterales;Helicobacteraceae;Helicobacter;Helicobacter pylori
GCF_006337285.1	0	Helicobacter_pylori_476-A2-EK2	Bacteria;Campylobacterota;Epsilonproteobacteria;Campylobacterales;Helicobacteraceae;Helicobacter;Helicobacter pylori
GCF_006337305.1	0	Helicobacter_pylori_381-F-EK9	Bacteria;Campylobacterota;Epsilonproteobacteria;Campylobacterales;Helicobacteraceae;Helicobacter;Helicobacter pylori
GCF_006337325.1	0	Helicobacter_pylori_381-C-EK1	Bacteria;Campylobacterota;Epsilonproteobacteria;Campylobacterales;Helicobacteraceae;Helicobacter;Helicobacter pylori
GCF_006337345.1	0	Helicobacter_pylori_169-C-EK8	Bacteria;Campylobacterota;Epsilonproteobacteria;Campylobacterales;Helicobacteraceae;Helicobacter;Helicobacter pylori
GCF_006337365.1	0	Helicobacter_pylori_25-A-EK9	Bacteria;Campylobacterota;Epsilonproteobacteria;Campylobacterales;Helicobacteraceae;Helicobacter;Helicobacter pylori
GCF_006337385.1	0	Helicobacter_pylori_21-F-EK1	Bacteria;Campylobacterota;Epsilonproteobacteria;Campylobacterales;Helicobacteraceae;Helicobacter;Helicobacter pylori
GCF_006337405.1	0	Helicobacter_pylori_19-C-EK1	Bacteria;Campylobacterota;Epsilonproteobacteria;Campylobacterales;Helicobacteraceae;Helicobacter;Helicobacter pylori
GCF_006337425.1	0	Helicobacter_pylori_476-A-EK5	Bacteria;Campylobacterota;Epsilonproteobacteria;Campylobacterales;Helicobacteraceae;Helicobacter;Helicobacter pylori
GCF_006337445.1	0	Helicobacter_pylori_381-A-EK4	Bacteria;Campylobacterota;Epsilonproteobacteria;Campylobacterales;Helicobacteraceae;Helicobacter;Helicobacter pylori
GCF_006337465.1	0	Helicobacter_pylori_280-A-EK1	Bacteria;Campylobacterota;Epsilonproteobacteria;Campylobacterales;Helicobacteraceae;Helicobacter;Helicobacter pylori
GCF_006337485.1	0	Helicobacter_pylori_173-A-EK1	Bacteria;Campylobacterota;Epsilonproteobacteria;Campylobacterales;Helicobacteraceae;Helicobacter;Helicobacter pylori
GCF_006337625.1	0	Helicobacter_pylori_169-A-EK5	Bacteria;Campylobacterota;Epsilonproteobacteria;Campylobacterales;Helicobacteraceae;Helicobacter;Helicobacter pylori
GCF_006337745.1	0	Helicobacter_pylori_26-A-EK1	Bacteria;Campylobacterota;Epsilonproteobacteria;Campylobacterales;Helicobacteraceae;Helicobacter;Helicobacter pylori
GCF_006337875.1	0	Helicobacter_pylori_24-A-EK1	Bacteria;Campylobacterota;Epsilonproteobacteria;Campylobacterales;Helicobacteraceae;Helicobacter;Helicobacter pylori
GCF_006338045.1	0	Helicobacter_pylori_23-A-EK1	Bacteria;Campylobacterota;Epsilonproteobacteria;Campylobacterales;Helicobacteraceae;Helicobacter;Helicobacter pylori
GCF_006338145.1	0	Helicobacter_pylori_21-A-EK1	Bacteria;Campylobacterota;Epsilonproteobacteria;Campylobacterales;Helicobacteraceae;Helicobacter;Helicobacter pylori
GCF_006338285.1	0	Helicobacter_pylori_20-A-EK1	Bacteria;Campylobacterota;Epsilonproteobacteria;Campylobacterales;Helicobacteraceae;Helicobacter;Helicobacter pylori
GCF_006338415.1	0	Helicobacter_pylori_19-A-EK3	Bacteria;Campylobacterota;Epsilonproteobacteria;Campylobacterales;Helicobacteraceae;Helicobacter;Helicobacter pylori
GCF_006338545.1	0	Helicobacter_pylori_13-A-EK8	Bacteria;Campylobacterota;Epsilonproteobacteria;Campylobacterales;Helicobacteraceae;Helicobacter;Helicobacter pylori
GCF_006338685.1	0	Helicobacter_pylori_479-C2-EK2	Bacteria;Campylobacterota;Epsilonproteobacteria;Campylobacterales;Helicobacteraceae;Helicobacter;Helicobacter pylori
GCF_006338815.1	0	Helicobacter_pylori_476-C-EK5	Bacteria;Campylobacterota;Epsilonproteobacteria;Campylobacterales;Helicobacteraceae;Helicobacter;Helicobacter pylori
GCF_006338945.1	0	Helicobacter_pylori_479-C-EK2	Bacteria;Campylobacterota;Epsilonproteobacteria;Campylobacterales;Helicobacteraceae;Helicobacter;Helicobacter pylori
GCF_006339065.1	0	Helicobacter_pylori_478-A-EK1	Bacteria;Campylobacterota;Epsilonproteobacteria;Campylobacterales;Helicobacteraceae;Helicobacter;Helicobacter pylori
GCF_006339235.1	0	Helicobacter_pylori_25-A-EK1	Bacteria;Campylobacterota;Epsilonproteobacteria;Campylobacterales;Helicobacteraceae;Helicobacter;Helicobacter pylori
GCF_006339365.1	0	Helicobacter_pylori_5-A-EK1	Bacteria;Campylobacterota;Epsilonproteobacteria;Campylobacterales;Helicobacteraceae;Helicobacter;Helicobacter pylori
GCF_006874685.1	0	Helicobacter_pylori_USU101	Bacteria;Campylobacterota;Epsilonproteobacteria;Campylobacterales;Helicobacteraceae;Helicobacter;Helicobacter pylori
GCF_007794935.1	0	Helicobacter_pylori_B128_7.13	Bacteria;Campylobacterota;Epsilonproteobacteria;Campylobacterales;Helicobacteraceae;Helicobacter;Helicobacter pylori
GCF_007836735.1	0	Helicobacter_pylori_B125A	Bacteria;Campylobacterota;Epsilonproteobacteria;Campylobacterales;Helicobacteraceae;Helicobacter;Helicobacter pylori
GCF_007836855.1	0	Helicobacter_pylori_7.13	Bacteria;Campylobacterota;Epsilonproteobacteria;Campylobacterales;Helicobacteraceae;Helicobacter;Helicobacter pylori
GCF_007843535.1	0	Helicobacter_pylori_B147	Bacteria;Campylobacterota;Epsilonproteobacteria;Campylobacterales;Helicobacteraceae;Helicobacter;Helicobacter pylori
GCF_007843715.1	0	Helicobacter_pylori_J182	Bacteria;Campylobacterota;Epsilonproteobacteria;Campylobacterales;Helicobacteraceae;Helicobacter;Helicobacter pylori
GCF_007843915.1	0	Helicobacter_pylori_B140	Bacteria;Campylobacterota;Epsilonproteobacteria;Campylobacterales;Helicobacteraceae;Helicobacter;Helicobacter pylori
GCF_007844035.1	0	Helicobacter_pylori_B136A	Bacteria;Campylobacterota;Epsilonproteobacteria;Campylobacterales;Helicobacteraceae;Helicobacter;Helicobacter pylori
GCF_007844055.1	0	Helicobacter_pylori_B130A	Bacteria;Campylobacterota;Epsilonproteobacteria;Campylobacterales;Helicobacteraceae;Helicobacter;Helicobacter pylori
GCF_007844075.1	0	Helicobacter_pylori_B128	Bacteria;Campylobacterota;Epsilonproteobacteria;Campylobacterales;Helicobacteraceae;Helicobacter;Helicobacter pylori
GCF_008026375.1	0	Helicobacter_pylori_C-Mx-2011-152	Bacteria;Campylobacterota;Epsilonproteobacteria;Campylobacterales;Helicobacteraceae;Helicobacter;Helicobacter pylori
GCF_008026815.1	0	Helicobacter_pylori_C-Mx-2011-145	Bacteria;Campylobacterota;Epsilonproteobacteria;Campylobacterales;Helicobacteraceae;Helicobacter;Helicobacter pylori
GCF_008027235.1	0	Helicobacter_pylori_C-Mx-2010-5	Bacteria;Campylobacterota;Epsilonproteobacteria;Campylobacterales;Helicobacteraceae;Helicobacter;Helicobacter pylori
GCF_008027395.1	0	Helicobacter_pylori_C-Mx-2010-3	Bacteria;Campylobacterota;Epsilonproteobacteria;Campylobacterales;Helicobacteraceae;Helicobacter;Helicobacter pylori
GCF_008027775.1	0	Helicobacter_pylori_C-Mx-2008-31	Bacteria;Campylobacterota;Epsilonproteobacteria;Campylobacterales;Helicobacteraceae;Helicobacter;Helicobacter pylori
GCF_008032975.1	0	Helicobacter_pylori_G-Mx-2006-152	Bacteria;Campylobacterota;Epsilonproteobacteria;Campylobacterales;Helicobacteraceae;Helicobacter;Helicobacter pylori
GCF_008033075.1	0	Helicobacter_pylori_G-Mx-2003-108	Bacteria;Campylobacterota;Epsilonproteobacteria;Campylobacterales;Helicobacteraceae;Helicobacter;Helicobacter pylori
GCF_008281125.1	0	Helicobacter_pylori_C-Mx-2010-12	Bacteria;Campylobacterota;Epsilonproteobacteria;Campylobacterales;Helicobacteraceae;Helicobacter;Helicobacter pylori
GCF_008326525.1	0	Helicobacter_pylori_TN2wt	Bacteria;Campylobacterota;Epsilonproteobacteria;Campylobacterales;Helicobacteraceae;Helicobacter;Helicobacter pylori
GCF_010917155.1	0	Helicobacter_pylori_GCT_27	Bacteria;Campylobacterota;Epsilonproteobacteria;Campylobacterales;Helicobacteraceae;Helicobacter;Helicobacter pylori
GCF_010917555.1	0	Helicobacter_pylori_GCT_43	Bacteria;Campylobacterota;Epsilonproteobacteria;Campylobacterales;Helicobacteraceae;Helicobacter;Helicobacter pylori
GCF_010917675.1	0	Helicobacter_pylori_GCT_97	Bacteria;Campylobacterota;Epsilonproteobacteria;Campylobacterales;Helicobacteraceae;Helicobacter;Helicobacter pylori
GCF_011456275.1	0	Helicobacter_pylori_H1	Bacteria;Campylobacterota;Epsilonproteobacteria;Campylobacterales;Helicobacteraceae;Helicobacter;Helicobacter pylori
GCF_011456295.1	0	Helicobacter_pylori_125C7	Bacteria;Campylobacterota;Epsilonproteobacteria;Campylobacterales;Helicobacteraceae;Helicobacter;Helicobacter pylori
GCF_011456315.1	0	Helicobacter_pylori_125A3	Bacteria;Campylobacterota;Epsilonproteobacteria;Campylobacterales;Helicobacteraceae;Helicobacter;Helicobacter pylori
GCF_011456475.1	0	Helicobacter_pylori_119C10	Bacteria;Campylobacterota;Epsilonproteobacteria;Campylobacterales;Helicobacteraceae;Helicobacter;Helicobacter pylori
GCF_011456665.1	0	Helicobacter_pylori_119A2	Bacteria;Campylobacterota;Epsilonproteobacteria;Campylobacterales;Helicobacteraceae;Helicobacter;Helicobacter pylori
GCF_011456895.1	0	Helicobacter_pylori_103C8	Bacteria;Campylobacterota;Epsilonproteobacteria;Campylobacterales;Helicobacteraceae;Helicobacter;Helicobacter pylori
GCF_011457115.1	0	Helicobacter_pylori_103A4	Bacteria;Campylobacterota;Epsilonproteobacteria;Campylobacterales;Helicobacteraceae;Helicobacter;Helicobacter pylori
GCF_011457355.1	0	Helicobacter_pylori_87C7	Bacteria;Campylobacterota;Epsilonproteobacteria;Campylobacterales;Helicobacteraceae;Helicobacter;Helicobacter pylori
GCF_011457615.1	0	Helicobacter_pylori_87A3	Bacteria;Campylobacterota;Epsilonproteobacteria;Campylobacterales;Helicobacteraceae;Helicobacter;Helicobacter pylori
GCF_011457815.1	0	Helicobacter_pylori_81C9	Bacteria;Campylobacterota;Epsilonproteobacteria;Campylobacterales;Helicobacteraceae;Helicobacter;Helicobacter pylori
GCF_011458015.1	0	Helicobacter_pylori_81A1	Bacteria;Campylobacterota;Epsilonproteobacteria;Campylobacterales;Helicobacteraceae;Helicobacter;Helicobacter pylori
GCF_011458095.1	0	Helicobacter_pylori_78C8	Bacteria;Campylobacterota;Epsilonproteobacteria;Campylobacterales;Helicobacteraceae;Helicobacter;Helicobacter pylori
GCF_011458315.1	0	Helicobacter_pylori_78A3	Bacteria;Campylobacterota;Epsilonproteobacteria;Campylobacterales;Helicobacteraceae;Helicobacter;Helicobacter pylori
GCF_011462215.1	0	Helicobacter_pylori_48C8	Bacteria;Campylobacterota;Epsilonproteobacteria;Campylobacterales;Helicobacteraceae;Helicobacter;Helicobacter pylori
GCF_011462375.1	0	Helicobacter_pylori_48A2	Bacteria;Campylobacterota;Epsilonproteobacteria;Campylobacterales;Helicobacteraceae;Helicobacter;Helicobacter pylori
GCF_011462575.1	0	Helicobacter_pylori_29C8	Bacteria;Campylobacterota;Epsilonproteobacteria;Campylobacterales;Helicobacteraceae;Helicobacter;Helicobacter pylori
GCF_011462735.1	0	Helicobacter_pylori_29A2	Bacteria;Campylobacterota;Epsilonproteobacteria;Campylobacterales;Helicobacteraceae;Helicobacter;Helicobacter pylori
GCF_011462915.1	0	Helicobacter_pylori_12C8	Bacteria;Campylobacterota;Epsilonproteobacteria;Campylobacterales;Helicobacteraceae;Helicobacter;Helicobacter pylori
GCF_011463035.1	0	Helicobacter_pylori_12A3	Bacteria;Campylobacterota;Epsilonproteobacteria;Campylobacterales;Helicobacteraceae;Helicobacter;Helicobacter pylori
GCF_011463055.1	0	Helicobacter_pylori_8C10	Bacteria;Campylobacterota;Epsilonproteobacteria;Campylobacterales;Helicobacteraceae;Helicobacter;Helicobacter pylori
GCF_011463175.1	0	Helicobacter_pylori_8A3	Bacteria;Campylobacterota;Epsilonproteobacteria;Campylobacterales;Helicobacteraceae;Helicobacter;Helicobacter pylori
GCF_013122035.1	0	Helicobacter_pylori_HP9192	Bacteria;Campylobacterota;Epsilonproteobacteria;Campylobacterales;Helicobacteraceae;Helicobacter;Helicobacter pylori
GCF_013122055.1	0	Helicobacter_pylori_HP1352	Bacteria;Campylobacterota;Epsilonproteobacteria;Campylobacterales;Helicobacteraceae;Helicobacter;Helicobacter pylori
GCF_013122115.1	0	Helicobacter_pylori_HPY	Bacteria;Campylobacterota;Epsilonproteobacteria;Campylobacterales;Helicobacteraceae;Helicobacter;Helicobacter pylori
GCF_016464445.1	0	Helicobacter_pylori_D1801431	Bacteria;Campylobacterota;Epsilonproteobacteria;Campylobacterales;Helicobacteraceae;Helicobacter;Helicobacter pylori
GCF_016464465.1	0	Helicobacter_pylori_D1801434	Bacteria;Campylobacterota;Epsilonproteobacteria;Campylobacterales;Helicobacteraceae;Helicobacter;Helicobacter pylori
GCF_016464475.1	0	Helicobacter_pylori_D1801435	Bacteria;Campylobacterota;Epsilonproteobacteria;Campylobacterales;Helicobacteraceae;Helicobacter;Helicobacter pylori
GCF_016464485.1	0	Helicobacter_pylori_D1801432	Bacteria;Campylobacterota;Epsilonproteobacteria;Campylobacterales;Helicobacteraceae;Helicobacter;Helicobacter pylori
GCF_016464525.1	0	Helicobacter_pylori_D1802583	Bacteria;Campylobacterota;Epsilonproteobacteria;Campylobacterales;Helicobacteraceae;Helicobacter;Helicobacter pylori
GCF_016464545.1	0	Helicobacter_pylori_D1802584	Bacteria;Campylobacterota;Epsilonproteobacteria;Campylobacterales;Helicobacteraceae;Helicobacter;Helicobacter pylori
GCF_016464565.1	0	Helicobacter_pylori_D1802585	Bacteria;Campylobacterota;Epsilonproteobacteria;Campylobacterales;Helicobacteraceae;Helicobacter;Helicobacter pylori
GCF_016464575.1	0	Helicobacter_pylori_D1802586	Bacteria;Campylobacterota;Epsilonproteobacteria;Campylobacterales;Helicobacteraceae;Helicobacter;Helicobacter pylori
GCF_016747995.1	0	Helicobacter_pylori_ASHA-001	Bacteria;Campylobacterota;Epsilonproteobacteria;Campylobacterales;Helicobacteraceae;Helicobacter;Helicobacter pylori
GCF_016748085.1	0	Helicobacter_pylori_ASHA-002	Bacteria;Campylobacterota;Epsilonproteobacteria;Campylobacterales;Helicobacteraceae;Helicobacter;Helicobacter pylori
GCF_016748175.1	0	Helicobacter_pylori_ASHA-003	Bacteria;Campylobacterota;Epsilonproteobacteria;Campylobacterales;Helicobacteraceae;Helicobacter;Helicobacter pylori
GCF_016748265.1	0	Helicobacter_pylori_ASHA-004	Bacteria;Campylobacterota;Epsilonproteobacteria;Campylobacterales;Helicobacteraceae;Helicobacter;Helicobacter pylori
GCF_016748415.1	0	Helicobacter_pylori_ASHA-005	Bacteria;Campylobacterota;Epsilonproteobacteria;Campylobacterales;Helicobacteraceae;Helicobacter;Helicobacter pylori
GCF_016748555.1	0	Helicobacter_pylori_LIM-010	Bacteria;Campylobacterota;Epsilonproteobacteria;Campylobacterales;Helicobacteraceae;Helicobacter;Helicobacter pylori
GCF_016748675.1	0	Helicobacter_pylori_LIM-009	Bacteria;Campylobacterota;Epsilonproteobacteria;Campylobacterales;Helicobacteraceae;Helicobacter;Helicobacter pylori
GCF_016748795.1	0	Helicobacter_pylori_LIM-008	Bacteria;Campylobacterota;Epsilonproteobacteria;Campylobacterales;Helicobacteraceae;Helicobacter;Helicobacter pylori
GCF_016748925.1	0	Helicobacter_pylori_LIM-007	Bacteria;Campylobacterota;Epsilonproteobacteria;Campylobacterales;Helicobacteraceae;Helicobacter;Helicobacter pylori
GCF_016749025.1	0	Helicobacter_pylori_LIM-006	Bacteria;Campylobacterota;Epsilonproteobacteria;Campylobacterales;Helicobacteraceae;Helicobacter;Helicobacter pylori
GCF_016749085.1	0	Helicobacter_pylori_LIM-005	Bacteria;Campylobacterota;Epsilonproteobacteria;Campylobacterales;Helicobacteraceae;Helicobacter;Helicobacter pylori
GCF_016749215.1	0	Helicobacter_pylori_LIM-003	Bacteria;Campylobacterota;Epsilonproteobacteria;Campylobacterales;Helicobacteraceae;Helicobacter;Helicobacter pylori
GCF_016749335.1	0	Helicobacter_pylori_LIM-001	Bacteria;Campylobacterota;Epsilonproteobacteria;Campylobacterales;Helicobacteraceae;Helicobacter;Helicobacter pylori
GCF_016749455.1	0	Helicobacter_pylori_PUNO-010	Bacteria;Campylobacterota;Epsilonproteobacteria;Campylobacterales;Helicobacteraceae;Helicobacter;Helicobacter pylori
GCF_016749575.1	0	Helicobacter_pylori_PUNO-009	Bacteria;Campylobacterota;Epsilonproteobacteria;Campylobacterales;Helicobacteraceae;Helicobacter;Helicobacter pylori
GCF_016749715.1	0	Helicobacter_pylori_PUNO-008	Bacteria;Campylobacterota;Epsilonproteobacteria;Campylobacterales;Helicobacteraceae;Helicobacter;Helicobacter pylori
GCF_016749815.1	0	Helicobacter_pylori_PUNO-007	Bacteria;Campylobacterota;Epsilonproteobacteria;Campylobacterales;Helicobacteraceae;Helicobacter;Helicobacter pylori
GCF_016755615.1	0	Helicobacter_pylori_PUNO-004	Bacteria;Campylobacterota;Epsilonproteobacteria;Campylobacterales;Helicobacteraceae;Helicobacter;Helicobacter pylori
GCF_016755635.1	0	Helicobacter_pylori_PUNO-003	Bacteria;Campylobacterota;Epsilonproteobacteria;Campylobacterales;Helicobacteraceae;Helicobacter;Helicobacter pylori
GCF_016755655.1	0	Helicobacter_pylori_PUNO-002	Bacteria;Campylobacterota;Epsilonproteobacteria;Campylobacterales;Helicobacteraceae;Helicobacter;Helicobacter pylori
GCF_016755675.1	0	Helicobacter_pylori_PUNO-001	Bacteria;Campylobacterota;Epsilonproteobacteria;Campylobacterales;Helicobacteraceae;Helicobacter;Helicobacter pylori
GCF_016755695.1	0	Helicobacter_pylori_SHIM-014	Bacteria;Campylobacterota;Epsilonproteobacteria;Campylobacterales;Helicobacteraceae;Helicobacter;Helicobacter pylori
GCF_016755715.1	0	Helicobacter_pylori_SHIM-007	Bacteria;Campylobacterota;Epsilonproteobacteria;Campylobacterales;Helicobacteraceae;Helicobacter;Helicobacter pylori
GCF_016755735.1	0	Helicobacter_pylori_SHIM-002	Bacteria;Campylobacterota;Epsilonproteobacteria;Campylobacterales;Helicobacteraceae;Helicobacter;Helicobacter pylori
GCF_016755755.1	0	Helicobacter_pylori_ASHA-010	Bacteria;Campylobacterota;Epsilonproteobacteria;Campylobacterales;Helicobacteraceae;Helicobacter;Helicobacter pylori
GCF_016755775.1	0	Helicobacter_pylori_ASHA-009	Bacteria;Campylobacterota;Epsilonproteobacteria;Campylobacterales;Helicobacteraceae;Helicobacter;Helicobacter pylori
GCF_016755795.1	0	Helicobacter_pylori_ASHA-008	Bacteria;Campylobacterota;Epsilonproteobacteria;Campylobacterales;Helicobacteraceae;Helicobacter;Helicobacter pylori
GCF_016755815.1	0	Helicobacter_pylori_ASHA-006	Bacteria;Campylobacterota;Epsilonproteobacteria;Campylobacterales;Helicobacteraceae;Helicobacter;Helicobacter pylori
GCF_016757535.1	0	Helicobacter_pylori_LIM-002	Bacteria;Campylobacterota;Epsilonproteobacteria;Campylobacterales;Helicobacteraceae;Helicobacter;Helicobacter pylori
GCF_016757555.1	0	Helicobacter_pylori_PUNO-006	Bacteria;Campylobacterota;Epsilonproteobacteria;Campylobacterales;Helicobacteraceae;Helicobacter;Helicobacter pylori
GCF_016757575.1	0	Helicobacter_pylori_SHIM-011	Bacteria;Campylobacterota;Epsilonproteobacteria;Campylobacterales;Helicobacteraceae;Helicobacter;Helicobacter pylori
GCF_016757595.1	0	Helicobacter_pylori_SHIM-010	Bacteria;Campylobacterota;Epsilonproteobacteria;Campylobacterales;Helicobacteraceae;Helicobacter;Helicobacter pylori
GCF_017821235.1	0	Helicobacter_pylori_MT5118	Bacteria;Campylobacterota;Epsilonproteobacteria;Campylobacterales;Helicobacteraceae;Helicobacter;Helicobacter pylori
GCF_017821275.1	0	Helicobacter_pylori_MT5105	Bacteria;Campylobacterota;Epsilonproteobacteria;Campylobacterales;Helicobacteraceae;Helicobacter;Helicobacter pylori
GCF_017821355.1	0	Helicobacter_pylori_MT5125	Bacteria;Campylobacterota;Epsilonproteobacteria;Campylobacterales;Helicobacteraceae;Helicobacter;Helicobacter pylori
GCF_017821475.1	0	Helicobacter_pylori_MT5111	Bacteria;Campylobacterota;Epsilonproteobacteria;Campylobacterales;Helicobacteraceae;Helicobacter;Helicobacter pylori
GCF_017821535.1	0	Helicobacter_pylori_MT5135	Bacteria;Campylobacterota;Epsilonproteobacteria;Campylobacterales;Helicobacteraceae;Helicobacter;Helicobacter pylori
GCF_017821595.1	0	Helicobacter_pylori_MT5114	Bacteria;Campylobacterota;Epsilonproteobacteria;Campylobacterales;Helicobacteraceae;Helicobacter;Helicobacter pylori
GCF_017821615.1	0	Helicobacter_pylori_MT5119	Bacteria;Campylobacterota;Epsilonproteobacteria;Campylobacterales;Helicobacteraceae;Helicobacter;Helicobacter pylori
GCF_017821635.1	0	Helicobacter_pylori_MT5124	Bacteria;Campylobacterota;Epsilonproteobacteria;Campylobacterales;Helicobacteraceae;Helicobacter;Helicobacter pylori
GCF_017821655.1	0	Helicobacter_pylori_MT5136	Bacteria;Campylobacterota;Epsilonproteobacteria;Campylobacterales;Helicobacteraceae;Helicobacter;Helicobacter pylori
GCF_019670505.1	0	Helicobacter_pylori_3401	Bacteria;Campylobacterota;Epsilonproteobacteria;Campylobacterales;Helicobacteraceae;Helicobacter;Helicobacter pylori
GCF_019973855.1	0	Helicobacter_pylori_#3	Bacteria;Campylobacterota;Epsilonproteobacteria;Campylobacterales;Helicobacteraceae;Helicobacter;Helicobacter pylori
GCF_019973875.1	0	Helicobacter_pylori_#5	Bacteria;Campylobacterota;Epsilonproteobacteria;Campylobacterales;Helicobacteraceae;Helicobacter;Helicobacter pylori
GCF_019973995.1	0	Helicobacter_pylori_#6	Bacteria;Campylobacterota;Epsilonproteobacteria;Campylobacterales;Helicobacteraceae;Helicobacter;Helicobacter pylori
GCF_019974055.1	0	Helicobacter_pylori_#8	Bacteria;Campylobacterota;Epsilonproteobacteria;Campylobacterales;Helicobacteraceae;Helicobacter;Helicobacter pylori
GCF_020735525.1	0	Helicobacter_pylori_FDAARGOS_1601	Bacteria;Campylobacterota;Epsilonproteobacteria;Campylobacterales;Helicobacteraceae;Helicobacter;Helicobacter pylori
GCF_020735805.1	0	Helicobacter_pylori_FDAARGOS_1563	Bacteria;Campylobacterota;Epsilonproteobacteria;Campylobacterales;Helicobacteraceae;Helicobacter;Helicobacter pylori
GCF_020906585.1	0	Helicobacter_pylori_3192	Bacteria;Campylobacterota;Epsilonproteobacteria;Campylobacterales;Helicobacteraceae;Helicobacter;Helicobacter pylori
GCF_021184145.1	0	Helicobacter_pylori_J99_derivative	Bacteria;Campylobacterota;Epsilonproteobacteria;Campylobacterales;Helicobacteraceae;Helicobacter;Helicobacter pylori
GCF_021729485.1	0	Helicobacter_pylori_AL02	Bacteria;Campylobacterota;Epsilonproteobacteria;Campylobacterales;Helicobacteraceae;Helicobacter;Helicobacter pylori
GCF_021729505.1	0	Helicobacter_pylori_UBN18	Bacteria;Campylobacterota;Epsilonproteobacteria;Campylobacterales;Helicobacteraceae;Helicobacter;Helicobacter pylori
GCF_021729525.1	0	Helicobacter_pylori_NP05-124	Bacteria;Campylobacterota;Epsilonproteobacteria;Campylobacterales;Helicobacteraceae;Helicobacter;Helicobacter pylori
GCF_021729605.1	0	Helicobacter_pylori_Hk711	Bacteria;Campylobacterota;Epsilonproteobacteria;Campylobacterales;Helicobacteraceae;Helicobacter;Helicobacter pylori
GCF_021729685.1	0	Helicobacter_pylori_BT302	Bacteria;Campylobacterota;Epsilonproteobacteria;Campylobacterales;Helicobacteraceae;Helicobacter;Helicobacter pylori
GCF_021729725.1	0	Helicobacter_pylori_AL04	Bacteria;Campylobacterota;Epsilonproteobacteria;Campylobacterales;Helicobacteraceae;Helicobacter;Helicobacter pylori
GCF_022014635.1	0	Helicobacter_pylori_K115	Bacteria;Campylobacterota;Epsilonproteobacteria;Campylobacterales;Helicobacteraceae;Helicobacter;Helicobacter pylori
GCF_022921175.1	0	Helicobacter_pylori_Hpfe127	Bacteria;Campylobacterota;Epsilonproteobacteria;Campylobacterales;Helicobacteraceae;Helicobacter;Helicobacter pylori
GCF_022921195.1	0	Helicobacter_pylori_Hpfe126	Bacteria;Campylobacterota;Epsilonproteobacteria;Campylobacterales;Helicobacteraceae;Helicobacter;Helicobacter pylori
GCF_022921215.1	0	Helicobacter_pylori_Hpfe125	Bacteria;Campylobacterota;Epsilonproteobacteria;Campylobacterales;Helicobacteraceae;Helicobacter;Helicobacter pylori
GCF_022921235.1	0	Helicobacter_pylori_Hpfe124	Bacteria;Campylobacterota;Epsilonproteobacteria;Campylobacterales;Helicobacteraceae;Helicobacter;Helicobacter pylori
GCF_022921255.1	0	Helicobacter_pylori_Hpfe123	Bacteria;Campylobacterota;Epsilonproteobacteria;Campylobacterales;Helicobacteraceae;Helicobacter;Helicobacter pylori
GCF_022921275.1	0	Helicobacter_pylori_Hpfe122	Bacteria;Campylobacterota;Epsilonproteobacteria;Campylobacterales;Helicobacteraceae;Helicobacter;Helicobacter pylori
GCF_022921295.1	0	Helicobacter_pylori_Hpfe120	Bacteria;Campylobacterota;Epsilonproteobacteria;Campylobacterales;Helicobacteraceae;Helicobacter;Helicobacter pylori
GCF_022921315.1	0	Helicobacter_pylori_Hpfe118	Bacteria;Campylobacterota;Epsilonproteobacteria;Campylobacterales;Helicobacteraceae;Helicobacter;Helicobacter pylori
GCF_022921335.1	0	Helicobacter_pylori_Hpfe115	Bacteria;Campylobacterota;Epsilonproteobacteria;Campylobacterales;Helicobacteraceae;Helicobacter;Helicobacter pylori
GCF_022921355.1	0	Helicobacter_pylori_Hpfe114	Bacteria;Campylobacterota;Epsilonproteobacteria;Campylobacterales;Helicobacteraceae;Helicobacter;Helicobacter pylori
GCF_022921455.1	0	Helicobacter_pylori_Hpfe113	Bacteria;Campylobacterota;Epsilonproteobacteria;Campylobacterales;Helicobacteraceae;Helicobacter;Helicobacter pylori
GCF_022921575.1	0	Helicobacter_pylori_Hpfe112	Bacteria;Campylobacterota;Epsilonproteobacteria;Campylobacterales;Helicobacteraceae;Helicobacter;Helicobacter pylori
GCF_022921695.1	0	Helicobacter_pylori_Hpfe110	Bacteria;Campylobacterota;Epsilonproteobacteria;Campylobacterales;Helicobacteraceae;Helicobacter;Helicobacter pylori
GCF_022921755.1	0	Helicobacter_pylori_Hpfe108	Bacteria;Campylobacterota;Epsilonproteobacteria;Campylobacterales;Helicobacteraceae;Helicobacter;Helicobacter pylori
GCF_022921775.1	0	Helicobacter_pylori_Hpfe107	Bacteria;Campylobacterota;Epsilonproteobacteria;Campylobacterales;Helicobacteraceae;Helicobacter;Helicobacter pylori
GCF_022921795.1	0	Helicobacter_pylori_Hpfe106	Bacteria;Campylobacterota;Epsilonproteobacteria;Campylobacterales;Helicobacteraceae;Helicobacter;Helicobacter pylori
GCF_022921815.1	0	Helicobacter_pylori_Hpfe104	Bacteria;Campylobacterota;Epsilonproteobacteria;Campylobacterales;Helicobacteraceae;Helicobacter;Helicobacter pylori
GCF_022921835.1	0	Helicobacter_pylori_Hpfe103	Bacteria;Campylobacterota;Epsilonproteobacteria;Campylobacterales;Helicobacteraceae;Helicobacter;Helicobacter pylori
GCF_022921855.1	0	Helicobacter_pylori_Hpfe102	Bacteria;Campylobacterota;Epsilonproteobacteria;Campylobacterales;Helicobacteraceae;Helicobacter;Helicobacter pylori
GCF_022921875.1	0	Helicobacter_pylori_Hpfe101	Bacteria;Campylobacterota;Epsilonproteobacteria;Campylobacterales;Helicobacteraceae;Helicobacter;Helicobacter pylori
GCF_022921895.1	0	Helicobacter_pylori_Hpfe100	Bacteria;Campylobacterota;Epsilonproteobacteria;Campylobacterales;Helicobacteraceae;Helicobacter;Helicobacter pylori
GCF_022921915.1	0	Helicobacter_pylori_Hpfe099	Bacteria;Campylobacterota;Epsilonproteobacteria;Campylobacterales;Helicobacteraceae;Helicobacter;Helicobacter pylori
GCF_022921935.1	0	Helicobacter_pylori_Hpfe097	Bacteria;Campylobacterota;Epsilonproteobacteria;Campylobacterales;Helicobacteraceae;Helicobacter;Helicobacter pylori
GCF_022921955.1	0	Helicobacter_pylori_Hpfe096	Bacteria;Campylobacterota;Epsilonproteobacteria;Campylobacterales;Helicobacteraceae;Helicobacter;Helicobacter pylori
GCF_022921975.1	0	Helicobacter_pylori_Hpfe095	Bacteria;Campylobacterota;Epsilonproteobacteria;Campylobacterales;Helicobacteraceae;Helicobacter;Helicobacter pylori
GCF_022921995.1	0	Helicobacter_pylori_Hpfe093	Bacteria;Campylobacterota;Epsilonproteobacteria;Campylobacterales;Helicobacteraceae;Helicobacter;Helicobacter pylori
GCF_022922015.1	0	Helicobacter_pylori_Hpfe092	Bacteria;Campylobacterota;Epsilonproteobacteria;Campylobacterales;Helicobacteraceae;Helicobacter;Helicobacter pylori
GCF_022922035.1	0	Helicobacter_pylori_Hpfe089	Bacteria;Campylobacterota;Epsilonproteobacteria;Campylobacterales;Helicobacteraceae;Helicobacter;Helicobacter pylori
GCF_022922055.1	0	Helicobacter_pylori_Hpfe088	Bacteria;Campylobacterota;Epsilonproteobacteria;Campylobacterales;Helicobacteraceae;Helicobacter;Helicobacter pylori
GCF_022922175.1	0	Helicobacter_pylori_Hpfe086	Bacteria;Campylobacterota;Epsilonproteobacteria;Campylobacterales;Helicobacteraceae;Helicobacter;Helicobacter pylori
GCF_022922295.1	0	Helicobacter_pylori_Hpfe085	Bacteria;Campylobacterota;Epsilonproteobacteria;Campylobacterales;Helicobacteraceae;Helicobacter;Helicobacter pylori
GCF_022922415.1	0	Helicobacter_pylori_Hpfe084	Bacteria;Campylobacterota;Epsilonproteobacteria;Campylobacterales;Helicobacteraceae;Helicobacter;Helicobacter pylori
GCF_022922515.1	0	Helicobacter_pylori_Hpfe083	Bacteria;Campylobacterota;Epsilonproteobacteria;Campylobacterales;Helicobacteraceae;Helicobacter;Helicobacter pylori
[truncated: 45,547 more rows]
