# Supplementary material for: Deciphering the RNA-based regulation mechanism of the phage-encoded AbiF system in Clostridioides difficile
Source: PLoS Genet. 2025 Aug 19;21(8):e1011831. doi: 10.1371/journal.pgen.1011831 (PMC12373285; doi:10.1371/journal.pgen.1011831)
Supplement: S7 Table — (S7_Table.XLSX) [file pgen.1011831.s016.xlsx]

## Sheet: S7 Table - environment AbiF
S7 Table - Environment of abiF/abi_2 gene
	position in genome	sens / antisens	Species Accesion number		Gene number	Protein ID		Conserved domain	Gene name	Description	Species	Classification
===	NC_002162.1_400|UU_RS02040	11	GCF_000006625.1	NC_002162.1							Ureaplasma_parvum_serovar_3_ATCC_700970	Bacteria;Mycoplasmatota;;Mycoplasmoidales;Mycoplasmoidaceae;Ureaplasma;Ureaplasma parvum
NC_002162.1_395|UU_RS02015	440521..441849	-	GCF_000006625.1	NC_002162.1	395	WP_006688696_1		COG1160	Der	Double Era-like domain GTPase Der [Translation, ribosomal structure and biogenesis].	Ureaplasma_parvum_serovar_3_ATCC_700970	Bacteria;Mycoplasmatota;;Mycoplasmoidales;Mycoplasmoidaceae;Ureaplasma;Ureaplasma parvum
NC_002162.1_396|UU_RS02020	442315..443082	+	GCF_000006625.1	NC_002162.1	396	WP_318023370_1					Ureaplasma_parvum_serovar_3_ATCC_700970	Bacteria;Mycoplasmatota;;Mycoplasmoidales;Mycoplasmoidaceae;Ureaplasma;Ureaplasma parvum
NC_002162.1_397|UU_RS02025	443158..443595	+	GCF_000006625.1	NC_002162.1	397	WP_010891757_1		COG2001	MraZ	MraZ, DNA-binding transcriptional regulator and inhibitor of RsmH methyltransferase activity [Translation, ribosomal structure and biogenesis].	Ureaplasma_parvum_serovar_3_ATCC_700970	Bacteria;Mycoplasmatota;;Mycoplasmoidales;Mycoplasmoidaceae;Ureaplasma;Ureaplasma parvum
NC_002162.1_398|UU_RS02030	443585..444511	+	GCF_000006625.1	NC_002162.1	398	WP_010891758_1		COG0275	RmsH	16S rRNA C1402 N4-methylase RsmH [Translation, ribosomal structure and biogenesis]. 16S rRNA C1402 N4-methylase RsmH is part of the Pathway/BioSystem: 16S rRNA modification	Ureaplasma_parvum_serovar_3_ATCC_700970	Bacteria;Mycoplasmatota;;Mycoplasmoidales;Mycoplasmoidaceae;Ureaplasma;Ureaplasma parvum
NC_002162.1_399|UU_RS02035	444530..445711	+	GCF_000006625.1	NC_002162.1	399	WP_006688645_1					Ureaplasma_parvum_serovar_3_ATCC_700970	Bacteria;Mycoplasmatota;;Mycoplasmoidales;Mycoplasmoidaceae;Ureaplasma;Ureaplasma parvum
NC_002162.1_400|UU_RS02040	445807..446682	+	GCF_000006625.1	NC_002162.1	400	WP_010891759_1	+	pfam07751	Abi_2	Abi-like protein. This family, found in various bacterial species, contains sequences that are similar to the Abi group of proteins, which are involved in bacteriophage resistance mediated by abortive infection in Lactococcus species. The proteins are thought to have helix-turn-helix motifs, found in many DNA-binding proteins, allowing them to perform their function.	Ureaplasma_parvum_serovar_3_ATCC_700970	Bacteria;Mycoplasmatota;;Mycoplasmoidales;Mycoplasmoidaceae;Ureaplasma;Ureaplasma parvum
NC_002162.1_401|UU_RS02045	446672..450541	+	GCF_000006625.1	NC_002162.1	401	WP_318023350_1		cd18043	DEXXQc_SF1	DEXXQ-box helicase domain of Superfamily 1 helicases. Superfamily 1 (SF1) helicases are nucleic acid motor proteins that couple ATP hydrolysis to translocation along with the concomitant unwinding of DNA or RNA. This is central to many aspects of cellular DNA and RNA metabolism and accordingly, they are implicated in a wide range of nucleic acid processing events including DNA replication, recomb…	Ureaplasma_parvum_serovar_3_ATCC_700970	Bacteria;Mycoplasmatota;;Mycoplasmoidales;Mycoplasmoidaceae;Ureaplasma;Ureaplasma parvum
NC_002162.1_402|UU_RS02050	450602..451417	+	GCF_000006625.1	NC_002162.1	402	WP_006689065_1					Ureaplasma_parvum_serovar_3_ATCC_700970	Bacteria;Mycoplasmatota;;Mycoplasmoidales;Mycoplasmoidaceae;Ureaplasma;Ureaplasma parvum
NC_002162.1_403|UU_RS02055	451524..453638	+	GCF_000006625.1	NC_002162.1	403	WP_006689023_1		COG0542	ClpA	ATP-dependent Clp protease, ATP-binding subunit ClpA [Posttranslational modification, protein turnover, chaperones].	Ureaplasma_parvum_serovar_3_ATCC_700970	Bacteria;Mycoplasmatota;;Mycoplasmoidales;Mycoplasmoidaceae;Ureaplasma;Ureaplasma parvum
NC_002162.1_404|UU_RS02060	453792..455576	+	GCF_000006625.1	NC_002162.1	404	WP_006688987_1		COG1277	NosY	ABC-type transport system involved in multi-copper enzyme maturation, permease component [Posttranslational modification, protein turnover, chaperones].	Ureaplasma_parvum_serovar_3_ATCC_700970	Bacteria;Mycoplasmatota;;Mycoplasmoidales;Mycoplasmoidaceae;Ureaplasma;Ureaplasma parvum
NC_002162.1_405|UU_RS02065	455606..455953	-	GCF_000006625.1	NC_002162.1	405	WP_006688628_1		COG0736	AcpS	Phosphopantetheinyl transferase (holo-ACP synthase) [Lipid transport and metabolism].	Ureaplasma_parvum_serovar_3_ATCC_700970	Bacteria;Mycoplasmatota;;Mycoplasmoidales;Mycoplasmoidaceae;Ureaplasma;Ureaplasma parvum
===	NC_002663.1_1550|PM_RS07990	11	GCF_000006825.1	NC_002663.1							Pasteurella_multocida_sub_multocida_Pm70	Bacteria;Pseudomonadota;Gammaproteobacteria;Pasteurellales;Pasteurellaceae;Pasteurella;Pasteurella multocida
NC_002663.1_1545|PM_RS07965	1733689..1734495	+	GCF_000006825.1	NC_002663.1	1545	WP_015690966_1		COG3836	HpcH	2-keto-3-deoxy-L-rhamnonate aldolase RhmA [Carbohydrate transport and metabolism].	Pasteurella_multocida_sub_multocida_Pm70	Bacteria;Pseudomonadota;Gammaproteobacteria;Pasteurellales;Pasteurellaceae;Pasteurella;Pasteurella multocida
NC_002663.1_1546|PM_RS07970	1734514..1735959	+	GCF_000006825.1	NC_002663.1	1546	WP_016533600_1		cd07103	ALDH_F5_SSADH_GabD	Mitochondrial succinate-semialdehyde dehydrogenase and ALDH family members 5A1 and 5F1-like. Succinate-semialdehyde dehydrogenase, mitochondrial (SSADH, GabD, EC=1.2.1.24) catalyzes the NAD+-dependent oxidation of succinate semialdehyde (SSA) to succinate. This group includes the human aldehyde dehydrogenase family 5 member A1 (ALDH5A1) which is a mitochondrial homotetramer that converts SSA to s…	Pasteurella_multocida_sub_multocida_Pm70	Bacteria;Pseudomonadota;Gammaproteobacteria;Pasteurellales;Pasteurellaceae;Pasteurella;Pasteurella multocida
NC_002663.1_1547|PM_RS07975	1736117..1737823	+	GCF_000006825.1	NC_002663.1	1547	WP_010907213_1		pfam02384	N6_Mtase	N-6 DNA Methylase. Restriction-modification (R-M) systems protect a bacterial cell against invasion of foreign DNA by endonucleolytic cleavage of DNA that lacks a site specific modification. The R-M system is a complex containing three polypeptides: M (this family), S (pfam01420), and R. This family consists of N-6 adenine-specific DNA methylase EC:2.1.1.72 from Type I and Type IC restriction sys…	Pasteurella_multocida_sub_multocida_Pm70	Bacteria;Pseudomonadota;Gammaproteobacteria;Pasteurellales;Pasteurellaceae;Pasteurella;Pasteurella multocida
NC_002663.1_1548|PM_RS07980	1737816..1739144	+	GCF_000006825.1	NC_002663.1	1548	WP_016533598_1		cd17262	RMtype1_S_Aco12261I-TRD2-CR2	Type I restriction-modification system specificity (S) subunit Target Recognition Domain-ConseRved domain (TRD-CR), similar to Aminobacterium colombiense DSM 12261 S subunit (S.Aco12261I) TRD2-CR2 and Moraxella catarrhalis S subunit (S.Mca353ORF290P) TRD2-CR2. Aminobacterium colombiense DSM 12261 S subunit (S.Aco12261I) recognizes 5'... GCANNNNNNTGT ... 3', and Moraxella catarrhalis S subunit (S.…	Pasteurella_multocida_sub_multocida_Pm70	Bacteria;Pseudomonadota;Gammaproteobacteria;Pasteurellales;Pasteurellaceae;Pasteurella;Pasteurella multocida
NC_002663.1_1549|PM_RS07985	1739179..1740744	+	GCF_000006825.1	NC_002663.1	1549	WP_010907215_1					Pasteurella_multocida_sub_multocida_Pm70	Bacteria;Pseudomonadota;Gammaproteobacteria;Pasteurellales;Pasteurellaceae;Pasteurella;Pasteurella multocida
NC_002663.1_1550|PM_RS07990	1740835..1741764	+	GCF_000006825.1	NC_002663.1	1550	WP_010907216_1	+	COG4823	AbiF	Abortive infection bacteriophage resistance protein [Defense mechanisms].	Pasteurella_multocida_sub_multocida_Pm70	Bacteria;Pseudomonadota;Gammaproteobacteria;Pasteurellales;Pasteurellaceae;Pasteurella;Pasteurella multocida
NC_002663.1_1551|PM_RS07995	1741948..1745121	+	GCF_000006825.1	NC_002663.1	1551	WP_010907217_1		COG0610	COG0610	Type I site-specific restriction-modification system, R (restriction) subunit and related helicases ... [Defense mechanisms].	Pasteurella_multocida_sub_multocida_Pm70	Bacteria;Pseudomonadota;Gammaproteobacteria;Pasteurellales;Pasteurellaceae;Pasteurella;Pasteurella multocida
NC_002663.1_1552|PM_RS08000	1745289..1746905	-	GCF_000006825.1	NC_002663.1	1552	WP_010907218_1		COG1866	PckA	Phosphoenolpyruvate carboxykinase, ATP-dependent [Energy production and conversion]. Phosphoenolpyruvate carboxykinase, ATP-dependent is part of the Pathway/BioSystem: Gluconeogenesis	Pasteurella_multocida_sub_multocida_Pm70	Bacteria;Pseudomonadota;Gammaproteobacteria;Pasteurellales;Pasteurellaceae;Pasteurella;Pasteurella multocida
NC_002663.1_1553|PM_RS08005	1747090..1747788	-	GCF_000006825.1	NC_002663.1	1553	WP_016533597_1					Pasteurella_multocida_sub_multocida_Pm70	Bacteria;Pseudomonadota;Gammaproteobacteria;Pasteurellales;Pasteurellaceae;Pasteurella;Pasteurella multocida
NC_002663.1_1554|PM_RS08010	1747980..1748531	-	GCF_000006825.1	NC_002663.1	1554	WP_005718226_1		cd24156	NUDIX_ADPRase_NudE	NUDIX domain family NudE found in Escherichia coli, and similar proteins. The adenosine nucleotide hydrolase NudE protein in Escherichia coli is a NUDIX hydrolase family member active against ADP ribose, NADH, AP2A and AP3A33, and is classified as a hydrolase (E.C. 3.6.1.-) based on gene annotations. It is an ADPRase (EC 3.6.1.13) catalyzes the hydrolysis of ADP-ribose to AMP and ribose-5-P. Like…	Pasteurella_multocida_sub_multocida_Pm70	Bacteria;Pseudomonadota;Gammaproteobacteria;Pasteurellales;Pasteurellaceae;Pasteurella;Pasteurella multocida
NC_002663.1_1555|PM_RS08015	1748618..1749274	+	GCF_000006825.1	NC_002663.1	1555	WP_016533743_1		COG1011	YigB	FMN and 5-amino-6-(5-phospho-D-ribitylamino)uracil phosphatase YigB, HAD superfamily (riboflavin biosynthesis) [Coenzyme transport and metabolism].	Pasteurella_multocida_sub_multocida_Pm70	Bacteria;Pseudomonadota;Gammaproteobacteria;Pasteurellales;Pasteurellaceae;Pasteurella;Pasteurella multocida
===	NC_002663.1_1795|PM_RS09290	11	GCF_000006825.1	NC_002663.1							Pasteurella_multocida_sub_multocida_Pm70	Bacteria;Pseudomonadota;Gammaproteobacteria;Pasteurellales;Pasteurellaceae;Pasteurella;Pasteurella multocida
NC_002663.1_1790|PM_RS09265	2002577..2003137	+	GCF_000006825.1	NC_002663.1	1790	WP_010907331_1		pfam10554	Phage_ASH	Ash protein family. This family was identified by Iyer and colleagues. It includes the Ash protein from bacteriophage P4.	Pasteurella_multocida_sub_multocida_Pm70	Bacteria;Pseudomonadota;Gammaproteobacteria;Pasteurellales;Pasteurellaceae;Pasteurella;Pasteurella multocida
NC_002663.1_1791|PM_RS09270	2003130..2003540	+	GCF_000006825.1	NC_002663.1	1791	WP_010907332_1					Pasteurella_multocida_sub_multocida_Pm70	Bacteria;Pseudomonadota;Gammaproteobacteria;Pasteurellales;Pasteurellaceae;Pasteurella;Pasteurella multocida
NC_002663.1_1792|PM_RS09275	2003533..2003859	+	GCF_000006825.1	NC_002663.1	1792	WP_010907333_1					Pasteurella_multocida_sub_multocida_Pm70	Bacteria;Pseudomonadota;Gammaproteobacteria;Pasteurellales;Pasteurellaceae;Pasteurella;Pasteurella multocida
NC_002663.1_1793|PM_RS09280	2003856..2004290	+	GCF_000006825.1	NC_002663.1	1793	WP_010907334_1					Pasteurella_multocida_sub_multocida_Pm70	Bacteria;Pseudomonadota;Gammaproteobacteria;Pasteurellales;Pasteurellaceae;Pasteurella;Pasteurella multocida
NC_002663.1_1794|PM_RS09285	2004283..2006460	+	GCF_000006825.1	NC_002663.1	1794	WP_010907335_1		COG5519	COG5519	Predicted ATPase domain of Cch-like helicases, DUF927 family [General function prediction only].	Pasteurella_multocida_sub_multocida_Pm70	Bacteria;Pseudomonadota;Gammaproteobacteria;Pasteurellales;Pasteurellaceae;Pasteurella;Pasteurella multocida
NC_002663.1_1795|PM_RS09290	2007544..2008494	+	GCF_000006825.1	NC_002663.1	1795	WP_010907336_1	+	COG4823	AbiF	Abortive infection bacteriophage resistance protein [Defense mechanisms].	Pasteurella_multocida_sub_multocida_Pm70	Bacteria;Pseudomonadota;Gammaproteobacteria;Pasteurellales;Pasteurellaceae;Pasteurella;Pasteurella multocida
NC_002663.1_1796|PM_RS09295	2009018..2010403	-	GCF_000006825.1	NC_002663.1	1796	WP_005718967_1		cd17503	MFS_LmrB_MDR_like	Bacillus subtilis lincomycin resistance protein (LmrB) and similar multidrug resistance (MDR) transporters of the Major Facilitator Superfamily. This subfamily is composed of multidrug resistance (MDR) transporters including Bacillus subtilis lincomycin resistance protein LmrB, and several proteins from Escherichia coli such as the putative MDR transporters EmrB, MdtD, and YieQ. MDR transporters …	Pasteurella_multocida_sub_multocida_Pm70	Bacteria;Pseudomonadota;Gammaproteobacteria;Pasteurellales;Pasteurellaceae;Pasteurella;Pasteurella multocida
NC_002663.1_1797|PM_RS09300	2010413..2010922	-	GCF_000006825.1	NC_002663.1	1797	WP_010907337_1		cd03116	MobB	molybdopterin-guanine dinucleotide biosynthesis protein B. Molybdenum is an essential trace element in the form of molybdenum cofactor (Moco) which is associated with the metabolism of nitrogen, carbon and sulfur by redox active enzymes. In Escherichia coli, the synthesis of Moco involves genes from several loci: moa, mob, mod, moe and mog. The mob locus contains mobA and mobB genes. MobB catalyz…	Pasteurella_multocida_sub_multocida_Pm70	Bacteria;Pseudomonadota;Gammaproteobacteria;Pasteurellales;Pasteurellaceae;Pasteurella;Pasteurella multocida
NC_002663.1_1798|PM_RS09305	2010973..2011404	-	GCF_000006825.1	NC_002663.1	1798	WP_005752272_1		COG3086	RseC	RseC, positive regulator of sigma E activity [Signal transduction mechanisms].	Pasteurella_multocida_sub_multocida_Pm70	Bacteria;Pseudomonadota;Gammaproteobacteria;Pasteurellales;Pasteurellaceae;Pasteurella;Pasteurella multocida
NC_002663.1_1799|PM_RS09310	2011413..2012366	-	GCF_000006825.1	NC_002663.1	1799	WP_005757982_1		COG3026	RseB	RseB, negative regulator of sigma E activity [Signal transduction mechanisms].	Pasteurella_multocida_sub_multocida_Pm70	Bacteria;Pseudomonadota;Gammaproteobacteria;Pasteurellales;Pasteurellaceae;Pasteurella;Pasteurella multocida
NC_002663.1_1800|PM_RS09315	2012430..2013020	-	GCF_000006825.1	NC_002663.1	1800	WP_005755381_1		COG3073	RseA	RseA, negative regulator of sigma E activity [Signal transduction mechanisms].	Pasteurella_multocida_sub_multocida_Pm70	Bacteria;Pseudomonadota;Gammaproteobacteria;Pasteurellales;Pasteurellaceae;Pasteurella;Pasteurella multocida
===	NZ_AAQW01000001.1_576|A0K_RS02925	11	GCF_000168335.1	NZ_AAQW01000001.1							Pseudomonas_aeruginosa_PACS2	Bacteria;Pseudomonadota;Gammaproteobacteria;Pseudomonadales;Pseudomonadaceae;Pseudomonas;Pseudomonas aeruginosa
NZ_AAQW01000001.1_571|A0K_RS02905	611418..614189	-	GCF_000168335.1	NZ_AAQW01000001.1	571	WP_025982301_1		pfam18650	IMPa_N_2	Immunomodulating metalloprotease N-terminal domain. PA0572 of P. aeruginosa is an inhibitor of PSGL-1, also known as an immunomodulating metalloprotease of P. aeruginosa (IMPa). IMPa prevents neutrophil extravasation and thereby protects P. aeruginosa from neutrophil attack. It belongs to the peptidase M60 family pfam13402. This entry represents the N-terminal alpha/beta-fold domain.	Pseudomonas_aeruginosa_PACS2	Bacteria;Pseudomonadota;Gammaproteobacteria;Pseudomonadales;Pseudomonadaceae;Pseudomonas;Pseudomonas aeruginosa
NZ_AAQW01000001.1_572|A0K_RS31445	614289..614432	+	GCF_000168335.1	NZ_AAQW01000001.1	572	WP_152959728_1					Pseudomonas_aeruginosa_PACS2	Bacteria;Pseudomonadota;Gammaproteobacteria;Pseudomonadales;Pseudomonadaceae;Pseudomonas;Pseudomonas aeruginosa
NZ_AAQW01000001.1_573|A0K_RS31815	614637..614762	-	GCF_000168335.1	NZ_AAQW01000001.1	573	WP_003160853_1					Pseudomonas_aeruginosa_PACS2	Bacteria;Pseudomonadota;Gammaproteobacteria;Pseudomonadales;Pseudomonadaceae;Pseudomonas;Pseudomonas aeruginosa
NZ_AAQW01000001.1_574|A0K_RS02915	614759..615058	-	GCF_000168335.1	NZ_AAQW01000001.1	574	WP_003113219_1		pfam08378	NERD	Nuclease-related domain. The nuclease-related domain (NERD) is found in a range of bacterial as well as archaeal and plant proteins. It has distant similarity to endonucleases (hence its name) and its predicted secondary structure is helix - sheet - sheet - sheet - sheet - weak sheet/long loop - helix - sheet - sheet. The majority of NERD-containing proteins are single-domain, but in several case…	Pseudomonas_aeruginosa_PACS2	Bacteria;Pseudomonadota;Gammaproteobacteria;Pseudomonadales;Pseudomonadaceae;Pseudomonas;Pseudomonas aeruginosa
NZ_AAQW01000001.1_575|A0K_RS02920	615186..616307	-	GCF_000168335.1	NZ_AAQW01000001.1	575	WP_003113218_1		COG3177	COG3177	Fic family protein [Transcription].	Pseudomonas_aeruginosa_PACS2	Bacteria;Pseudomonadota;Gammaproteobacteria;Pseudomonadales;Pseudomonadaceae;Pseudomonas;Pseudomonas aeruginosa
NZ_AAQW01000001.1_576|A0K_RS02925	616775..617764	-	GCF_000168335.1	NZ_AAQW01000001.1	576	WP_017001537_1	+	COG4823	AbiF	Abortive infection bacteriophage resistance protein [Defense mechanisms].	Pseudomonas_aeruginosa_PACS2	Bacteria;Pseudomonadota;Gammaproteobacteria;Pseudomonadales;Pseudomonadaceae;Pseudomonas;Pseudomonas aeruginosa
NZ_AAQW01000001.1_577|A0K_RS02930	618030..619505	-	GCF_000168335.1	NZ_AAQW01000001.1	577	WP_017001536_1		pfam02384	N6_Mtase	N-6 DNA Methylase. Restriction-modification (R-M) systems protect a bacterial cell against invasion of foreign DNA by endonucleolytic cleavage of DNA that lacks a site specific modification. The R-M system is a complex containing three polypeptides: M (this family), S (pfam01420), and R. This family consists of N-6 adenine-specific DNA methylase EC:2.1.1.72 from Type I and Type IC restriction sys…	Pseudomonas_aeruginosa_PACS2	Bacteria;Pseudomonadota;Gammaproteobacteria;Pseudomonadales;Pseudomonadaceae;Pseudomonas;Pseudomonas aeruginosa
NZ_AAQW01000001.1_578|A0K_RS02935	619498..620079	-	GCF_000168335.1	NZ_AAQW01000001.1	578	WP_017001535_1		cd16961	RMtype1_S_TRD-CR_like	Type I restriction-modification system specificity (S) subunit Target Recognition Domain-ConseRved domain (TRD-CR) and similar domains. The restriction-modification (RM) system S subunit generally consists of two variable target recognition domains (TRD1 and 2) and two conserved regions (CR1 and CR2) which separate the TRDs. The TRDs each bind to different specific sequences in the DNA. RM system…	Pseudomonas_aeruginosa_PACS2	Bacteria;Pseudomonadota;Gammaproteobacteria;Pseudomonadales;Pseudomonadaceae;Pseudomonas;Pseudomonas aeruginosa
NZ_AAQW01000001.1_579|A0K_RS02940	620287..620697	-	GCF_000168335.1	NZ_AAQW01000001.1	579	WP_017001534_1					Pseudomonas_aeruginosa_PACS2	Bacteria;Pseudomonadota;Gammaproteobacteria;Pseudomonadales;Pseudomonadaceae;Pseudomonas;Pseudomonas aeruginosa
NZ_AAQW01000001.1_580|A0K_RS02950	620971..624708	-	GCF_000168335.1	NZ_AAQW01000001.1	580	WP_009875774_1		cd01948	EAL	EAL domain. This domain is found in diverse bacterial signaling proteins. It is called EAL after its conserved residues and is also known as domain of unknown function 2 (DUF2). The EAL domain has been shown to stimulate degradation of a second messenger, cyclic di-GMP, and is a good candidate for a diguanylate phosphodiesterase function. Together with the GGDEF domain, EAL might be involved in r…	Pseudomonas_aeruginosa_PACS2	Bacteria;Pseudomonadota;Gammaproteobacteria;Pseudomonadales;Pseudomonadaceae;Pseudomonas;Pseudomonas aeruginosa
NZ_AAQW01000001.1_581|A0K_RS02955	624815..626668	-	GCF_000168335.1	NZ_AAQW01000001.1	581	WP_003085035_1		COG0568	RpoD	DNA-directed RNA polymerase, sigma subunit (sigma70/sigma32) [Transcription]. DNA-directed RNA polymerase, sigma subunit (sigma70/sigma32) is part of the Pathway/BioSystem: RNA polymerase	Pseudomonas_aeruginosa_PACS2	Bacteria;Pseudomonadota;Gammaproteobacteria;Pseudomonadales;Pseudomonadaceae;Pseudomonas;Pseudomonas aeruginosa
===	NC_014918.1_238|MESCI_RS31375	11	GCF_000185905.1	NC_014918.1							Mesorhizobium_ciceri_biovar_biserrulae_WSM1271	Bacteria;Pseudomonadota;Alphaproteobacteria;Hyphomicrobiales;Phyllobacteriaceae;Mesorhizobium;Mesorhizobium ciceri
NC_014918.1_233|MESCI_RS31350	238867..239229	-	GCF_000185905.1	NC_014918.1	233	WP_245268656_1		pfam09948	DUF2182	Predicted metal-binding integral membrane protein (DUF2182). This domain, found in various hypothetical bacterial membrane proteins having predicted metal-binding properties, has no known function.	Mesorhizobium_ciceri_biovar_biserrulae_WSM1271	Bacteria;Pseudomonadota;Alphaproteobacteria;Hyphomicrobiales;Phyllobacteriaceae;Mesorhizobium;Mesorhizobium ciceri
NC_014918.1_234|MESCI_RS31355	239437..240582	+	GCF_000185905.1	NC_014918.1	234	WP_064995301_1		COG3509	LpqC	Acetyl xylan esterase AxeA and related esterases, LpqC family [Carbohydrate transport and metabolism].	Mesorhizobium_ciceri_biovar_biserrulae_WSM1271	Bacteria;Pseudomonadota;Alphaproteobacteria;Hyphomicrobiales;Phyllobacteriaceae;Mesorhizobium;Mesorhizobium ciceri
NC_014918.1_235|MESCI_RS31360	240722..240910	+	GCF_000185905.1	NC_014918.1	235	WP_064995298_1		cd01189	INT_ICEBs1_C_like	C-terminal catalytic domain of integrases from bacterial phages and conjugate transposons. This family of tyrosine based site-specific integrases is has origins in bacterial phages and conjugate transposons. One member is the integrase from Bacillus subtilis conjugative transposon ICEBs1. ICEBs1 can be excised and transfered to various recipients in response to DNA damage or high concentrations o…	Mesorhizobium_ciceri_biovar_biserrulae_WSM1271	Bacteria;Pseudomonadota;Alphaproteobacteria;Hyphomicrobiales;Phyllobacteriaceae;Mesorhizobium;Mesorhizobium ciceri
NC_014918.1_236|MESCI_RS31365	241784..242047	-	GCF_000185905.1	NC_014918.1	236	WP_013525235_1					Mesorhizobium_ciceri_biovar_biserrulae_WSM1271	Bacteria;Pseudomonadota;Alphaproteobacteria;Hyphomicrobiales;Phyllobacteriaceae;Mesorhizobium;Mesorhizobium ciceri
NC_014918.1_237|MESCI_RS31370	242171..242362	-	GCF_000185905.1	NC_014918.1	237	WP_164920100_1					Mesorhizobium_ciceri_biovar_biserrulae_WSM1271	Bacteria;Pseudomonadota;Alphaproteobacteria;Hyphomicrobiales;Phyllobacteriaceae;Mesorhizobium;Mesorhizobium ciceri
NC_014918.1_238|MESCI_RS31375	242880..243776	-	GCF_000185905.1	NC_014918.1	238	WP_164920101_1	+	COG4823	AbiF	Abortive infection bacteriophage resistance protein [Defense mechanisms].	Mesorhizobium_ciceri_biovar_biserrulae_WSM1271	Bacteria;Pseudomonadota;Alphaproteobacteria;Hyphomicrobiales;Phyllobacteriaceae;Mesorhizobium;Mesorhizobium ciceri
NC_014918.1_239|MESCI_RS32975	244075..244416	+	GCF_000185905.1	NC_014918.1	239	WP_013525238_1					Mesorhizobium_ciceri_biovar_biserrulae_WSM1271	Bacteria;Pseudomonadota;Alphaproteobacteria;Hyphomicrobiales;Phyllobacteriaceae;Mesorhizobium;Mesorhizobium ciceri
NC_014918.1_240|MESCI_RS31380	244544..244885	+	GCF_000185905.1	NC_014918.1	240	WP_013525239_1					Mesorhizobium_ciceri_biovar_biserrulae_WSM1271	Bacteria;Pseudomonadota;Alphaproteobacteria;Hyphomicrobiales;Phyllobacteriaceae;Mesorhizobium;Mesorhizobium ciceri
NC_014918.1_241|MESCI_RS31385	244957..245352	-	GCF_000185905.1	NC_014918.1	241	WP_013525240_1		cd18160	REC_CpdR_CckA-like	phosphoacceptor receiver (REC) domain of Brucella abortus CpdR and CckA, and similar domains. Two-component systems (TCSs), consisting of a sensor and a response regulator, are used by bacteria to adapt to changing environments. Processes regulated by TCSs in bacteria include sporulation, pathogenicity, virulence, chemotaxis and membrane transport. Response regulators share the common phosphoacce…	Mesorhizobium_ciceri_biovar_biserrulae_WSM1271	Bacteria;Pseudomonadota;Alphaproteobacteria;Hyphomicrobiales;Phyllobacteriaceae;Mesorhizobium;Mesorhizobium ciceri
NC_014918.1_242|MESCI_RS31390	245462..245710	-	GCF_000185905.1	NC_014918.1	242	WP_245265376_1					Mesorhizobium_ciceri_biovar_biserrulae_WSM1271	Bacteria;Pseudomonadota;Alphaproteobacteria;Hyphomicrobiales;Phyllobacteriaceae;Mesorhizobium;Mesorhizobium ciceri
NC_014918.1_243|MESCI_RS31395	245810..246532	+	GCF_000185905.1	NC_014918.1	243	WP_164920102_1		COG1793	CDC9	ATP-dependent DNA ligase [Replication, recombination and repair].	Mesorhizobium_ciceri_biovar_biserrulae_WSM1271	Bacteria;Pseudomonadota;Alphaproteobacteria;Hyphomicrobiales;Phyllobacteriaceae;Mesorhizobium;Mesorhizobium ciceri
===	NC_015138.1_6|ACAV_RS24395	11	GCF_000176855.2	NC_015138.1							Paracidovorax_avenae_ATCC_19860	Bacteria;Pseudomonadota;Betaproteobacteria;Burkholderiales;Comamonadaceae;Paracidovorax;Paracidovorax avenae
NC_015138.1_1|ACAV_RS00010	169..1590	+	GCF_000176855.2	NC_015138.1	1	WP_013592517_1		COG0593	DnaA	Chromosomal replication initiation ATPase DnaA [Replication, recombination and repair].	Paracidovorax_avenae_ATCC_19860	Bacteria;Pseudomonadota;Betaproteobacteria;Burkholderiales;Comamonadaceae;Paracidovorax;Paracidovorax avenae
NC_015138.1_2|ACAV_RS00015	1750..2868	+	GCF_000176855.2	NC_015138.1	2	WP_013592518_1		cd00140	beta_clamp	Beta clamp domain. The beta subunit (processivity factor) of DNA polymerase III holoenzyme, refered to as the beta clamp, forms a ring shaped dimer that encircles dsDNA (sliding clamp) in bacteria. The beta-clamp is structurally similar to the trimeric ring formed by PCNA (found in eukaryotes and archaea) and the processivity factor (found in bacteriophages T4 and RB69). This structural correspon…	Paracidovorax_avenae_ATCC_19860	Bacteria;Pseudomonadota;Betaproteobacteria;Burkholderiales;Comamonadaceae;Paracidovorax;Paracidovorax avenae
NC_015138.1_3|ACAV_RS00020	2942..5575	+	GCF_000176855.2	NC_015138.1	3	WP_013592519_1		COG0187	GyrB	DNA gyrase/topoisomerase IV, subunit B [Replication, recombination and repair].	Paracidovorax_avenae_ATCC_19860	Bacteria;Pseudomonadota;Betaproteobacteria;Burkholderiales;Comamonadaceae;Paracidovorax;Paracidovorax avenae
NC_015138.1_4|ACAV_RS00025	5738..6361	+	GCF_000176855.2	NC_015138.1	4	WP_174270265_1		cd16961	RMtype1_S_TRD-CR_like	Type I restriction-modification system specificity (S) subunit Target Recognition Domain-ConseRved domain (TRD-CR) and similar domains. The restriction-modification (RM) system S subunit generally consists of two variable target recognition domains (TRD1 and 2) and two conserved regions (CR1 and CR2) which separate the TRDs. The TRDs each bind to different specific sequences in the DNA. RM system…	Paracidovorax_avenae_ATCC_19860	Bacteria;Pseudomonadota;Betaproteobacteria;Burkholderiales;Comamonadaceae;Paracidovorax;Paracidovorax avenae
NC_015138.1_5|ACAV_RS00030	6354..7805	+	GCF_000176855.2	NC_015138.1	5	WP_013592521_1		pfam02384	N6_Mtase	N-6 DNA Methylase. Restriction-modification (R-M) systems protect a bacterial cell against invasion of foreign DNA by endonucleolytic cleavage of DNA that lacks a site specific modification. The R-M system is a complex containing three polypeptides: M (this family), S (pfam01420), and R. This family consists of N-6 adenine-specific DNA methylase EC:2.1.1.72 from Type I and Type IC restriction sys…	Paracidovorax_avenae_ATCC_19860	Bacteria;Pseudomonadota;Betaproteobacteria;Burkholderiales;Comamonadaceae;Paracidovorax;Paracidovorax avenae
NC_015138.1_6|ACAV_RS24395	7946..8776	+	GCF_000176855.2	NC_015138.1	6	WP_013592522_1	+	pfam07751	Abi_2	Abi-like protein. This family, found in various bacterial species, contains sequences that are similar to the Abi group of proteins, which are involved in bacteriophage resistance mediated by abortive infection in Lactococcus species. The proteins are thought to have helix-turn-helix motifs, found in many DNA-binding proteins, allowing them to perform their function.	Paracidovorax_avenae_ATCC_19860	Bacteria;Pseudomonadota;Betaproteobacteria;Burkholderiales;Comamonadaceae;Paracidovorax;Paracidovorax avenae
NC_015138.1_7|ACAV_RS00040	8802..10424	+	GCF_000176855.2	NC_015138.1	7	WP_013592523_1		COG0286	HsdM	Type I restriction-modification system, DNA methylase subunit [Defense mechanisms].	Paracidovorax_avenae_ATCC_19860	Bacteria;Pseudomonadota;Betaproteobacteria;Burkholderiales;Comamonadaceae;Paracidovorax;Paracidovorax avenae
NC_015138.1_8|ACAV_RS23765	10421..11737	+	GCF_000176855.2	NC_015138.1	8	WP_013592524_1		cd17260	RMtype1_S_EcoEI-TRD1-CR1_like	Type I restriction-modification system specificity (S) subunit Target Recognition Domain-ConseRved domain (TRD-CR), similar to S.EcoEI TRD1-CR1, S.EcoJA17PI TRD1-CR1, S.EcoJA23PI TRD1-CR1, and S.StyLTIII TRD1-CR1. Escherichia coli A58 S subunit (S.EcoEI) recognizes 5'... GAGNNNNNNNATGC ... 3', Escherichia coli UCD_JA17_pb S subunit (S.EcoJA17PI) and Escherichia coli UCD_JA23_pb S subunit (S.EcoJA…	Paracidovorax_avenae_ATCC_19860	Bacteria;Pseudomonadota;Betaproteobacteria;Burkholderiales;Comamonadaceae;Paracidovorax;Paracidovorax avenae
NC_015138.1_9|ACAV_RS00055	11744..12670	+	GCF_000176855.2	NC_015138.1	9	WP_013592525_1		cd10146	LabA_like_C	C-terminal domain of LabA_like proteins. This C-terminal domain is found in a well conserved group of mainly bacterial proteins with no defined function, which contain an N-terminal LabA-like domain. LabA from Synechococcus elongatus PCC 7942, (which does not contain this C-terminal domain) has been shown to play a role in cyanobacterial circadian timing. LabA-like C-terminal domains described he…	Paracidovorax_avenae_ATCC_19860	Bacteria;Pseudomonadota;Betaproteobacteria;Burkholderiales;Comamonadaceae;Paracidovorax;Paracidovorax avenae
NC_015138.1_10|ACAV_RS00060	12708..16004	+	GCF_000176855.2	NC_015138.1	10	WP_013592526_1		COG0610	COG0610	Type I site-specific restriction-modification system, R (restriction) subunit and related helicases ... [Defense mechanisms].	Paracidovorax_avenae_ATCC_19860	Bacteria;Pseudomonadota;Betaproteobacteria;Burkholderiales;Comamonadaceae;Paracidovorax;Paracidovorax avenae
NC_015138.1_11|ACAV_RS00065	16008..16718	+	GCF_000176855.2	NC_015138.1	11	WP_013592527_1		pfam01863	YgjP-like	YgjP-like, metallopeptidase domain. This is a conserved domain containing the catalytic zinc-metallopeptidase (HExxH) catalytic motif. Proteins containing this domain are found in some archaebacteria, as well as Helicobacter pylori. The proteins are 190-240 amino acids long, with the C terminus being the most conserved region, containing three conserved histidines. This domain is found in YgjP fr…	Paracidovorax_avenae_ATCC_19860	Bacteria;Pseudomonadota;Betaproteobacteria;Burkholderiales;Comamonadaceae;Paracidovorax;Paracidovorax avenae
===	NC_014246.1_545|HMPREF0573_RS02810	11	GCF_000196535.1	NC_014246.1							Mobiluncus_curtisii_ATCC_43063	Bacteria;Actinomycetota;Actinomycetes;Actinomycetales;Actinomycetaceae;Mobiluncus;Mobiluncus curtisii
NC_014246.1_540|HMPREF0573_RS02780	657480..658427	-	GCF_000196535.1	NC_014246.1	540	WP_013188827_1		pfam16555	GramPos_pilinD1	Gram-positive pilin subunit D1, N-terminal domain. GramPos_pilinD1 is the first subunit domain of Gram-positive pilins from Strep.pneumoniae. There are three major pilin subunits that form the polymeric backbone of the pilin from S. pneumoniae, constructed of three Ig-like, CnaB, domains along with a crucial N-terminal domain, D1. The three IG-like domains are stabilized by internal Lys-Asn isope…	Mobiluncus_curtisii_ATCC_43063	Bacteria;Actinomycetota;Actinomycetes;Actinomycetales;Actinomycetaceae;Mobiluncus;Mobiluncus curtisii
NC_014246.1_541|HMPREF0573_RS02785	658452..659906	-	GCF_000196535.1	NC_014246.1	541	WP_041797907_1		pfam16555	GramPos_pilinD1	Gram-positive pilin subunit D1, N-terminal domain. GramPos_pilinD1 is the first subunit domain of Gram-positive pilins from Strep.pneumoniae. There are three major pilin subunits that form the polymeric backbone of the pilin from S. pneumoniae, constructed of three Ig-like, CnaB, domains along with a crucial N-terminal domain, D1. The three IG-like domains are stabilized by internal Lys-Asn isope…	Mobiluncus_curtisii_ATCC_43063	Bacteria;Actinomycetota;Actinomycetes;Actinomycetales;Actinomycetaceae;Mobiluncus;Mobiluncus curtisii
NC_014246.1_542|HMPREF0573_RS02790	659982..667601	-	GCF_000196535.1	NC_014246.1	542	WP_236589757_1		pfam19407	DUF5979	Domain of unknown function (DUF5979). This domain is found as tandem repeats in bacterial cell surface proteins, associated with TED adhesive domains. This domain contains a conserved lysine, glutamic acid and asparagine diagnostic of an intradomain thioester bond.	Mobiluncus_curtisii_ATCC_43063	Bacteria;Actinomycetota;Actinomycetes;Actinomycetales;Actinomycetaceae;Mobiluncus;Mobiluncus curtisii
NC_014246.1_543|HMPREF0573_RS02795	667950..668378	+	GCF_000196535.1	NC_014246.1	543	WP_013188830_1					Mobiluncus_curtisii_ATCC_43063	Bacteria;Actinomycetota;Actinomycetes;Actinomycetales;Actinomycetaceae;Mobiluncus;Mobiluncus curtisii
NC_014246.1_544|HMPREF0573_RS02805	668850..670469	+	GCF_000196535.1	NC_014246.1	544	WP_013188832_1		COG0488	Uup	ATPase components of ABC transporters with duplicated ATPase domains [General function prediction only].	Mobiluncus_curtisii_ATCC_43063	Bacteria;Actinomycetota;Actinomycetes;Actinomycetales;Actinomycetaceae;Mobiluncus;Mobiluncus curtisii
NC_014246.1_545|HMPREF0573_RS02810	670955..671770	-	GCF_000196535.1	NC_014246.1	545	WP_013188834_1	+	pfam07751	Abi_2	Abi-like protein. This family, found in various bacterial species, contains sequences that are similar to the Abi group of proteins, which are involved in bacteriophage resistance mediated by abortive infection in Lactococcus species. The proteins are thought to have helix-turn-helix motifs, found in many DNA-binding proteins, allowing them to perform their function.	Mobiluncus_curtisii_ATCC_43063	Bacteria;Actinomycetota;Actinomycetes;Actinomycetales;Actinomycetaceae;Mobiluncus;Mobiluncus curtisii
NC_014246.1_546|HMPREF0573_RS02815	672062..673111	-	GCF_000196535.1	NC_014246.1	546	WP_013188835_1		pfam13310	Virulence_RhuM	Virulence protein RhuM family. There are currently no experimental data for members of this group or their homologs. However, these proteins are implicated in virulence/pathogenicity because RhuM is encoded in the SPI-3 pathogenicity island in Salmonella typhimurium.	Mobiluncus_curtisii_ATCC_43063	Bacteria;Actinomycetota;Actinomycetes;Actinomycetales;Actinomycetaceae;Mobiluncus;Mobiluncus curtisii
NC_014246.1_547|HMPREF0573_RS02820	673190..673435	-	GCF_000196535.1	NC_014246.1	547	WP_041797911_1		pfam04994	TfoX_C	TfoX C-terminal domain. TfoX may play a key role in the development of genetic competence by regulating the expression of late competence-specific genes. This family corresponds to the C-terminal presumed domain of TfoX. The domain is found associated with pfam00383 in Swiss:Q9JZR1. It is also found as an isolated domain in some proteins suggesting this is an autonomous domain.	Mobiluncus_curtisii_ATCC_43063	Bacteria;Actinomycetota;Actinomycetes;Actinomycetales;Actinomycetaceae;Mobiluncus;Mobiluncus curtisii
NC_014246.1_548|HMPREF0573_RS02830	674361..675173	-	GCF_000196535.1	NC_014246.1	548	WP_013188838_1		COG0596	MenH	2-succinyl-6-hydroxy-2,4-cyclohexadiene-1-carboxylate synthase MenH and related esterases, alpha/beta hydrolase fold [Coenzyme transport and metabolism, General function prediction only]. 2-succinyl-6-hydroxy-2,4-cyclohexadiene-1-carboxylate synthase MenH and related esterases, alpha/beta hydrolase fold is part of the Pathway/BioSystem: Menaquinone biosynthesis	Mobiluncus_curtisii_ATCC_43063	Bacteria;Actinomycetota;Actinomycetes;Actinomycetales;Actinomycetaceae;Mobiluncus;Mobiluncus curtisii
NC_014246.1_549|HMPREF0573_RS02835	675259..675912	-	GCF_000196535.1	NC_014246.1	549	WP_013188839_1		COG0637	YcjU	Beta-phosphoglucomutase, HAD superfamily [Carbohydrate transport and metabolism].	Mobiluncus_curtisii_ATCC_43063	Bacteria;Actinomycetota;Actinomycetes;Actinomycetales;Actinomycetaceae;Mobiluncus;Mobiluncus curtisii
NC_014246.1_550|HMPREF0573_RS02840	675909..676550	-	GCF_000196535.1	NC_014246.1	550	WP_004007920_1		COG2231	HP0602	3-Methyladenine DNA glycosylase, HhH-GPD/Endo3 superfamily [Replication, recombination and repair].	Mobiluncus_curtisii_ATCC_43063	Bacteria;Actinomycetota;Actinomycetes;Actinomycetales;Actinomycetaceae;Mobiluncus;Mobiluncus curtisii
===	NC_014920.1_1861|HIBPF_RS09835	11	GCF_000197875.1	NC_014920.1							Haemophilus_influenzae_F3031	Bacteria;Pseudomonadota;Gammaproteobacteria;Pasteurellales;Pasteurellaceae;Haemophilus;Haemophilus influenzae
NC_014920.1_1856|HIBPF_RS09800	1956021..1957565	-	GCF_000197875.1	NC_014920.1	1856	WP_013526566_1		cd08504	PBP2_OppA	The substrate-binding component of an ABC-type oligopetide import system contains the type 2 periplasmic binding fold. This family represents the periplasmic substrate-binding component of an ATP-binding cassette (ABC)-type oligopeptide transport system comprised of 5 subunits. The transport system OppABCDEF contains two homologous integral membrane proteins OppB and OppF that form the translocat…	Haemophilus_influenzae_F3031	Bacteria;Pseudomonadota;Gammaproteobacteria;Pasteurellales;Pasteurellaceae;Haemophilus;Haemophilus influenzae
NC_014920.1_1857|HIBPF_RS09805	1957558..1957920	-	GCF_000197875.1	NC_014920.1	1857	WP_005648761_1		pfam04304	DUF454	Protein of unknown function (DUF454). Predicted membrane protein.	Haemophilus_influenzae_F3031	Bacteria;Pseudomonadota;Gammaproteobacteria;Pasteurellales;Pasteurellaceae;Haemophilus;Haemophilus influenzae
NC_014920.1_1858|HIBPF_RS09810	1958045..1960084	+	GCF_000197875.1	NC_014920.1	1858	WP_041175024_1		COG0339	Dcp	Zn-dependent oligopeptidase, M3 family [Posttranslational modification, protein turnover, chaperones].	Haemophilus_influenzae_F3031	Bacteria;Pseudomonadota;Gammaproteobacteria;Pasteurellales;Pasteurellaceae;Haemophilus;Haemophilus influenzae
NC_014920.1_1859|HIBPF_RS09815	1960316..1961860	+	GCF_000197875.1	NC_014920.1	1859	WP_013526568_1		pfam02384	N6_Mtase	N-6 DNA Methylase. Restriction-modification (R-M) systems protect a bacterial cell against invasion of foreign DNA by endonucleolytic cleavage of DNA that lacks a site specific modification. The R-M system is a complex containing three polypeptides: M (this family), S (pfam01420), and R. This family consists of N-6 adenine-specific DNA methylase EC:2.1.1.72 from Type I and Type IC restriction sys…	Haemophilus_influenzae_F3031	Bacteria;Pseudomonadota;Gammaproteobacteria;Pasteurellales;Pasteurellaceae;Haemophilus;Haemophilus influenzae
NC_014920.1_1860|HIBPF_RS09820	1961863..1962861	+	GCF_000197875.1	NC_014920.1	1860	WP_006996261_1		COG3943	RhuM	Uncharacterized protein RhuM, Salmonella virulence factor [Function unknown].	Haemophilus_influenzae_F3031	Bacteria;Pseudomonadota;Gammaproteobacteria;Pasteurellales;Pasteurellaceae;Haemophilus;Haemophilus influenzae
NC_014920.1_1861|HIBPF_RS09835	1964196..1965116	+	GCF_000197875.1	NC_014920.1	1861	WP_013526569_1	+	COG4823	AbiF	Abortive infection bacteriophage resistance protein [Defense mechanisms].	Haemophilus_influenzae_F3031	Bacteria;Pseudomonadota;Gammaproteobacteria;Pasteurellales;Pasteurellaceae;Haemophilus;Haemophilus influenzae
NC_014920.1_1862|HIBPF_RS09840	1965360..1968443	+	GCF_000197875.1	NC_014920.1	1862	WP_013526570_1		COG0610	COG0610	Type I site-specific restriction-modification system, R (restriction) subunit and related helicases ... [Defense mechanisms].	Haemophilus_influenzae_F3031	Bacteria;Pseudomonadota;Gammaproteobacteria;Pasteurellales;Pasteurellaceae;Haemophilus;Haemophilus influenzae
NC_014920.1_1863|HIBPF_RS09845	1968604..1969233	-	GCF_000197875.1	NC_014920.1	1863	WP_006996256_1		pfam04224	DUF417	Protein of unknown function, DUF417. This family of uncharacterized proteins appears to be restricted to proteobacteria.	Haemophilus_influenzae_F3031	Bacteria;Pseudomonadota;Gammaproteobacteria;Pasteurellales;Pasteurellaceae;Haemophilus;Haemophilus influenzae
NC_014920.1_1864|HIBPF_RS09850	1969447..1971243	-	GCF_000197875.1	NC_014920.1	1864	WP_041174983_1		COG0642	BaeS	Signal transduction histidine kinase [Signal transduction mechanisms].	Haemophilus_influenzae_F3031	Bacteria;Pseudomonadota;Gammaproteobacteria;Pasteurellales;Pasteurellaceae;Haemophilus;Haemophilus influenzae
NC_014920.1_1865|HIBPF_RS09855	1971357..1971932	-	GCF_000197875.1	NC_014920.1	1865	WP_013526572_1		cd10033	UDG_like	uncharacterized family of the uracil-DNA glycosylase superfamily. Uracil-DNA glycosylases (UDGs) initiate repair of uracils in DNA. Uracil may arise from mis-incorporation of dUMP residues by DNA polymerase or via deamination of cytosine. Uracil in DNA mispaired with guanine is one of the major pro-mutagenic events, causing G:C->A:T mutations; thus, UDG is an essential enzyme for maintaining the …	Haemophilus_influenzae_F3031	Bacteria;Pseudomonadota;Gammaproteobacteria;Pasteurellales;Pasteurellaceae;Haemophilus;Haemophilus influenzae
NC_014920.1_1866|HIBPF_RS09885	1978167..1979312	-	GCF_000197875.1	NC_014920.1	1866	WP_005649913_1		pfam01070	FMN_dh	FMN-dependent dehydrogenase.	Haemophilus_influenzae_F3031	Bacteria;Pseudomonadota;Gammaproteobacteria;Pasteurellales;Pasteurellaceae;Haemophilus;Haemophilus influenzae
===	NZ_CP126686.1_1|QPJ96_RS22280	3	GCF_030219965.1	NZ_CP126686.1							Pantoea_agglomerans_FL1	Bacteria;Pseudomonadota;Gammaproteobacteria;Enterobacterales;Erwiniaceae;Pantoea;Pantoea agglomerans
NZ_CP126686.1_1|QPJ96_RS22280	1..963	+	GCF_030219965.1	NZ_CP126686.1	1	WP_285089036_1	+	pfam07751	Abi_2	Abi-like protein. This family, found in various bacterial species, contains sequences that are similar to the Abi group of proteins, which are involved in bacteriophage resistance mediated by abortive infection in Lactococcus species. The proteins are thought to have helix-turn-helix motifs, found in many DNA-binding proteins, allowing them to perform their function.	Pantoea_agglomerans_FL1	Bacteria;Pseudomonadota;Gammaproteobacteria;Enterobacterales;Erwiniaceae;Pantoea;Pantoea agglomerans
NZ_CP126686.1_2|QPJ96_RS22285	990..1223	-	GCF_030219965.1	NZ_CP126686.1	2	WP_285089037_1					Pantoea_agglomerans_FL1	Bacteria;Pseudomonadota;Gammaproteobacteria;Enterobacterales;Erwiniaceae;Pantoea;Pantoea agglomerans
NZ_CP126686.1_3|QPJ96_RS22290	2157..2357	+	GCF_030219965.1	NZ_CP126686.1	3	WP_285089035_1		cd11586	VbhA_like	VbhA antitoxin and related proteins. VbhA is the antitoxin to VbhT. The VbhT toxin of the mammalian pathogen Bartonella schoenbuchensis is responsible for the disruptive adenylation of host proteins. VbhT also induces FIC-domain-mediated growth arrest in bacteria; it is inhibited by this antitoxin which binds to block the ATP binding site of the VbhT FIC domain.	Pantoea_agglomerans_FL1	Bacteria;Pseudomonadota;Gammaproteobacteria;Enterobacterales;Erwiniaceae;Pantoea;Pantoea agglomerans
===	NZ_CP126690.1_10|QN089_RS15720	11	GCF_030219945.1	NZ_CP126690.1							Kurthia_YJT4	Bacteria;Bacillota;Bacilli;Bacillales;Planococcaceae;Kurthia;Kurthia sp. YJT4
NZ_CP126690.1_5|QN089_RS15695	3087..3596	+	GCF_030219945.1	NZ_CP126690.1	5	WP_285216469_1		pfam19570	DUF6088	Family of unknown function (DUF6088). This family of proteins is functionally uncharacterized. This family of proteins is found primarily in bacteria. Proteins in this family are typically between 197 and 228 amino acids in length. This family appears to be distantly related to pfam13338 suggesting proteins in this family may be an antitoxin component of a toxin/antitoxin system.	Kurthia_YJT4	Bacteria;Bacillota;Bacilli;Bacillales;Planococcaceae;Kurthia;Kurthia sp. YJT4
NZ_CP126690.1_6|QN089_RS15700	3741..4463	-	GCF_030219945.1	NZ_CP126690.1	6	WP_285216470_1		COG2184	FIDO	Fido, protein-threonine AMPylation domain [Signal transduction mechanisms].	Kurthia_YJT4	Bacteria;Bacillota;Bacilli;Bacillales;Planococcaceae;Kurthia;Kurthia sp. YJT4
NZ_CP126690.1_7|QN089_RS15705	4464..4649	-	GCF_030219945.1	NZ_CP126690.1	7	WP_285216471_1		cd11586	VbhA_like	VbhA antitoxin and related proteins. VbhA is the antitoxin to VbhT. The VbhT toxin of the mammalian pathogen Bartonella schoenbuchensis is responsible for the disruptive adenylation of host proteins. VbhT also induces FIC-domain-mediated growth arrest in bacteria; it is inhibited by this antitoxin which binds to block the ATP binding site of the VbhT FIC domain.	Kurthia_YJT4	Bacteria;Bacillota;Bacilli;Bacillales;Planococcaceae;Kurthia;Kurthia sp. YJT4
NZ_CP126690.1_8|QN089_RS15710	4837..5121	-	GCF_030219945.1	NZ_CP126690.1	8	WP_285216472_1		pfam14183	YwpF	YwpF-like protein. The YwpF-like protein family includes the B. subtilis YwpF protein, which is functionally uncharacterized. This family of proteins is found in bacteria. Proteins in this family are typically between 146 and 167 amino acids in length. There is a conserved IIN sequence motif.	Kurthia_YJT4	Bacteria;Bacillota;Bacilli;Bacillales;Planococcaceae;Kurthia;Kurthia sp. YJT4
NZ_CP126690.1_9|QN089_RS15715	5446..6339	+	GCF_030219945.1	NZ_CP126690.1	9	WP_285216473_1		cd00397	DNA_BRE_C	DNA breaking-rejoining enzymes, C-terminal catalytic domain. The DNA breaking-rejoining enzyme superfamily includes type IB topoisomerases and tyrosine based site-specific recombinases (integrases) that share the same fold in their catalytic domain containing conserved active site residues. The best-studied members of this diverse superfamily include Human topoisomerase I, the bacteriophage lambd…	Kurthia_YJT4	Bacteria;Bacillota;Bacilli;Bacillales;Planococcaceae;Kurthia;Kurthia sp. YJT4
NZ_CP126690.1_10|QN089_RS15720	7054..7989	-	GCF_030219945.1	NZ_CP126690.1	10	WP_285216474_1	+	pfam07751	Abi_2	Abi-like protein. This family, found in various bacterial species, contains sequences that are similar to the Abi group of proteins, which are involved in bacteriophage resistance mediated by abortive infection in Lactococcus species. The proteins are thought to have helix-turn-helix motifs, found in many DNA-binding proteins, allowing them to perform their function.	Kurthia_YJT4	Bacteria;Bacillota;Bacilli;Bacillales;Planococcaceae;Kurthia;Kurthia sp. YJT4
NZ_CP126690.1_11|QN089_RS15725	8086..8493	-	GCF_030219945.1	NZ_CP126690.1	11	WP_087681132_1					Kurthia_YJT4	Bacteria;Bacillota;Bacilli;Bacillales;Planococcaceae;Kurthia;Kurthia sp. YJT4
NZ_CP126690.1_12|QN089_RS15730	8486..9292	-	GCF_030219945.1	NZ_CP126690.1	12	WP_285216475_1		COG1192	ParA	ParA-like ATPase involved in chromosome/plasmid partitioning or cellulose biosynthesis protein BcsQ [Cell cycle control, cell division, chromosome partitioning, Cell motility].	Kurthia_YJT4	Bacteria;Bacillota;Bacilli;Bacillales;Planococcaceae;Kurthia;Kurthia sp. YJT4
NZ_CP126690.1_13|QN089_RS15735	9468..11213	+	GCF_030219945.1	NZ_CP126690.1	13	WP_285216476_1		pfam03235	DUF262	Protein of unknown function DUF262.	Kurthia_YJT4	Bacteria;Bacillota;Bacilli;Bacillales;Planococcaceae;Kurthia;Kurthia sp. YJT4
NZ_CP126690.1_14|QN089_RS15740	11941..13491	+	GCF_030219945.1	NZ_CP126690.1	14	WP_285216477_1		pfam08708	PriCT_1	Primase C terminal 1 (PriCT-1). This alpha helical domain is found at the C terminal of primases.	Kurthia_YJT4	Bacteria;Bacillota;Bacilli;Bacillales;Planococcaceae;Kurthia;Kurthia sp. YJT4
NZ_CP126690.1_15|QN089_RS15745	14177..14347	+	GCF_030219945.1	NZ_CP126690.1	15	WP_285216478_1					Kurthia_YJT4	Bacteria;Bacillota;Bacilli;Bacillales;Planococcaceae;Kurthia;Kurthia sp. YJT4
===	NZ_CP050691.1_870|HCU71_RS04555	11	GCF_012044475.1	NZ_CP050691.1							Staphylococcus_aureus_PMB196-1	Bacteria;Bacillota;Bacilli;Bacillales;Staphylococcaceae;Staphylococcus;Staphylococcus aureus
NZ_CP050691.1_865|HCU71_RS04530	957666..958763	+	GCF_012044475.1	NZ_CP050691.1	865	WP_001218732_1		COG0012	GTP1	Ribosome-binding ATPase YchF, GTP1/OBG family [Translation, ribosomal structure and biogenesis].	Staphylococcus_aureus_PMB196-1	Bacteria;Bacillota;Bacilli;Bacillales;Staphylococcaceae;Staphylococcus;Staphylococcus aureus
NZ_CP050691.1_866|HCU71_RS04535	958849..959040	-	GCF_012044475.1	NZ_CP050691.1	866	WP_001052484_1					Staphylococcus_aureus_PMB196-1	Bacteria;Bacillota;Bacilli;Bacillales;Staphylococcaceae;Staphylococcus;Staphylococcus aureus
NZ_CP050691.1_867|HCU71_RS04540	959284..959580	+	GCF_012044475.1	NZ_CP050691.1	867	WP_001261460_1		pfam01250	Ribosomal_S6	Ribosomal protein S6.	Staphylococcus_aureus_PMB196-1	Bacteria;Bacillota;Bacilli;Bacillales;Staphylococcaceae;Staphylococcus;Staphylococcus aureus
NZ_CP050691.1_868|HCU71_RS04545	959601..960104	+	GCF_012044475.1	NZ_CP050691.1	868	WP_000934799_1		COG0629	Ssb	Single-stranded DNA-binding protein [Replication, recombination and repair].	Staphylococcus_aureus_PMB196-1	Bacteria;Bacillota;Bacilli;Bacillales;Staphylococcaceae;Staphylococcus;Staphylococcus aureus
NZ_CP050691.1_869|HCU71_RS04550	960156..960398	+	GCF_012044475.1	NZ_CP050691.1	869	WP_000897044_1		COG0238	RpsR	Ribosomal protein S18 [Translation, ribosomal structure and biogenesis]. Ribosomal protein S18 is part of the Pathway/BioSystem: Ribosome 30S subunit	Staphylococcus_aureus_PMB196-1	Bacteria;Bacillota;Bacilli;Bacillales;Staphylococcaceae;Staphylococcus;Staphylococcus aureus
NZ_CP050691.1_870|HCU71_RS04555	960675..961613	-	GCF_012044475.1	NZ_CP050691.1	870	WP_001817700_1	+	pfam07751	Abi_2	Abi-like protein. This family, found in various bacterial species, contains sequences that are similar to the Abi group of proteins, which are involved in bacteriophage resistance mediated by abortive infection in Lactococcus species. The proteins are thought to have helix-turn-helix motifs, found in many DNA-binding proteins, allowing them to perform their function.	Staphylococcus_aureus_PMB196-1	Bacteria;Bacillota;Bacilli;Bacillales;Staphylococcaceae;Staphylococcus;Staphylococcus aureus
NZ_CP050691.1_871|HCU71_RS04565	962571..963182	+	GCF_012044475.1	NZ_CP050691.1	871	WP_000475325_1					Staphylococcus_aureus_PMB196-1	Bacteria;Bacillota;Bacilli;Bacillales;Staphylococcaceae;Staphylococcus;Staphylococcus aureus
NZ_CP050691.1_872|HCU71_RS04570	963551..963919	+	GCF_012044475.1	NZ_CP050691.1	872	WP_000849163_1		COG5294	YxeA	Uncharacterized conserved protein YxeA, DUF1093 family [Function unknown].	Staphylococcus_aureus_PMB196-1	Bacteria;Bacillota;Bacilli;Bacillales;Staphylococcaceae;Staphylococcus;Staphylococcus aureus
NZ_CP050691.1_873|HCU71_RS04575	964100..964672	+	GCF_012044475.1	NZ_CP050691.1	873	WP_000769722_1		COG3212	YkoI	PepSY domain containing protein, regulator of zincin peptidase activity [Posttranslational modification, protein turnover, chaperones].	Staphylococcus_aureus_PMB196-1	Bacteria;Bacillota;Bacilli;Bacillales;Staphylococcaceae;Staphylococcus;Staphylococcus aureus
NZ_CP050691.1_874|HCU71_RS04580	964809..965072	-	GCF_012044475.1	NZ_CP050691.1	874	WP_001055897_1		cd00093	HTH_XRE	Helix-turn-helix XRE-family like proteins. Prokaryotic DNA binding proteins belonging to the xenobiotic response element family of transcriptional regulators.	Staphylococcus_aureus_PMB196-1	Bacteria;Bacillota;Bacilli;Bacillales;Staphylococcaceae;Staphylococcus;Staphylococcus aureus
NZ_CP050691.1_875|HCU71_RS04585	965372..965623	+	GCF_012044475.1	NZ_CP050691.1	875	WP_000466748_1		COG2261	YeaQ	Uncharacterized membrane protein YeaQ/YmgE, transglycosylase-associated protein family [General function prediction only].	Staphylococcus_aureus_PMB196-1	Bacteria;Bacillota;Bacilli;Bacillales;Staphylococcaceae;Staphylococcus;Staphylococcus aureus
===	NC_015379.1_345|PSEBR_RS01780	11	GCF_000194805.1	NC_015379.1							Pseudomonas_brassicacearum_sub_brassicacearum_NFM421	Bacteria;Pseudomonadota;Gammaproteobacteria;Pseudomonadales;Pseudomonadaceae;Pseudomonas;Pseudomonas brassicacearum
NC_015379.1_340|PSEBR_RS01760	401883..402806	-	GCF_000194805.1	NC_015379.1	340	WP_013692056_1		cd08422	PBP2_CrgA_like	The C-terminal substrate binding domain of LysR-type transcriptional regulator CrgA and its related homologs, contains the type 2 periplasmic binding domain. This CD includes the substrate binding domain of LysR-type transcriptional regulator (LTTR) CrgA and its related homologs. The LTTRs are acting as both auto-repressors and activators of target promoters, controlling operons involved in a wid…	Pseudomonas_brassicacearum_sub_brassicacearum_NFM421	Bacteria;Pseudomonadota;Gammaproteobacteria;Pseudomonadales;Pseudomonadaceae;Pseudomonas;Pseudomonas brassicacearum
NC_015379.1_341|PSEBR_RS01765	402922..403686	+	GCF_000194805.1	NC_015379.1	341	WP_013692057_1		cd05344	BKR_like_SDR_like	putative beta-ketoacyl acyl carrier protein [ACP] reductase (BKR)-like, SDR. This subgroup resembles the SDR family, but does not have a perfect match to the NAD-binding motif or the catalytic tetrad characteristic of the SDRs. It includes the SDRs, Q9HYA2 from Pseudomonas aeruginosa PAO1 and APE0912 from Aeropyrum pernix K1. BKR catalyzes the NADPH-dependent reduction of ACP in the first reducti…	Pseudomonas_brassicacearum_sub_brassicacearum_NFM421	Bacteria;Pseudomonadota;Gammaproteobacteria;Pseudomonadales;Pseudomonadaceae;Pseudomonas;Pseudomonas brassicacearum
NC_015379.1_342|PSEBR_RS30390	403906..404160	+	GCF_000194805.1	NC_015379.1	342	WP_072409133_1		pfam07927	HicA_toxin	HicA toxin of bacterial toxin-antitoxin,. HicA_toxin is a bacterial family of toxins that act as mRNA interferases. The antitoxin that neutralizes this is family HicB, pfam15919.	Pseudomonas_brassicacearum_sub_brassicacearum_NFM421	Bacteria;Pseudomonadota;Gammaproteobacteria;Pseudomonadales;Pseudomonadaceae;Pseudomonas;Pseudomonas brassicacearum
NC_015379.1_343|PSEBR_RS01770	404157..404489	+	GCF_000194805.1	NC_015379.1	343	WP_003196781_1		COG4226	HicB	Predicted nuclease of the RNAse H fold, HicB family [General function prediction only].	Pseudomonas_brassicacearum_sub_brassicacearum_NFM421	Bacteria;Pseudomonadota;Gammaproteobacteria;Pseudomonadales;Pseudomonadaceae;Pseudomonas;Pseudomonas brassicacearum
NC_015379.1_344|PSEBR_RS01775	404654..404932	-	GCF_000194805.1	NC_015379.1	344	WP_013692059_1		pfam11275	DUF3077	Protein of unknown function (DUF3077). This family of proteins with unknown function appears to be restricted to Gammaproteobacteria.	Pseudomonas_brassicacearum_sub_brassicacearum_NFM421	Bacteria;Pseudomonadota;Gammaproteobacteria;Pseudomonadales;Pseudomonadaceae;Pseudomonas;Pseudomonas brassicacearum
NC_015379.1_345|PSEBR_RS01780	405322..406311	-	GCF_000194805.1	NC_015379.1	345	WP_013692060_1	+	pfam07751	Abi_2	Abi-like protein. This family, found in various bacterial species, contains sequences that are similar to the Abi group of proteins, which are involved in bacteriophage resistance mediated by abortive infection in Lactococcus species. The proteins are thought to have helix-turn-helix motifs, found in many DNA-binding proteins, allowing them to perform their function.	Pseudomonas_brassicacearum_sub_brassicacearum_NFM421	Bacteria;Pseudomonadota;Gammaproteobacteria;Pseudomonadales;Pseudomonadaceae;Pseudomonas;Pseudomonas brassicacearum
NC_015379.1_346|PSEBR_RS01790	406732..407556	-	GCF_000194805.1	NC_015379.1	346	WP_003196785_1		pfam05050	Methyltransf_21	Methyltransferase FkbM domain. This family has members from bacteria to human, and appears to be a methyltransferase.	Pseudomonas_brassicacearum_sub_brassicacearum_NFM421	Bacteria;Pseudomonadota;Gammaproteobacteria;Pseudomonadales;Pseudomonadaceae;Pseudomonas;Pseudomonas brassicacearum
NC_015379.1_347|PSEBR_RS01795	407888..409120	-	GCF_000194805.1	NC_015379.1	347	WP_003196786_1		pfam13679	Methyltransf_32	Methyltransferase domain. This family appears to be a methyltransferase domain.	Pseudomonas_brassicacearum_sub_brassicacearum_NFM421	Bacteria;Pseudomonadota;Gammaproteobacteria;Pseudomonadales;Pseudomonadaceae;Pseudomonas;Pseudomonas brassicacearum
NC_015379.1_348|PSEBR_RS01800	409101..409790	-	GCF_000194805.1	NC_015379.1	348	WP_013692061_1		COG4160	ArtM	ABC-type arginine/histidine transport system, permease component [Amino acid transport and metabolism].	Pseudomonas_brassicacearum_sub_brassicacearum_NFM421	Bacteria;Pseudomonadota;Gammaproteobacteria;Pseudomonadales;Pseudomonadaceae;Pseudomonas;Pseudomonas brassicacearum
NC_015379.1_349|PSEBR_RS01805	409787..410482	-	GCF_000194805.1	NC_015379.1	349	WP_003196790_1		COG4215	ArtQ	ABC-type arginine transport system, permease component [Amino acid transport and metabolism].	Pseudomonas_brassicacearum_sub_brassicacearum_NFM421	Bacteria;Pseudomonadota;Gammaproteobacteria;Pseudomonadales;Pseudomonadaceae;Pseudomonas;Pseudomonas brassicacearum
NC_015379.1_350|PSEBR_RS01810	410561..411316	-	GCF_000194805.1	NC_015379.1	350	WP_003196792_1		cd13702	PBP2_mlr5654_like	Substrate binding domain of ABC-type histidine/lysine/arginine/ornithine transporter-like; the type 2 periplasmic-binding protein fold. This group includes uncharacterized periplasmic substrate-binding protein similar to HisJ and LAO proteins which serve as initial receptors in the ABC transport of histidine-, arginine, and lysine-arginine-ornithine amino acids. This group belongs to the type 2 p…	Pseudomonas_brassicacearum_sub_brassicacearum_NFM421	Bacteria;Pseudomonadota;Gammaproteobacteria;Pseudomonadales;Pseudomonadaceae;Pseudomonas;Pseudomonas brassicacearum
===	NC_014315.1_2796|NWAT_RS14215	11	GCF_000143085.1	NC_014315.1							Nitrosococcus_watsonii_C-113	Bacteria;Pseudomonadota;Gammaproteobacteria;Chromatiales;Chromatiaceae;Nitrosococcus;Nitrosococcus watsonii
NC_014315.1_2791|NWAT_RS14195	3111491..3111703	-	GCF_000143085.1	NC_014315.1	2791	WP_013221727_1		pfam18506	RelB_N	RelB Antitoxin alpha helical domain. This is an alpha helix domain found in the N-terminal region of antitoxin RelB. RelE-RelB (RelBE) is a toxin-antitoxin (TA) protein complex. It is suggested that the toxic action of RelE is counteracted by antitoxin RelB, which wraps around RelE, blocks its active site and prevents sterically the binding to the ribosomal A-site.The long N-terminal alpha-helix …	Nitrosococcus_watsonii_C-113	Bacteria;Pseudomonadota;Gammaproteobacteria;Chromatiales;Chromatiaceae;Nitrosococcus;Nitrosococcus watsonii
NC_014315.1_2792|NWAT_RS14200	3112040..3112432	+	GCF_000143085.1	NC_014315.1	2792	WP_013221728_1		pfam07509	DUF1523	Protein of unknown function (DUF1523).	Nitrosococcus_watsonii_C-113	Bacteria;Pseudomonadota;Gammaproteobacteria;Chromatiales;Chromatiaceae;Nitrosococcus;Nitrosococcus watsonii
NC_014315.1_2793|NWAT_RS14205	3112491..3113138	-	GCF_000143085.1	NC_014315.1	2793	WP_013221729_1		COG2226	UbiE	Ubiquinone/menaquinone biosynthesis C-methylase UbiE/MenG [Coenzyme transport and metabolism]. Ubiquinone/menaquinone biosynthesis C-methylase UbiE/MenG is part of the Pathway/BioSystem: Biotin biosynthesis	Nitrosococcus_watsonii_C-113	Bacteria;Pseudomonadota;Gammaproteobacteria;Chromatiales;Chromatiaceae;Nitrosococcus;Nitrosococcus watsonii
NC_014315.1_2794|NWAT_RS17670	3113180..3113629	-	GCF_000143085.1	NC_014315.1	2794	WP_232420150_1		pfam19778	RE_endonuc	Endonuclease domain. This represents the C-terminal endonuclease domain found in a variety of class III restriction endonuclease proteins.	Nitrosococcus_watsonii_C-113	Bacteria;Pseudomonadota;Gammaproteobacteria;Chromatiales;Chromatiaceae;Nitrosococcus;Nitrosococcus watsonii
NC_014315.1_2795|NWAT_RS14210	3113575..3116172	-	GCF_000143085.1	NC_014315.1	2795	WP_232420151_1		COG3587	PM0699	Restriction endonuclease, type III RM system [Defense mechanisms].	Nitrosococcus_watsonii_C-113	Bacteria;Pseudomonadota;Gammaproteobacteria;Chromatiales;Chromatiaceae;Nitrosococcus;Nitrosococcus watsonii
NC_014315.1_2796|NWAT_RS14215	3116169..3117104	-	GCF_000143085.1	NC_014315.1	2796	WP_013221730_1	+	COG4823	AbiF	Abortive infection bacteriophage resistance protein [Defense mechanisms].	Nitrosococcus_watsonii_C-113	Bacteria;Pseudomonadota;Gammaproteobacteria;Chromatiales;Chromatiaceae;Nitrosococcus;Nitrosococcus watsonii
NC_014315.1_2797|NWAT_RS17160	3117097..3117270	-	GCF_000143085.1	NC_014315.1	2797	WP_013221731_1					Nitrosococcus_watsonii_C-113	Bacteria;Pseudomonadota;Gammaproteobacteria;Chromatiales;Chromatiaceae;Nitrosococcus;Nitrosococcus watsonii
NC_014315.1_2798|NWAT_RS14220	3117330..3119270	-	GCF_000143085.1	NC_014315.1	2798	WP_013221732_1		COG2189	Mod	Adenine specific DNA methylase Mod [Replication, recombination and repair].	Nitrosococcus_watsonii_C-113	Bacteria;Pseudomonadota;Gammaproteobacteria;Chromatiales;Chromatiaceae;Nitrosococcus;Nitrosococcus watsonii
NC_014315.1_2799|NWAT_RS14225	3119353..3119739	-	GCF_000143085.1	NC_014315.1	2799	WP_041350794_1		pfam13366	PDDEXK_3	PD-(D/E)XK nuclease superfamily. Members of this family belong to the PD-(D/E)XK nuclease superfamily	Nitrosococcus_watsonii_C-113	Bacteria;Pseudomonadota;Gammaproteobacteria;Chromatiales;Chromatiaceae;Nitrosococcus;Nitrosococcus watsonii
NC_014315.1_2800|NWAT_RS14230	3120094..3121137	-	GCF_000143085.1	NC_014315.1	2800	WP_013221734_1		COG3720	HemS	Putative heme degradation protein [Inorganic ion transport and metabolism].	Nitrosococcus_watsonii_C-113	Bacteria;Pseudomonadota;Gammaproteobacteria;Chromatiales;Chromatiaceae;Nitrosococcus;Nitrosococcus watsonii
NC_014315.1_2801|NWAT_RS14235	3121370..3122014	+	GCF_000143085.1	NC_014315.1	2801	WP_013221735_1					Nitrosococcus_watsonii_C-113	Bacteria;Pseudomonadota;Gammaproteobacteria;Chromatiales;Chromatiaceae;Nitrosococcus;Nitrosococcus watsonii
===	NC_014331.1_35|BACI_RS27525	11	GCF_000143605.1	NC_014331.1							Bacillus_cereus_biovar_anthracis_CI	Bacteria;Bacillota;Bacilli;Bacillales;Bacillaceae;Bacillus;Bacillus cereus
NC_014331.1_30|BACI_RS31685	36904..38298	+	GCF_000143605.1	NC_014331.1	30	WP_000275739_1		pfam04326	AlbA_2	Putative DNA-binding domain. This family belongs to the AlbA clan of DNA-binding domains.	Bacillus_cereus_biovar_anthracis_CI	Bacteria;Bacillota;Bacilli;Bacillales;Bacillaceae;Bacillus;Bacillus cereus
NC_014331.1_31|BACI_RS27495	38364..39290	-	GCF_000143605.1	NC_014331.1	31	WP_001259112_1					Bacillus_cereus_biovar_anthracis_CI	Bacteria;Bacillota;Bacilli;Bacillales;Bacillaceae;Bacillus;Bacillus cereus
NC_014331.1_32|BACI_RS27500	39300..40283	-	GCF_000143605.1	NC_014331.1	32	WP_000796705_1					Bacillus_cereus_biovar_anthracis_CI	Bacteria;Bacillota;Bacilli;Bacillales;Bacillaceae;Bacillus;Bacillus cereus
NC_014331.1_33|BACI_RS27505	40639..41418	-	GCF_000143605.1	NC_014331.1	33	WP_000581648_1		pfam13427	DUF4111	Domain of unknown function (DUF4111). Although the exact function of this domain is not known it frequently appears downstream of the family Nucleotidyltransferase, pfam01909. It is also found in species associated with methicillin-resistant bacteria.	Bacillus_cereus_biovar_anthracis_CI	Bacteria;Bacillota;Bacilli;Bacillales;Bacillaceae;Bacillus;Bacillus cereus
NC_014331.1_34|BACI_RS27510	41434..42018	-	GCF_000143605.1	NC_014331.1	34	WP_000124744_1		COG1309	AcrR	DNA-binding protein, AcrR family, includes nucleoid occlusion protein SlmA [Transcription].	Bacillus_cereus_biovar_anthracis_CI	Bacteria;Bacillota;Bacilli;Bacillales;Bacillaceae;Bacillus;Bacillus cereus
NC_014331.1_35|BACI_RS27525	44525..45607	-	GCF_000143605.1	NC_014331.1	35	WP_000337109_1	+	pfam07751	Abi_2	Abi-like protein. This family, found in various bacterial species, contains sequences that are similar to the Abi group of proteins, which are involved in bacteriophage resistance mediated by abortive infection in Lactococcus species. The proteins are thought to have helix-turn-helix motifs, found in many DNA-binding proteins, allowing them to perform their function.	Bacillus_cereus_biovar_anthracis_CI	Bacteria;Bacillota;Bacilli;Bacillales;Bacillaceae;Bacillus;Bacillus cereus
NC_014331.1_36|BACI_RS27530	46326..46907	+	GCF_000143605.1	NC_014331.1	36	WP_000908385_1		COG1246	ArgA	N-acetylglutamate synthase or related acetyltransferase, GNAT family [Amino acid transport and metabolism]. N-acetylglutamate synthase or related acetyltransferase, GNAT family is part of the Pathway/BioSystem: Arginine biosynthesis	Bacillus_cereus_biovar_anthracis_CI	Bacteria;Bacillota;Bacilli;Bacillales;Bacillaceae;Bacillus;Bacillus cereus
NC_014331.1_37|BACI_RS27535	47093..48523	+	GCF_000143605.1	NC_014331.1	37	WP_001056967_1		pfam01609	DDE_Tnp_1	Transposase DDE domain. Transposase proteins are necessary for efficient DNA transposition. This domain is a member of the DDE superfamily, which contain three carboxylate residues that are believed to be responsible for coordinating metal ions needed for catalysis. The catalytic activity of this enzyme involves DNA cleavage at a specific site followed by a strand transfer reaction. This family c…	Bacillus_cereus_biovar_anthracis_CI	Bacteria;Bacillota;Bacilli;Bacillales;Bacillaceae;Bacillus;Bacillus cereus
NC_014331.1_38|BACI_RS27540	48790..50226	-	GCF_000143605.1	NC_014331.1	38	WP_001054007_1		pfam01609	DDE_Tnp_1	Transposase DDE domain. Transposase proteins are necessary for efficient DNA transposition. This domain is a member of the DDE superfamily, which contain three carboxylate residues that are believed to be responsible for coordinating metal ions needed for catalysis. The catalytic activity of this enzyme involves DNA cleavage at a specific site followed by a strand transfer reaction. This family c…	Bacillus_cereus_biovar_anthracis_CI	Bacteria;Bacillota;Bacilli;Bacillales;Bacillaceae;Bacillus;Bacillus cereus
NC_014331.1_39|BACI_RS27545	50348..50530	-	GCF_000143605.1	NC_014331.1	39	WP_000435025_1					Bacillus_cereus_biovar_anthracis_CI	Bacteria;Bacillota;Bacilli;Bacillales;Bacillaceae;Bacillus;Bacillus cereus
NC_014331.1_40|BACI_RS27550	51092..51292	+	GCF_000143605.1	NC_014331.1	40	WP_003163478_1		COG1476	XRE	DNA-binding transcriptional regulator, XRE-family HTH domain [Transcription].	Bacillus_cereus_biovar_anthracis_CI	Bacteria;Bacillota;Bacilli;Bacillales;Bacillaceae;Bacillus;Bacillus cereus
===	NC_014328.1_3195|CLJU_RS16130	11	GCF_000143685.1	NC_014328.1							Clostridium_ljungdahlii_DSM_13528	Bacteria;Bacillota;Clostridia;Eubacteriales;Clostridiaceae;Clostridium;Clostridium ljungdahlii
NC_014328.1_3190|CLJU_RS16105	3569251..3571812	-	GCF_000143685.1	NC_014328.1	3190	WP_013239898_1		pfam08665	PglZ	PglZ domain. This family is a member of the Alkaline phosphatase clan.	Clostridium_ljungdahlii_DSM_13528	Bacteria;Bacillota;Clostridia;Eubacteriales;Clostridiaceae;Clostridium;Clostridium ljungdahlii
NC_014328.1_3191|CLJU_RS16110	3571877..3575419	-	GCF_000143685.1	NC_014328.1	3191	WP_013239899_1		pfam07669	Eco57I	Eco57I restriction-modification methylase. homologs of the Escherichia coli Eco57I restriction-modification methylase are found in several phylogenetically diverse bacteria. The structure of TaqI has been solved.	Clostridium_ljungdahlii_DSM_13528	Bacteria;Bacillota;Clostridia;Eubacteriales;Clostridiaceae;Clostridium;Clostridium ljungdahlii
NC_014328.1_3192|CLJU_RS16115	3575485..3579051	-	GCF_000143685.1	NC_014328.1	3192	WP_013239900_1					Clostridium_ljungdahlii_DSM_13528	Bacteria;Bacillota;Clostridia;Eubacteriales;Clostridiaceae;Clostridium;Clostridium ljungdahlii
NC_014328.1_3193|CLJU_RS16120	3579078..3579662	-	GCF_000143685.1	NC_014328.1	3193	WP_013239901_1		pfam08747	BrxB	BREX protein BrxB. This family includes BREX protein BrxB from Bacillus cereus, which is part of a type 1 BREX (bacteriophage exclusion) system, a system that provides immunity against bacteriophage, which allows phage adsorption but prevents phage DNA replication, without degradation of the phage DNA. The exact function of BrxB is not clear.	Clostridium_ljungdahlii_DSM_13528	Bacteria;Bacillota;Clostridia;Eubacteriales;Clostridiaceae;Clostridium;Clostridium ljungdahlii
NC_014328.1_3194|CLJU_RS16125	3579743..3580351	-	GCF_000143685.1	NC_014328.1	3194	WP_013239902_1		pfam08849	BrxA	BrxA. BrxA is part of the phage resistance system BREX (Bacteriophage Exclusion). It shares structural homology with the RNA-binding antitermination protein NusB.	Clostridium_ljungdahlii_DSM_13528	Bacteria;Bacillota;Clostridia;Eubacteriales;Clostridiaceae;Clostridium;Clostridium ljungdahlii
NC_014328.1_3195|CLJU_RS16130	3580566..3581477	-	GCF_000143685.1	NC_014328.1	3195	WP_013239903_1	+	COG4823	AbiF	Abortive infection bacteriophage resistance protein [Defense mechanisms].	Clostridium_ljungdahlii_DSM_13528	Bacteria;Bacillota;Clostridia;Eubacteriales;Clostridiaceae;Clostridium;Clostridium ljungdahlii
NC_014328.1_3196|CLJU_RS16140	3582090..3583121	-	GCF_000143685.1	NC_014328.1	3196	WP_013239904_1		COG1600	QueG	Epoxyqueuosine reductase QueG (queuosine biosynthesis) [Translation, ribosomal structure and biogenesis]. Epoxyqueuosine reductase QueG (queuosine biosynthesis) is part of the Pathway/BioSystem: tRNA modification	Clostridium_ljungdahlii_DSM_13528	Bacteria;Bacillota;Clostridia;Eubacteriales;Clostridiaceae;Clostridium;Clostridium ljungdahlii
NC_014328.1_3197|CLJU_RS16145	3583221..3583862	-	GCF_000143685.1	NC_014328.1	3197	WP_013239905_1		pfam12654	DUF3786	Domain of unknown function (DUF3786). This presumed domain is functionally uncharacterized. This family of proteins is found in bacteria. Proteins in this family are typically between 201 and 257 amino acids in length. Some proteins also contains an iron-sulfur cluster.	Clostridium_ljungdahlii_DSM_13528	Bacteria;Bacillota;Clostridia;Eubacteriales;Clostridiaceae;Clostridium;Clostridium ljungdahlii
NC_014328.1_3198|CLJU_RS16150	3584005..3584370	-	GCF_000143685.1	NC_014328.1	3198	WP_013239906_1		COG1846	MarR	DNA-binding transcriptional regulator, MarR family [Transcription].	Clostridium_ljungdahlii_DSM_13528	Bacteria;Bacillota;Clostridia;Eubacteriales;Clostridiaceae;Clostridium;Clostridium ljungdahlii
NC_014328.1_3199|CLJU_RS16160	3585424..3586866	-	GCF_000143685.1	NC_014328.1	3199	WP_013239908_1		cd17321	MFS_MMR_MDR_like	Methylenomycin A resistance protein (also called MMR peptide) and similar multidrug resistance (MDR) transporters of the Major Facilitator Superfamily. This family is composed of bacterial, fungal, and archaeal multidrug resistance (MDR) transporters including several proteins from Bacilli such as methylenomycin A resistance protein (also called MMR peptide), tetracycline resistance protein (TetB…	Clostridium_ljungdahlii_DSM_13528	Bacteria;Bacillota;Clostridia;Eubacteriales;Clostridiaceae;Clostridium;Clostridium ljungdahlii
NC_014328.1_3200|CLJU_RS16165	3587260..3587640	-	GCF_000143685.1	NC_014328.1	3200	WP_013239909_1					Clostridium_ljungdahlii_DSM_13528	Bacteria;Bacillota;Clostridia;Eubacteriales;Clostridiaceae;Clostridium;Clostridium ljungdahlii
===	NC_014370.1_1036|HMPREF0659_RS05370	11	GCF_000144405.1	NC_014370.1							Prevotella_melaninogenica_ATCC_25845	Bacteria;Bacteroidota;Bacteroidia;Bacteroidales;Prevotellaceae;Prevotella;Prevotella melaninogenica
NC_014370.1_1031|HMPREF0659_RS05345	1326383..1329118	+	GCF_000144405.1	NC_014370.1	1031	WP_013264627_1		COG1629	CirA	Outer membrane receptor protein, Fe transport [Inorganic ion transport and metabolism].	Prevotella_melaninogenica_ATCC_25845	Bacteria;Bacteroidota;Bacteroidia;Bacteroidales;Prevotellaceae;Prevotella;Prevotella melaninogenica
NC_014370.1_1032|HMPREF0659_RS05350	1329151..1330770	+	GCF_000144405.1	NC_014370.1	1032	WP_013264630_1		cd08977	SusD	starch binding outer membrane protein SusD. SusD-like proteins from Bacteroidetes, members of the human distal gut microbiota, are part of the starch utilization system (Sus). Sus is one of the large clusters of glycosyl hydrolases, called polysaccharide utilization loci (PULs), which play an important role in polysaccharide recognition and uptake, and it is needed for growth on amylose, amylopec…	Prevotella_melaninogenica_ATCC_25845	Bacteria;Bacteroidota;Bacteroidia;Bacteroidales;Prevotellaceae;Prevotella;Prevotella melaninogenica
NC_014370.1_1033|HMPREF0659_RS05355	1331412..1332815	-	GCF_000144405.1	NC_014370.1	1033	WP_044045899_1		cd00585	Peptidase_C1B	Peptidase C1B subfamily (MEROPS database nomenclature); composed of eukaryotic bleomycin hydrolases (BH) and bacterial aminopeptidases C (pepC). The proteins of this subfamily contain a large insert relative to the C1A peptidase (papain) subfamily. BH is a cysteine peptidase that detoxifies bleomycin by hydrolysis of an amide group. It acts as a carboxypeptidase on its C-terminus to convert itsel…	Prevotella_melaninogenica_ATCC_25845	Bacteria;Bacteroidota;Bacteroidia;Bacteroidales;Prevotellaceae;Prevotella;Prevotella melaninogenica
NC_014370.1_1034|HMPREF0659_RS05360	1333158..1335755	+	GCF_000144405.1	NC_014370.1	1034	WP_013264486_1		pfam01841	Transglut_core	Transglutaminase-like superfamily. This family includes animal transglutaminases and other bacterial proteins of unknown function. Sequence conservation in this superfamily primarily involves three motifs that centre around conserved cysteine, histidine, and aspartate residues that form the catalytic triad in the structurally characterized transglutaminase, the human blood clotting factor XIIIa'.…	Prevotella_melaninogenica_ATCC_25845	Bacteria;Bacteroidota;Bacteroidia;Bacteroidales;Prevotellaceae;Prevotella;Prevotella melaninogenica
NC_014370.1_1035|HMPREF0659_RS05365	1335915..1336676	+	GCF_000144405.1	NC_014370.1	1035	WP_013263950_1		COG3142	CutC	Copper homeostasis protein CutC [Inorganic ion transport and metabolism].	Prevotella_melaninogenica_ATCC_25845	Bacteria;Bacteroidota;Bacteroidia;Bacteroidales;Prevotellaceae;Prevotella;Prevotella melaninogenica
NC_014370.1_1036|HMPREF0659_RS05370	1337223..1338143	+	GCF_000144405.1	NC_014370.1	1036	WP_013264806_1	+	pfam07751	Abi_2	Abi-like protein. This family, found in various bacterial species, contains sequences that are similar to the Abi group of proteins, which are involved in bacteriophage resistance mediated by abortive infection in Lactococcus species. The proteins are thought to have helix-turn-helix motifs, found in many DNA-binding proteins, allowing them to perform their function.	Prevotella_melaninogenica_ATCC_25845	Bacteria;Bacteroidota;Bacteroidia;Bacteroidales;Prevotellaceae;Prevotella;Prevotella melaninogenica
NC_014370.1_1037|HMPREF0659_RS05375	1338227..1338565	-	GCF_000144405.1	NC_014370.1	1037	WP_004360810_1		cd04765	HTH_MlrA-like_sg2	Helix-Turn-Helix DNA binding domain of putative MlrA-like transcription regulators. Putative helix-turn-helix (HTH) MlrA-like transcription regulators (subgroup 2), N-terminal domain. The MlrA protein, also known as YehV, has been shown to control cell-cell aggregation by co-regulating the expression of curli and extracellular matrix production in Escherichia coli and Salmonella typhimurium. Thes…	Prevotella_melaninogenica_ATCC_25845	Bacteria;Bacteroidota;Bacteroidia;Bacteroidales;Prevotellaceae;Prevotella;Prevotella melaninogenica
NC_014370.1_1038|HMPREF0659_RS05380	1338743..1341409	+	GCF_000144405.1	NC_014370.1	1038	WP_044045900_1		COG0013	AlaS	Alanyl-tRNA synthetase [Translation, ribosomal structure and biogenesis]. Alanyl-tRNA synthetase is part of the Pathway/BioSystem: Aminoacyl-tRNA synthetases	Prevotella_melaninogenica_ATCC_25845	Bacteria;Bacteroidota;Bacteroidia;Bacteroidales;Prevotellaceae;Prevotella;Prevotella melaninogenica
NC_014370.1_1039|HMPREF0659_RS05385	1341639..1342838	-	GCF_000144405.1	NC_014370.1	1039	WP_013264118_1		COG0763	LpxB	Lipid A disaccharide synthetase [Cell wall/membrane/envelope biogenesis]. Lipid A disaccharide synthetase is part of the Pathway/BioSystem: Lipid A biosynthesis	Prevotella_melaninogenica_ATCC_25845	Bacteria;Bacteroidota;Bacteroidia;Bacteroidales;Prevotellaceae;Prevotella;Prevotella melaninogenica
NC_014370.1_1040|HMPREF0659_RS05390	1342851..1343624	-	GCF_000144405.1	NC_014370.1	1040	WP_013264713_1		COG0496	SurE	Broad specificity polyphosphatase and 5'/3'-nucleotidase SurE [Replication, recombination and repair].	Prevotella_melaninogenica_ATCC_25845	Bacteria;Bacteroidota;Bacteroidia;Bacteroidales;Prevotellaceae;Prevotella;Prevotella melaninogenica
NC_014370.1_1041|HMPREF0659_RS05395	1343739..1344506	+	GCF_000144405.1	NC_014370.1	1041	WP_004360806_1		pfam13614	AAA_31	AAA domain. This family includes a wide variety of AAA domains including some that have lost essential nucleotide binding residues in the P-loop.	Prevotella_melaninogenica_ATCC_25845	Bacteria;Bacteroidota;Bacteroidia;Bacteroidales;Prevotellaceae;Prevotella;Prevotella melaninogenica
===	NC_014371.1_90|HMPREF0659_RS07595	11	GCF_000144405.1	NC_014371.1							Prevotella_melaninogenica_ATCC_25845	Bacteria;Bacteroidota;Bacteroidia;Bacteroidales;Prevotellaceae;Prevotella;Prevotella melaninogenica
NC_014371.1_85|HMPREF0659_RS07570	108472..109740	+	GCF_000144405.1	NC_014371.1	85	WP_013265818_1		COG2871	NqrF	Na+-transporting NADH:ubiquinone oxidoreductase, subunit NqrF [Energy production and conversion]. Na+-transporting NADH:ubiquinone oxidoreductase, subunit NqrF is part of the Pathway/BioSystem: Na+-translocating NADH dehydrogenase	Prevotella_melaninogenica_ATCC_25845	Bacteria;Bacteroidota;Bacteroidia;Bacteroidales;Prevotellaceae;Prevotella;Prevotella melaninogenica
NC_014371.1_86|HMPREF0659_RS07575	110392..110976	+	GCF_000144405.1	NC_014371.1	86	WP_013265037_1					Prevotella_melaninogenica_ATCC_25845	Bacteria;Bacteroidota;Bacteroidia;Bacteroidales;Prevotellaceae;Prevotella;Prevotella melaninogenica
NC_014371.1_87|HMPREF0659_RS07580	110976..111794	+	GCF_000144405.1	NC_014371.1	87	WP_013265408_1		pfam13036	LpoB	Peptidoglycan-synthase activator LpoB. This is a family of Gram-negative bacterial outer membrane lipoproteins. LpoB is required for the function of the major peptidoglycan synthase enzyme PBP1B. It interacts with PBP1B protein via the UvrB-like non-catalytic domain on that protein. LpoB has a 54-aa-long flexible N-terminal stretch followed by a globular domain with similarity to the N-terminal d…	Prevotella_melaninogenica_ATCC_25845	Bacteria;Bacteroidota;Bacteroidia;Bacteroidales;Prevotellaceae;Prevotella;Prevotella melaninogenica
NC_014371.1_88|HMPREF0659_RS07585	111797..112690	+	GCF_000144405.1	NC_014371.1	88	WP_013265733_1		pfam19672	DUF6175	Family of unknown function (DUF6175). This family of proteins is functionally uncharacterized. This family of proteins is found in bacteria. Proteins in this family are typically between 316 and 421 amino acids in length.	Prevotella_melaninogenica_ATCC_25845	Bacteria;Bacteroidota;Bacteroidia;Bacteroidales;Prevotellaceae;Prevotella;Prevotella melaninogenica
NC_014371.1_89|HMPREF0659_RS07590	112697..113614	+	GCF_000144405.1	NC_014371.1	89	WP_013265554_1					Prevotella_melaninogenica_ATCC_25845	Bacteria;Bacteroidota;Bacteroidia;Bacteroidales;Prevotellaceae;Prevotella;Prevotella melaninogenica
NC_014371.1_90|HMPREF0659_RS07595	114005..114913	-	GCF_000144405.1	NC_014371.1	90	WP_013265875_1	+	pfam07751	Abi_2	Abi-like protein. This family, found in various bacterial species, contains sequences that are similar to the Abi group of proteins, which are involved in bacteriophage resistance mediated by abortive infection in Lactococcus species. The proteins are thought to have helix-turn-helix motifs, found in many DNA-binding proteins, allowing them to perform their function.	Prevotella_melaninogenica_ATCC_25845	Bacteria;Bacteroidota;Bacteroidia;Bacteroidales;Prevotellaceae;Prevotella;Prevotella melaninogenica
NC_014371.1_91|HMPREF0659_RS07605	116062..118074	-	GCF_000144405.1	NC_014371.1	91	WP_013265761_1		pfam06874	FBPase_2	Firmicute fructose-1,6-bisphosphatase. This family consists of several bacterial fructose-1,6-bisphosphatase proteins (EC:3.1.3.11) which seem to be specific to phylum Firmicutes. Fructose-1,6-bisphosphatase (FBPase) is a well known enzyme involved in gluconeogenesis. This family does not seem to be structurally related to pfam00316.	Prevotella_melaninogenica_ATCC_25845	Bacteria;Bacteroidota;Bacteroidia;Bacteroidales;Prevotellaceae;Prevotella;Prevotella melaninogenica
NC_014371.1_92|HMPREF0659_RS07610	118078..119235	-	GCF_000144405.1	NC_014371.1	92	WP_013265822_1		cd03821	GT4_Bme6-like	Brucella melitensis Bme6 and similar proteins. This family is most closely related to the GT4 family of glycosyltransferases. Bme6 in Brucella melitensis has been shown to be involved in the biosynthesis of a polysaccharide.	Prevotella_melaninogenica_ATCC_25845	Bacteria;Bacteroidota;Bacteroidia;Bacteroidales;Prevotellaceae;Prevotella;Prevotella melaninogenica
NC_014371.1_93|HMPREF0659_RS07615	119236..120474	-	GCF_000144405.1	NC_014371.1	93	WP_013265382_1		cd04192	GT_2_like_e	Subfamily of Glycosyltransferase Family GT2 of unknown function. GT-2 includes diverse families of glycosyltransferases with a common GT-A type structural fold, which has two tightly associated beta/alpha/beta domains that tend to form a continuous central sheet of at least eight beta-strands. These are enzymes that catalyze the transfer of sugar moieties from activated donor molecules to specifi…	Prevotella_melaninogenica_ATCC_25845	Bacteria;Bacteroidota;Bacteroidia;Bacteroidales;Prevotellaceae;Prevotella;Prevotella melaninogenica
NC_014371.1_94|HMPREF0659_RS07620	120494..121651	-	GCF_000144405.1	NC_014371.1	94	WP_013265683_1		cd06828	PLPDE_III_DapDC	Type III Pyridoxal 5-phosphate (PLP)-Dependent Enzyme Diaminopimelate Decarboxylase. Diaminopimelate decarboxylase (DapDC, EC 4.1.1.20) participates in the last step of lysine biosynthesis. It converts meso-2,6-diaminoheptanedioate to L-lysine. It is a fold type III PLP-dependent enzyme that contains an N-terminal PLP-binding TIM-barrel domain and a C-terminal beta-sandwich domain, similar to bac…	Prevotella_melaninogenica_ATCC_25845	Bacteria;Bacteroidota;Bacteroidia;Bacteroidales;Prevotellaceae;Prevotella;Prevotella melaninogenica
NC_014371.1_95|HMPREF0659_RS07625	121797..123113	-	GCF_000144405.1	NC_014371.1	95	WP_044046166_1		cd04243	AAK_AK-HSDH-like	AAK_AK-HSDH-like: Amino Acid Kinase Superfamily (AAK), AK-HSDH-like; this family includes the N-terminal catalytic domain of aspartokinase (AK) of the bifunctional enzyme AK- homoserine dehydrogenase (HSDH). These aspartokinases are found in such bacteria as E. coli (AKI-HSDHI, ThrA and AKII-HSDHII, MetL) and in higher plants (Z. mays AK-HSDH). AK and HSDH are the first and third enzymes in the b…	Prevotella_melaninogenica_ATCC_25845	Bacteria;Bacteroidota;Bacteroidia;Bacteroidales;Prevotellaceae;Prevotella;Prevotella melaninogenica
===	NC_014371.1_603|HMPREF0659_RS10225	11	GCF_000144405.1	NC_014371.1							Prevotella_melaninogenica_ATCC_25845	Bacteria;Bacteroidota;Bacteroidia;Bacteroidales;Prevotellaceae;Prevotella;Prevotella melaninogenica
NC_014371.1_598|HMPREF0659_RS10190	807937..809598	-	GCF_000144405.1	NC_014371.1	598	WP_013265873_1		pfam13751	DDE_Tnp_1_6	Transposase DDE domain. Transposase proteins are necessary for efficient DNA transposition. This domain is a member of the DDE superfamily, which contain three carboxylate residues that are believed to be responsible for coordinating metal ions needed for catalysis.	Prevotella_melaninogenica_ATCC_25845	Bacteria;Bacteroidota;Bacteroidia;Bacteroidales;Prevotellaceae;Prevotella;Prevotella melaninogenica
NC_014371.1_599|HMPREF0659_RS10195	809939..810736	+	GCF_000144405.1	NC_014371.1	599	WP_013265047_1		cd09174	PLDc_Nuc_like_unchar2	Putative catalytic domain of uncharacterized hypothetical proteins closely related to Nuc, , an endonuclease from Salmonella typhimurium. Putative catalytic domain of uncharacterized hypothetical proteins, which show high sequence homology to the endonuclease from Salmonella typhimurium and vertebrate phospholipase D6. Nuc and PLD6 belong to the phospholipase D (PLD) superfamily. They contain a s…	Prevotella_melaninogenica_ATCC_25845	Bacteria;Bacteroidota;Bacteroidia;Bacteroidales;Prevotellaceae;Prevotella;Prevotella melaninogenica
NC_014371.1_600|HMPREF0659_RS10210	811871..813088	+	GCF_000144405.1	NC_014371.1	600	WP_044046083_1		pfam14294	DUF4372	Domain of unknown function (DUF4372). This domain family is found in bacteria, and is approximately 80 amino acids in length. The family is found in association with pfam01609. There is a single completely conserved residue G that may be functionally important.	Prevotella_melaninogenica_ATCC_25845	Bacteria;Bacteroidota;Bacteroidia;Bacteroidales;Prevotellaceae;Prevotella;Prevotella melaninogenica
NC_014371.1_601|HMPREF0659_RS10215	813831..815891	+	GCF_000144405.1	NC_014371.1	601	WP_013265412_1		cd01029	TOPRIM_primases	TOPRIM_primases: The topoisomerase-primase (TOPRIM) nucleotidyl transferase/hydrolase domain found in the active site regions of bacterial DnaG-type primases and their homologs. Primases synthesize RNA primers for the initiation of DNA replication. DnaG type primases are often closely associated with DNA helicases in primosome assemblies. The TOPRIM domain has two conserved motifs, one of which c…	Prevotella_melaninogenica_ATCC_25845	Bacteria;Bacteroidota;Bacteroidia;Bacteroidales;Prevotellaceae;Prevotella;Prevotella melaninogenica
NC_014371.1_602|HMPREF0659_RS10220	815879..816187	+	GCF_000144405.1	NC_014371.1	602	WP_009228984_1		pfam12728	HTH_17	Helix-turn-helix domain. This domain is a DNA-binding helix-turn-helix domain.	Prevotella_melaninogenica_ATCC_25845	Bacteria;Bacteroidota;Bacteroidia;Bacteroidales;Prevotellaceae;Prevotella;Prevotella melaninogenica
NC_014371.1_603|HMPREF0659_RS10225	816564..817496	+	GCF_000144405.1	NC_014371.1	603	WP_013265648_1	+	pfam07751	Abi_2	Abi-like protein. This family, found in various bacterial species, contains sequences that are similar to the Abi group of proteins, which are involved in bacteriophage resistance mediated by abortive infection in Lactococcus species. The proteins are thought to have helix-turn-helix motifs, found in many DNA-binding proteins, allowing them to perform their function.	Prevotella_melaninogenica_ATCC_25845	Bacteria;Bacteroidota;Bacteroidia;Bacteroidales;Prevotellaceae;Prevotella;Prevotella melaninogenica
NC_014371.1_604|HMPREF0659_RS10230	817538..819055	-	GCF_000144405.1	NC_014371.1	604	WP_013265910_1		pfam00271	Helicase_C	Helicase conserved C-terminal domain. The Prosite family is restricted to DEAD/H helicases, whereas this domain family is found in a wide variety of helicases and helicase related proteins. It may be that this is not an autonomously folding unit, but an integral part of the helicase.	Prevotella_melaninogenica_ATCC_25845	Bacteria;Bacteroidota;Bacteroidia;Bacteroidales;Prevotellaceae;Prevotella;Prevotella melaninogenica
NC_014371.1_605|HMPREF0659_RS10235	819367..820587	+	GCF_000144405.1	NC_014371.1	605	WP_013265494_1		cd01185	INTN1_C_like	Integrase IntN1 of Bacteroides mobilizable transposon NBU1 and similar proteins, C-terminal catalytic domain. IntN1 is a tyrosine recombinase for the integration and excision of Bacteroides mobilizable transposon NBU1 from the host chromosome. IntN1 does not require strict homology between the recombining sites seen with other tyrosine recombinases. This family belongs to the superfamily of DNA b…	Prevotella_melaninogenica_ATCC_25845	Bacteria;Bacteroidota;Bacteroidia;Bacteroidales;Prevotellaceae;Prevotella;Prevotella melaninogenica
NC_014371.1_606|HMPREF0659_RS10240	820592..821860	+	GCF_000144405.1	NC_014371.1	606	WP_013265284_1		cd01185	INTN1_C_like	Integrase IntN1 of Bacteroides mobilizable transposon NBU1 and similar proteins, C-terminal catalytic domain. IntN1 is a tyrosine recombinase for the integration and excision of Bacteroides mobilizable transposon NBU1 from the host chromosome. IntN1 does not require strict homology between the recombining sites seen with other tyrosine recombinases. This family belongs to the superfamily of DNA b…	Prevotella_melaninogenica_ATCC_25845	Bacteria;Bacteroidota;Bacteroidia;Bacteroidales;Prevotellaceae;Prevotella;Prevotella melaninogenica
NC_014371.1_607|HMPREF0659_RS10245	821913..822398	+	GCF_000144405.1	NC_014371.1	607	WP_013265117_1		pfam08989	DUF1896	Domain of unknown function (DUF1896). This domain is found in a set of hypothetical bacterial proteins.	Prevotella_melaninogenica_ATCC_25845	Bacteria;Bacteroidota;Bacteroidia;Bacteroidales;Prevotellaceae;Prevotella;Prevotella melaninogenica
NC_014371.1_608|HMPREF0659_RS12780	822433..822744	-	GCF_000144405.1	NC_014371.1	608	WP_167310036_1					Prevotella_melaninogenica_ATCC_25845	Bacteria;Bacteroidota;Bacteroidia;Bacteroidales;Prevotellaceae;Prevotella;Prevotella melaninogenica
===	NC_014616.1_846|BBIF_RS09390	11	GCF_000164965.1	NC_014616.1							Bifidobacterium_bifidum_S17	Bacteria;Actinomycetota;Actinomycetes;Bifidobacteriales;Bifidobacteriaceae;Bifidobacterium;Bifidobacterium bifidum
NC_014616.1_841|BBIF_RS04410	1068539..1069411	+	GCF_000164965.1	NC_014616.1	841	WP_013363432_1		cd07581	nitrilase_3	Uncharacterized subgroup of the nitrilase superfamily (putative class 13 nitrilases). The nitrilase superfamily is comprised of nitrile- or amide-hydrolyzing enzymes and amide-condensing enzymes, which depend on a Glu-Lys-Cys catalytic triad. This superfamily has been classified in the literature based on global and structure based sequence analysis into thirteen different enzyme classes (referre…	Bifidobacterium_bifidum_S17	Bacteria;Actinomycetota;Actinomycetes;Bifidobacteriales;Bifidobacteriaceae;Bifidobacterium;Bifidobacterium bifidum
NC_014616.1_842|BBIF_RS04415	1069509..1070144	+	GCF_000164965.1	NC_014616.1	842	WP_013363433_1					Bifidobacterium_bifidum_S17	Bacteria;Actinomycetota;Actinomycetes;Bifidobacteriales;Bifidobacteriaceae;Bifidobacterium;Bifidobacterium bifidum
NC_014616.1_843|BBIF_RS04420	1070278..1071228	+	GCF_000164965.1	NC_014616.1	843	WP_003819021_1		cd00542	Ntn_PVA	Penicillin V acylase (PVA), also known as conjugated bile salt acid hydrolase (CBAH), catalyzes the hydrolysis of penicillin V to yield 6-amino penicillanic acid (6-APA), an important key intermediate of semisynthetic penicillins. PVA has an N-terminal nucleophilic cysteine, as do other members of the Ntn hydrolase family to which PVA belongs. This nucleophilic cysteine is exposed by post-transla…	Bifidobacterium_bifidum_S17	Bacteria;Actinomycetota;Actinomycetes;Bifidobacteriales;Bifidobacteriaceae;Bifidobacterium;Bifidobacterium bifidum
NC_014616.1_844|BBIF_RS09380	1071388..1071618	+	GCF_000164965.1	NC_014616.1	844	WP_238523779_1					Bifidobacterium_bifidum_S17	Bacteria;Actinomycetota;Actinomycetes;Bifidobacteriales;Bifidobacteriaceae;Bifidobacterium;Bifidobacterium bifidum
NC_014616.1_845|BBIF_RS10345	1072409..1072840	-	GCF_000164965.1	NC_014616.1	845	WP_274376873_1		pfam01610	DDE_Tnp_ISL3	Transposase. Transposase proteins are necessary for efficient DNA transposition. Contains transposases for IS204, IS1001, IS1096 and IS1165.	Bifidobacterium_bifidum_S17	Bacteria;Actinomycetota;Actinomycetes;Bifidobacteriales;Bifidobacteriaceae;Bifidobacterium;Bifidobacterium bifidum
NC_014616.1_846|BBIF_RS09390	1073754..1074089	-	GCF_000164965.1	NC_014616.1	846	WP_158304170_1	+	pfam07751	Abi_2	Abi-like protein. This family, found in various bacterial species, contains sequences that are similar to the Abi group of proteins, which are involved in bacteriophage resistance mediated by abortive infection in Lactococcus species. The proteins are thought to have helix-turn-helix motifs, found in many DNA-binding proteins, allowing them to perform their function.	Bifidobacterium_bifidum_S17	Bacteria;Actinomycetota;Actinomycetes;Bifidobacteriales;Bifidobacteriaceae;Bifidobacterium;Bifidobacterium bifidum
NC_014616.1_847|BBIF_RS04450	1074606..1074929	-	GCF_000164965.1	NC_014616.1	847	WP_041775370_1		cd11537	NTP-PPase_RS21-C6_like	Nucleoside Triphosphate Pyrophosphohydrolase (EC 3.6.1.8) MazG-like domain found in mouse RS21-C6 protein and its homologs. RS21-C6 proteins, highly expressed in all vertebrate genomes and green plants, act as house-cleaning enzymes, removing 5-methyl dCTP (m5dCTP) in order to prevent gene silencing. They show significant sequence similarity to the dimeric 2-deoxyuridine 5'-triphosphate nucleotid…	Bifidobacterium_bifidum_S17	Bacteria;Actinomycetota;Actinomycetes;Bifidobacteriales;Bifidobacteriaceae;Bifidobacterium;Bifidobacterium bifidum
NC_014616.1_848|BBIF_RS04455	1074989..1077127	+	GCF_000164965.1	NC_014616.1	848	WP_041775371_1		pfam09848	DUF2075	Schlafen group 3, DNA/RNA helicase domain. This domain is found in at the C terminus of group 3 Schlafen proteins from mammals, and represents the DNA/RNA helicase domain. Schlafen proteins are involved in the control of cell proliferation, induction of immune responses, and in the regulation of viral replication. These proteins inhibit DNA replication and promote cell death in response to DNA da…	Bifidobacterium_bifidum_S17	Bacteria;Actinomycetota;Actinomycetes;Bifidobacteriales;Bifidobacteriaceae;Bifidobacterium;Bifidobacterium bifidum
NC_014616.1_849|BBIF_RS04460	1077221..1077418	+	GCF_000164965.1	NC_014616.1	849	WP_013140686_1					Bifidobacterium_bifidum_S17	Bacteria;Actinomycetota;Actinomycetes;Bifidobacteriales;Bifidobacteriaceae;Bifidobacterium;Bifidobacterium bifidum
NC_014616.1_850|BBIF_RS04465	1077684..1078202	-	GCF_000164965.1	NC_014616.1	850	WP_013363437_1		COG2962	RarD	Membrane protein RarD, contains two EamA domains, drug/metabolite transporter family [General function prediction only].	Bifidobacterium_bifidum_S17	Bacteria;Actinomycetota;Actinomycetes;Bifidobacteriales;Bifidobacteriaceae;Bifidobacterium;Bifidobacterium bifidum
NC_014616.1_851|BBIF_RS04470	1078263..1078487	-	GCF_000164965.1	NC_014616.1	851	WP_225841000_1		COG2962	RarD	Membrane protein RarD, contains two EamA domains, drug/metabolite transporter family [General function prediction only].	Bifidobacterium_bifidum_S17	Bacteria;Actinomycetota;Actinomycetes;Bifidobacteriales;Bifidobacteriaceae;Bifidobacterium;Bifidobacterium bifidum
===	NC_014738.1_1908|RIEAN_RS09790	11	GCF_000183155.1	NC_014738.1							Riemerella_anatipestifer_ATCC_11845_DSM_15868	Bacteria;Bacteroidota;Flavobacteriia;Flavobacteriales;Weeksellaceae;Riemerella;Riemerella anatipestifer
NC_014738.1_1903|RIEAN_RS09765	2102481..2102912	-	GCF_000183155.1	NC_014738.1	1903	WP_004917834_1					Riemerella_anatipestifer_ATCC_11845_DSM_15868	Bacteria;Bacteroidota;Flavobacteriia;Flavobacteriales;Weeksellaceae;Riemerella;Riemerella anatipestifer
NC_014738.1_1904|RIEAN_RS09770	2102969..2103262	+	GCF_000183155.1	NC_014738.1	1904	WP_004917835_1		pfam09907	HigB_toxin	HigB_toxin, RelE-like toxic component of a toxin-antitoxin system. HigB_toxin is a family of RelE-like prokaryotic proteins that function as mRNA interferases. HigB cleaves translated mRNA only, and cleavage depended on translation of the target RNAs. HigB belongs to the RelE super-family of RNases. The toxin-antitoxin gene-pair is induced by environmental stress factors.	Riemerella_anatipestifer_ATCC_11845_DSM_15868	Bacteria;Bacteroidota;Flavobacteriia;Flavobacteriales;Weeksellaceae;Riemerella;Riemerella anatipestifer
NC_014738.1_1905|RIEAN_RS09775	2103259..2103621	+	GCF_000183155.1	NC_014738.1	1905	WP_004917838_1		COG5499	HigA	Antitoxin component HigA of the HigAB toxin-antitoxin module, contains an N-terminal HTH domain [Defense mechanisms].	Riemerella_anatipestifer_ATCC_11845_DSM_15868	Bacteria;Bacteroidota;Flavobacteriia;Flavobacteriales;Weeksellaceae;Riemerella;Riemerella anatipestifer
NC_014738.1_1906|RIEAN_RS09780	2103624..2107805	-	GCF_000183155.1	NC_014738.1	1906	WP_013447231_1		pfam20155	TMP_3	Tape measure protein. This entry represents phage tape measure proteins that are required to assemble the page tail. The protein serves as a base for tail tube protein polymerization and acts as a template for tail length determination.	Riemerella_anatipestifer_ATCC_11845_DSM_15868	Bacteria;Bacteroidota;Flavobacteriia;Flavobacteriales;Weeksellaceae;Riemerella;Riemerella anatipestifer
NC_014738.1_1907|RIEAN_RS09785	2107991..2108392	+	GCF_000183155.1	NC_014738.1	1907	WP_013447232_1					Riemerella_anatipestifer_ATCC_11845_DSM_15868	Bacteria;Bacteroidota;Flavobacteriia;Flavobacteriales;Weeksellaceae;Riemerella;Riemerella anatipestifer
NC_014738.1_1908|RIEAN_RS09790	2108717..2109592	-	GCF_000183155.1	NC_014738.1	1908	WP_013447233_1	+	pfam07751	Abi_2	Abi-like protein. This family, found in various bacterial species, contains sequences that are similar to the Abi group of proteins, which are involved in bacteriophage resistance mediated by abortive infection in Lactococcus species. The proteins are thought to have helix-turn-helix motifs, found in many DNA-binding proteins, allowing them to perform their function.	Riemerella_anatipestifer_ATCC_11845_DSM_15868	Bacteria;Bacteroidota;Flavobacteriia;Flavobacteriales;Weeksellaceae;Riemerella;Riemerella anatipestifer
NC_014738.1_1909|RIEAN_RS09795	2109831..2110151	+	GCF_000183155.1	NC_014738.1	1909	WP_013447234_1					Riemerella_anatipestifer_ATCC_11845_DSM_15868	Bacteria;Bacteroidota;Flavobacteriia;Flavobacteriales;Weeksellaceae;Riemerella;Riemerella anatipestifer
NC_014738.1_1910|RIEAN_RS09800	2110154..2110867	+	GCF_000183155.1	NC_014738.1	1910	WP_013447235_1		COG3561	COG3561	Phage anti-repressor protein Ant [Mobilome: prophages, transposons].	Riemerella_anatipestifer_ATCC_11845_DSM_15868	Bacteria;Bacteroidota;Flavobacteriia;Flavobacteriales;Weeksellaceae;Riemerella;Riemerella anatipestifer
NC_014738.1_1911|RIEAN_RS09805	2111038..2111223	-	GCF_000183155.1	NC_014738.1	1911	WP_004917849_1					Riemerella_anatipestifer_ATCC_11845_DSM_15868	Bacteria;Bacteroidota;Flavobacteriia;Flavobacteriales;Weeksellaceae;Riemerella;Riemerella anatipestifer
NC_014738.1_1912|RIEAN_RS09810	2111241..2111702	-	GCF_000183155.1	NC_014738.1	1912	WP_004917850_1					Riemerella_anatipestifer_ATCC_11845_DSM_15868	Bacteria;Bacteroidota;Flavobacteriia;Flavobacteriales;Weeksellaceae;Riemerella;Riemerella anatipestifer
NC_014738.1_1913|RIEAN_RS09815	2111782..2112288	-	GCF_000183155.1	NC_014738.1	1913	WP_004917852_1					Riemerella_anatipestifer_ATCC_11845_DSM_15868	Bacteria;Bacteroidota;Flavobacteriia;Flavobacteriales;Weeksellaceae;Riemerella;Riemerella anatipestifer
===	NC_014762.1_1254|SULKU_RS06350	11	GCF_000183725.1	NC_014762.1							Sulfuricurvum_kujiense_DSM_16994	Bacteria;Campylobacterota;Epsilonproteobacteria;Campylobacterales;Sulfurimonadaceae;Sulfuricurvum;Sulfuricurvum kujiense
NC_014762.1_1249|SULKU_RS06325	1263299..1263703	-	GCF_000183725.1	NC_014762.1	1249	WP_013460113_1		cd16345	LMWP_ArsC	Arsenate reductase of the LMWP family. Arsenate reductase plays an important role in the reduction of intracellular arsenate to arsenite, an important step in arsenic detoxification. The reduction involves three different thiolate nucleophiles. In arsenate reductases of the LMWP family, reduction can be coupled with thioredoxin (Trx)/thioredoxin reductase (TrxR) or glutathione (GSH)/glutaredoxin …	Sulfuricurvum_kujiense_DSM_16994	Bacteria;Campylobacterota;Epsilonproteobacteria;Campylobacterales;Sulfurimonadaceae;Sulfuricurvum;Sulfuricurvum kujiense
NC_014762.1_1250|SULKU_RS06330	1263700..1264023	-	GCF_000183725.1	NC_014762.1	1250	WP_013460114_1		cd00090	HTH_ARSR	Arsenical Resistance Operon Repressor and similar prokaryotic, metal regulated homodimeric repressors. ARSR subfamily of helix-turn-helix bacterial transcription regulatory proteins (winged helix topology). Includes several proteins that appear to dissociate from DNA in the presence of metal ions.	Sulfuricurvum_kujiense_DSM_16994	Bacteria;Campylobacterota;Epsilonproteobacteria;Campylobacterales;Sulfurimonadaceae;Sulfuricurvum;Sulfuricurvum kujiense
NC_014762.1_1251|SULKU_RS06335	1264134..1264571	+	GCF_000183725.1	NC_014762.1	1251	WP_013460115_1		cd16345	LMWP_ArsC	Arsenate reductase of the LMWP family. Arsenate reductase plays an important role in the reduction of intracellular arsenate to arsenite, an important step in arsenic detoxification. The reduction involves three different thiolate nucleophiles. In arsenate reductases of the LMWP family, reduction can be coupled with thioredoxin (Trx)/thioredoxin reductase (TrxR) or glutathione (GSH)/glutaredoxin …	Sulfuricurvum_kujiense_DSM_16994	Bacteria;Campylobacterota;Epsilonproteobacteria;Campylobacterales;Sulfurimonadaceae;Sulfuricurvum;Sulfuricurvum kujiense
NC_014762.1_1252|SULKU_RS06340	1264568..1265821	+	GCF_000183725.1	NC_014762.1	1252	WP_013460116_1		pfam02040	ArsB	Arsenical pump membrane protein.	Sulfuricurvum_kujiense_DSM_16994	Bacteria;Campylobacterota;Epsilonproteobacteria;Campylobacterales;Sulfurimonadaceae;Sulfuricurvum;Sulfuricurvum kujiense
NC_014762.1_1253|SULKU_RS06345	1265818..1266636	-	GCF_000183725.1	NC_014762.1	1253	WP_013460117_1					Sulfuricurvum_kujiense_DSM_16994	Bacteria;Campylobacterota;Epsilonproteobacteria;Campylobacterales;Sulfurimonadaceae;Sulfuricurvum;Sulfuricurvum kujiense
NC_014762.1_1254|SULKU_RS06350	1266659..1267531	-	GCF_000183725.1	NC_014762.1	1254	WP_013460118_1	+	pfam07751	Abi_2	Abi-like protein. This family, found in various bacterial species, contains sequences that are similar to the Abi group of proteins, which are involved in bacteriophage resistance mediated by abortive infection in Lactococcus species. The proteins are thought to have helix-turn-helix motifs, found in many DNA-binding proteins, allowing them to perform their function.	Sulfuricurvum_kujiense_DSM_16994	Bacteria;Campylobacterota;Epsilonproteobacteria;Campylobacterales;Sulfurimonadaceae;Sulfuricurvum;Sulfuricurvum kujiense
NC_014762.1_1255|SULKU_RS06355	1267799..1269076	+	GCF_000183725.1	NC_014762.1	1255	WP_013460119_1		pfam03573	OprD	outer membrane porin, OprD family. This family includes outer membrane proteins related to OprD. OprD has been described as a serine type peptidase. However the proposed catalytic residues are not conserved suggesting that many of these proteins are not peptidases.	Sulfuricurvum_kujiense_DSM_16994	Bacteria;Campylobacterota;Epsilonproteobacteria;Campylobacterales;Sulfurimonadaceae;Sulfuricurvum;Sulfuricurvum kujiense
NC_014762.1_1256|SULKU_RS06360	1269082..1270332	-	GCF_000183725.1	NC_014762.1	1256	WP_013460120_1		COG2205	KdpD	K+-sensing histidine kinase KdpD [Signal transduction mechanisms].	Sulfuricurvum_kujiense_DSM_16994	Bacteria;Campylobacterota;Epsilonproteobacteria;Campylobacterales;Sulfurimonadaceae;Sulfuricurvum;Sulfuricurvum kujiense
NC_014762.1_1257|SULKU_RS06365	1270325..1270993	-	GCF_000183725.1	NC_014762.1	1257	WP_041666988_1		COG0745	OmpR	DNA-binding response regulator, OmpR family, contains REC and winged-helix (wHTH) domain [Signal transduction mechanisms, Transcription].	Sulfuricurvum_kujiense_DSM_16994	Bacteria;Campylobacterota;Epsilonproteobacteria;Campylobacterales;Sulfurimonadaceae;Sulfuricurvum;Sulfuricurvum kujiense
NC_014762.1_1258|SULKU_RS06370	1271172..1271879	-	GCF_000183725.1	NC_014762.1	1258	WP_013460122_1		cd00051	EFh	EF-hand, calcium binding motif; A diverse superfamily of calcium sensors and calcium signal modulators; most examples in this alignment model have 2 active canonical EF hands. Ca2+ binding induces a conformational change in the EF-hand motif, leading to the activation or inactivation of target proteins. EF-hands tend to occur in pairs or higher copy numbers.	Sulfuricurvum_kujiense_DSM_16994	Bacteria;Campylobacterota;Epsilonproteobacteria;Campylobacterales;Sulfurimonadaceae;Sulfuricurvum;Sulfuricurvum kujiense
NC_014762.1_1259|SULKU_RS06375	1272134..1274641	+	GCF_000183725.1	NC_014762.1	1259	WP_013460123_1		cd05805	MPG1_transferase	GTP-mannose-1-phosphate guanyltransferase (MPG1 transferase), also known as GDP-mannose pyrophosphorylase, is a bifunctional enzyme with both phosphomannose isomerase (PMI) activity and GDP-mannose phosphorylase (GMP) activity. The protein contains an N-terminal NTP transferase domain, an L-beta-H domain, and a C-terminal PGM-like domain that belongs to the alpha-D-phosphohexomutase superfamily. …	Sulfuricurvum_kujiense_DSM_16994	Bacteria;Campylobacterota;Epsilonproteobacteria;Campylobacterales;Sulfurimonadaceae;Sulfuricurvum;Sulfuricurvum kujiense
===	NC_015161.1_1475|DEIPR_RS07575	11	GCF_000190555.1	NC_015161.1							Deinococcus_proteolyticus_MRP	Bacteria;Deinococcota;Deinococci;Deinococcales;Deinococcaceae;Deinococcus;Deinococcus proteolyticus
NC_015161.1_1470|DEIPR_RS07550	1586607..1587332	-	GCF_000190555.1	NC_015161.1	1470	WP_013615238_1		pfam01863	YgjP-like	YgjP-like, metallopeptidase domain. This is a conserved domain containing the catalytic zinc-metallopeptidase (HExxH) catalytic motif. Proteins containing this domain are found in some archaebacteria, as well as Helicobacter pylori. The proteins are 190-240 amino acids long, with the C terminus being the most conserved region, containing three conserved histidines. This domain is found in YgjP fr…	Deinococcus_proteolyticus_MRP	Bacteria;Deinococcota;Deinococci;Deinococcales;Deinococcaceae;Deinococcus;Deinococcus proteolyticus
NC_015161.1_1471|DEIPR_RS07555	1587325..1590648	-	GCF_000190555.1	NC_015161.1	1471	WP_013615239_1		COG0610	COG0610	Type I site-specific restriction-modification system, R (restriction) subunit and related helicases ... [Defense mechanisms].	Deinococcus_proteolyticus_MRP	Bacteria;Deinococcota;Deinococci;Deinococcales;Deinococcaceae;Deinococcus;Deinococcus proteolyticus
NC_015161.1_1472|DEIPR_RS07560	1590722..1591306	-	GCF_000190555.1	NC_015161.1	1472	WP_013615240_1					Deinococcus_proteolyticus_MRP	Bacteria;Deinococcota;Deinococci;Deinococcales;Deinococcaceae;Deinococcus;Deinococcus proteolyticus
NC_015161.1_1473|DEIPR_RS14425	1591303..1592166	-	GCF_000190555.1	NC_015161.1	1473	WP_041222002_1		pfam02810	SEC-C	SEC-C motif. The SEC-C motif found in the C-terminus of the SecA protein, in the middle of some SWI2 ATPases and also solo in several proteins. The motif is predicted to chelate zinc with the CXC and C[HC] pairs that constitute the most conserved feature of the motif. It is predicted to be a potential nucleic acid binding domain.	Deinococcus_proteolyticus_MRP	Bacteria;Deinococcota;Deinococci;Deinococcales;Deinococcaceae;Deinococcus;Deinococcus proteolyticus
NC_015161.1_1474|DEIPR_RS07570	1592163..1593335	-	GCF_000190555.1	NC_015161.1	1474	WP_169310681_1		cd17515	RMtype1_S_MjaORF132P_Sau1132ORF3780P-TRD1-CR1_like	Type I restriction-modification system specificity (S) subunit Target Recognition Domain-ConseRved domain (TRD-CR), similar to MjaXIP/S.MjaORF132P TRD1-CR1, S.Sau1132ORF3780P TRD1-CR1, S.Mca353ORF290P TRD1-CR1, and other TRD-CR's. The Staphylococcus aureus subsp. aureus MSHR1132 S subunit (S.Sau1132ORF3780P) recognizes 5'... CAAGNNNNNRTC ... 3', and Moraxella catarrhalis S subunit (S.Mca353ORF290…	Deinococcus_proteolyticus_MRP	Bacteria;Deinococcota;Deinococci;Deinococcales;Deinococcaceae;Deinococcus;Deinococcus proteolyticus
NC_015161.1_1475|DEIPR_RS07575	1593444..1594349	-	GCF_000190555.1	NC_015161.1	1475	WP_013615242_1	+	pfam07751	Abi_2	Abi-like protein. This family, found in various bacterial species, contains sequences that are similar to the Abi group of proteins, which are involved in bacteriophage resistance mediated by abortive infection in Lactococcus species. The proteins are thought to have helix-turn-helix motifs, found in many DNA-binding proteins, allowing them to perform their function.	Deinococcus_proteolyticus_MRP	Bacteria;Deinococcota;Deinococci;Deinococcales;Deinococcaceae;Deinococcus;Deinococcus proteolyticus
NC_015161.1_1476|DEIPR_RS07580	1594473..1595990	-	GCF_000190555.1	NC_015161.1	1476	WP_013615243_1		COG0286	HsdM	Type I restriction-modification system, DNA methylase subunit [Defense mechanisms].	Deinococcus_proteolyticus_MRP	Bacteria;Deinococcota;Deinococci;Deinococcales;Deinococcaceae;Deinococcus;Deinococcus proteolyticus
NC_015161.1_1477|DEIPR_RS07585	1596482..1596697	+	GCF_000190555.1	NC_015161.1	1477	WP_013615244_1		cd00093	HTH_XRE	Helix-turn-helix XRE-family like proteins. Prokaryotic DNA binding proteins belonging to the xenobiotic response element family of transcriptional regulators.	Deinococcus_proteolyticus_MRP	Bacteria;Deinococcota;Deinococci;Deinococcales;Deinococcaceae;Deinococcus;Deinococcus proteolyticus
NC_015161.1_1478|DEIPR_RS07590	1596694..1597893	+	GCF_000190555.1	NC_015161.1	1478	WP_013615245_1		cd01189	INT_ICEBs1_C_like	C-terminal catalytic domain of integrases from bacterial phages and conjugate transposons. This family of tyrosine based site-specific integrases is has origins in bacterial phages and conjugate transposons. One member is the integrase from Bacillus subtilis conjugative transposon ICEBs1. ICEBs1 can be excised and transfered to various recipients in response to DNA damage or high concentrations o…	Deinococcus_proteolyticus_MRP	Bacteria;Deinococcota;Deinococci;Deinococcales;Deinococcaceae;Deinococcus;Deinococcus proteolyticus
NC_015161.1_1479|DEIPR_RS07610	1598429..1599337	+	GCF_000190555.1	NC_015161.1	1479	WP_041222749_1		cd13959	PT_UbiA_COQ2	4-Hydroxybenzoate polyprenyltransferase. 4-Hydroxybenzoate polyprenyltransferase, also known as Coq2, catalyzes the prenylation of p-hydroxybenzoate with an all-trans polyprenyl group, an important step in ubiquinone (CoQ) biosynthesis. Prenyltransferases (PTs) catalyze the regioselective transfer of prenyl moieties onto a wide variety of substrates and play an important role in many biosynthetic…	Deinococcus_proteolyticus_MRP	Bacteria;Deinococcota;Deinococci;Deinococcales;Deinococcaceae;Deinococcus;Deinococcus proteolyticus
NC_015161.1_1480|DEIPR_RS07615	1599346..1599810	+	GCF_000190555.1	NC_015161.1	1480	WP_013615247_1					Deinococcus_proteolyticus_MRP	Bacteria;Deinococcota;Deinococci;Deinococcales;Deinococcaceae;Deinococcus;Deinococcus proteolyticus
===	NC_015428.1_293|LBUC_RS01505	11	GCF_000211375.1	NC_015428.1							Lentilactobacillus_buchneri_NRRL_B-30929	Bacteria;Bacillota;Bacilli;Lactobacillales;Lactobacillaceae;Lentilactobacillus;Lentilactobacillus buchneri
NC_015428.1_288|LBUC_RS01470	312511..313782	+	GCF_000211375.1	NC_015428.1	288	WP_013727134_1		COG3464	COG3464	Transposase [Mobilome: prophages, transposons].	Lentilactobacillus_buchneri_NRRL_B-30929	Bacteria;Bacillota;Bacilli;Lactobacillales;Lactobacillaceae;Lentilactobacillus;Lentilactobacillus buchneri
NC_015428.1_289|LBUC_RS01475	313851..314084	-	GCF_000211375.1	NC_015428.1	289	WP_013727135_1					Lentilactobacillus_buchneri_NRRL_B-30929	Bacteria;Bacillota;Bacilli;Lactobacillales;Lactobacillaceae;Lentilactobacillus;Lentilactobacillus buchneri
NC_015428.1_290|LBUC_RS01480	314137..315093	-	GCF_000211375.1	NC_015428.1	290	WP_013727136_1					Lentilactobacillus_buchneri_NRRL_B-30929	Bacteria;Bacillota;Bacilli;Lactobacillales;Lactobacillaceae;Lentilactobacillus;Lentilactobacillus buchneri
NC_015428.1_291|LBUC_RS01490	316531..318198	+	GCF_000211375.1	NC_015428.1	291	WP_013727137_1		COG1132	MdlB	ABC-type multidrug transport system, ATPase and permease component [Defense mechanisms].	Lentilactobacillus_buchneri_NRRL_B-30929	Bacteria;Bacillota;Bacilli;Lactobacillales;Lactobacillaceae;Lentilactobacillus;Lentilactobacillus buchneri
NC_015428.1_292|LBUC_RS12750	319045..319574,319574..319832	-	GCF_000211375.1	NC_015428.1	292	WP_148235602_1		pfam13340	DUF4096	Putative transposase of IS4/5 family (DUF4096).	Lentilactobacillus_buchneri_NRRL_B-30929	Bacteria;Bacillota;Bacilli;Lactobacillales;Lactobacillaceae;Lentilactobacillus;Lentilactobacillus buchneri
NC_015428.1_293|LBUC_RS01505	319871..320581	-	GCF_000211375.1	NC_015428.1	293	WP_158306200_1	+	pfam07751	Abi_2	Abi-like protein. This family, found in various bacterial species, contains sequences that are similar to the Abi group of proteins, which are involved in bacteriophage resistance mediated by abortive infection in Lactococcus species. The proteins are thought to have helix-turn-helix motifs, found in many DNA-binding proteins, allowing them to perform their function.	Lentilactobacillus_buchneri_NRRL_B-30929	Bacteria;Bacillota;Bacilli;Lactobacillales;Lactobacillaceae;Lentilactobacillus;Lentilactobacillus buchneri
NC_015428.1_294|LBUC_RS01510	320812..321294	+	GCF_000211375.1	NC_015428.1	294	WP_013727140_1		cd00340	GSH_Peroxidase	Glutathione (GSH) peroxidase family; tetrameric selenoenzymes that catalyze the reduction of a variety of hydroperoxides including lipid peroxidases, using GSH as a specific electron donor substrate. GSH peroxidase contains one selenocysteine residue per subunit, which is involved in catalysis. Different isoenzymes are known in mammals,which are involved in protection against reactive oxygen spec…	Lentilactobacillus_buchneri_NRRL_B-30929	Bacteria;Bacillota;Bacilli;Lactobacillales;Lactobacillaceae;Lentilactobacillus;Lentilactobacillus buchneri
NC_015428.1_295|LBUC_RS13280	321307..322098	+	GCF_000211375.1	NC_015428.1	295	WP_225424225_1					Lentilactobacillus_buchneri_NRRL_B-30929	Bacteria;Bacillota;Bacilli;Lactobacillales;Lactobacillaceae;Lentilactobacillus;Lentilactobacillus buchneri
NC_015428.1_296|LBUC_RS01515	322117..323868	+	GCF_000211375.1	NC_015428.1	296	WP_228284262_1		COG4591	LolE	ABC-type transport system involved in lipoprotein release, permease component LolC [Cell wall/membrane/envelope biogenesis].	Lentilactobacillus_buchneri_NRRL_B-30929	Bacteria;Bacillota;Bacilli;Lactobacillales;Lactobacillaceae;Lentilactobacillus;Lentilactobacillus buchneri
NC_015428.1_297|LBUC_RS01520	323991..324842	-	GCF_000211375.1	NC_015428.1	297	WP_013727141_1		pfam06028	DUF915	Alpha/beta hydrolase of unknown function (DUF915). This family consists of several bacterial proteins of unknown function. Members of this family have an alpha/beta hydrolase fold.	Lentilactobacillus_buchneri_NRRL_B-30929	Bacteria;Bacillota;Bacilli;Lactobacillales;Lactobacillaceae;Lentilactobacillus;Lentilactobacillus buchneri
NC_015428.1_298|LBUC_RS01525	325112..326227	+	GCF_000211375.1	NC_015428.1	298	WP_013727142_1					Lentilactobacillus_buchneri_NRRL_B-30929	Bacteria;Bacillota;Bacilli;Lactobacillales;Lactobacillaceae;Lentilactobacillus;Lentilactobacillus buchneri
===	NC_015428.1_2139|LBUC_RS11115	11	GCF_000211375.1	NC_015428.1							Lentilactobacillus_buchneri_NRRL_B-30929	Bacteria;Bacillota;Bacilli;Lactobacillales;Lactobacillaceae;Lentilactobacillus;Lentilactobacillus buchneri
NC_015428.1_2134|LBUC_RS11090	2276186..2276449	-	GCF_000211375.1	NC_015428.1	2134	WP_013728930_1					Lentilactobacillus_buchneri_NRRL_B-30929	Bacteria;Bacillota;Bacilli;Lactobacillales;Lactobacillaceae;Lentilactobacillus;Lentilactobacillus buchneri
NC_015428.1_2135|LBUC_RS11095	2276921..2278405	+	GCF_000211375.1	NC_015428.1	2135	WP_013728931_1		cd04949	GT4_GtfA-like	accessory Sec system glycosyltransferase GtfA and similar proteins. This family is most closely related to the GT4 family of glycosyltransferases and is named after gtfA in Streptococcus gordonii, where it plays a role in the O-linked glycosylation of GspB, a cell surface glycoprotein involved in platelet binding. In general glycosyltransferases catalyze the transfer of sugar moieties from activa…	Lentilactobacillus_buchneri_NRRL_B-30929	Bacteria;Bacillota;Bacilli;Lactobacillales;Lactobacillaceae;Lentilactobacillus;Lentilactobacillus buchneri
NC_015428.1_2136|LBUC_RS11100	2278477..2280315	+	GCF_000211375.1	NC_015428.1	2136	WP_013728932_1		pfam19258	KxYKxGKxW_sig	KxYKxGKxW signal peptide. This entry represents a novel form of signal peptide that occurs as an N-terminal domain with a recognizable motif, reminiscent of the YSIRK signal peptide.	Lentilactobacillus_buchneri_NRRL_B-30929	Bacteria;Bacillota;Bacilli;Lactobacillales;Lactobacillaceae;Lentilactobacillus;Lentilactobacillus buchneri
NC_015428.1_2137|LBUC_RS11105	2280490..2281173	-	GCF_000211375.1	NC_015428.1	2137	WP_013728933_1		COG2085	COG2085	Predicted dinucleotide-binding enzyme [General function prediction only].	Lentilactobacillus_buchneri_NRRL_B-30929	Bacteria;Bacillota;Bacilli;Lactobacillales;Lactobacillaceae;Lentilactobacillus;Lentilactobacillus buchneri
NC_015428.1_2138|LBUC_RS11110	2281176..2282222	-	GCF_000211375.1	NC_015428.1	2138	WP_041805990_1		COG2141	SsuD	Flavin-dependent oxidoreductase, luciferase family (includes alkanesulfonate monooxygenase SsuD and methylene tetrahydromethanopterin reductase) [Coenzyme transport and metabolism, General function prediction only]. Flavin-dependent oxidoreductase, luciferase family (includes alkanesulfonate monooxygenase SsuD and methylene tetrahydromethanopterin reductase) is part of the Pathway/BioSystem: Pyri…	Lentilactobacillus_buchneri_NRRL_B-30929	Bacteria;Bacillota;Bacilli;Lactobacillales;Lactobacillaceae;Lentilactobacillus;Lentilactobacillus buchneri
NC_015428.1_2139|LBUC_RS11115	2282680..2283756	+	GCF_000211375.1	NC_015428.1	2139	WP_013728935_1	+	pfam07751	Abi_2	Abi-like protein. This family, found in various bacterial species, contains sequences that are similar to the Abi group of proteins, which are involved in bacteriophage resistance mediated by abortive infection in Lactococcus species. The proteins are thought to have helix-turn-helix motifs, found in many DNA-binding proteins, allowing them to perform their function.	Lentilactobacillus_buchneri_NRRL_B-30929	Bacteria;Bacillota;Bacilli;Lactobacillales;Lactobacillaceae;Lentilactobacillus;Lentilactobacillus buchneri
NC_015428.1_2140|LBUC_RS11120	2283876..2285147	-	GCF_000211375.1	NC_015428.1	2140	WP_013727134_1		COG3464	COG3464	Transposase [Mobilome: prophages, transposons].	Lentilactobacillus_buchneri_NRRL_B-30929	Bacteria;Bacillota;Bacilli;Lactobacillales;Lactobacillaceae;Lentilactobacillus;Lentilactobacillus buchneri
NC_015428.1_2141|LBUC_RS11125	2285507..2286139	-	GCF_000211375.1	NC_015428.1	2141	WP_013728936_1		cd00564	TMP_TenI	Thiamine monophosphate synthase (TMP synthase)/TenI. TMP synthase catalyzes an important step in the thiamine biosynthesis pathway, the substitution of the pyrophosphate of 2-methyl-4-amino-5- hydroxymethylpyrimidine pyrophosphate by 4-methyl-5- (beta-hydroxyethyl) thiazole phosphate to yield thiamine phosphate. TenI is a enzymatically inactive regulatory protein involved in the regulation of sev…	Lentilactobacillus_buchneri_NRRL_B-30929	Bacteria;Bacillota;Bacilli;Lactobacillales;Lactobacillaceae;Lentilactobacillus;Lentilactobacillus buchneri
NC_015428.1_2142|LBUC_RS11130	2286504..2286701	+	GCF_000211375.1	NC_015428.1	2142	WP_013728937_1		cd00565	Ubl_ThiS	ubiquitin-like (Ubl) domain found in sulfur carrier protein ThiS. ThiS, also termed Thiamine biosynthesis protein (ThiaminS), is a sulfur carrier protein involved in thiamin biosynthesis in prokaryotes. It has the beta-grasp ubiquitin-like (Ubl) fold with low sequence similarity to ubiquitin (Ub), and is activated in an ATP-dependent manner by sulfurtransferases, similar to the activation mechani…	Lentilactobacillus_buchneri_NRRL_B-30929	Bacteria;Bacillota;Bacilli;Lactobacillales;Lactobacillaceae;Lentilactobacillus;Lentilactobacillus buchneri
NC_015428.1_2143|LBUC_RS11135	2286999..2287646	+	GCF_000211375.1	NC_015428.1	2143	WP_013728938_1		cd01487	E1_ThiF_like	E1_ThiF_like. Member of superfamily of activating enzymes (E1) of the ubiquitin-like proteins. The common reaction mechanism catalyzed by E1-like enzymes begins with a nucleophilic attack of the C-terminal carboxylate of the ubiquitin-like substrate, on the alpha-phosphate of an ATP molecule bound at the active site of the activating enzymes, leading to the formation of a high-energy acyladenylat…	Lentilactobacillus_buchneri_NRRL_B-30929	Bacteria;Bacillota;Bacilli;Lactobacillales;Lactobacillaceae;Lentilactobacillus;Lentilactobacillus buchneri
NC_015428.1_2144|LBUC_RS11140	2287660..2288436	+	GCF_000211375.1	NC_015428.1	2144	WP_013728939_1		cd04728	ThiG	Thiazole synthase (ThiG) is the tetrameric enzyme that is involved in the formation of the thiazole moiety of thiamin pyrophosphate, an essential ubiquitous cofactor that plays an important role in carbohydrate and amino acid metabolism. ThiG catalyzes the formation of thiazole from 1-deoxy-D-xylulose 5-phosphate (DXP) and dehydroglycine, with the help of the sulfur carrier protein ThiS that carr…	Lentilactobacillus_buchneri_NRRL_B-30929	Bacteria;Bacillota;Bacilli;Lactobacillales;Lactobacillaceae;Lentilactobacillus;Lentilactobacillus buchneri
===	NC_015581.1_1359|THICY_RS06960	11	GCF_000214825.1	NC_015581.1							Thiomicrospira_cyclica_ALM1	Bacteria;Pseudomonadota;Gammaproteobacteria;Thiotrichales;Piscirickettsiaceae;Thiomicrospira;Thiomicrospira cyclica
NC_015581.1_1354|THICY_RS06930	1549058..1549825	+	GCF_000214825.1	NC_015581.1	1354	WP_013835904_1		COG1968	UppP	Undecaprenyl pyrophosphate phosphatase [Lipid transport and metabolism].	Thiomicrospira_cyclica_ALM1	Bacteria;Pseudomonadota;Gammaproteobacteria;Thiotrichales;Piscirickettsiaceae;Thiomicrospira;Thiomicrospira cyclica
NC_015581.1_1355|THICY_RS06935	1550164..1551555	+	GCF_000214825.1	NC_015581.1	1355	WP_013835905_1		COG2239	MgtE	Mg/Co/Ni transporter MgtE (contains CBS domain) [Inorganic ion transport and metabolism].	Thiomicrospira_cyclica_ALM1	Bacteria;Pseudomonadota;Gammaproteobacteria;Thiotrichales;Piscirickettsiaceae;Thiomicrospira;Thiomicrospira cyclica
NC_015581.1_1356|THICY_RS06945	1552355..1552693	+	GCF_000214825.1	NC_015581.1	1356	WP_013835906_1		pfam14076	DUF4258	Domain of unknown function (DUF4258). This family of proteins is functionally uncharacterized. This family of proteins is found in bacteria, archaea and eukaryotes. Proteins in this family are typically between 95 and 124 amino acids in length. Structural models show this family adopts a structure found in bacterial toxins, suggesting this family are the toxins in a toxin-antitoxin system.	Thiomicrospira_cyclica_ALM1	Bacteria;Pseudomonadota;Gammaproteobacteria;Thiotrichales;Piscirickettsiaceae;Thiomicrospira;Thiomicrospira cyclica
NC_015581.1_1357|THICY_RS06950	1552715..1553170	+	GCF_000214825.1	NC_015581.1	1357	WP_013835907_1		COG2944	YiaG	DNA-binding transcriptional regulator YiaG, XRE-type HTH domain [Transcription].	Thiomicrospira_cyclica_ALM1	Bacteria;Pseudomonadota;Gammaproteobacteria;Thiotrichales;Piscirickettsiaceae;Thiomicrospira;Thiomicrospira cyclica
NC_015581.1_1358|THICY_RS06955	1553222..1555669	-	GCF_000214825.1	NC_015581.1	1358	WP_013835908_1		COG4096	HsdR	Type I site-specific restriction endonuclease, part of a restriction-modification system [Defense mechanisms].	Thiomicrospira_cyclica_ALM1	Bacteria;Pseudomonadota;Gammaproteobacteria;Thiotrichales;Piscirickettsiaceae;Thiomicrospira;Thiomicrospira cyclica
NC_015581.1_1359|THICY_RS06960	1555688..1556593	-	GCF_000214825.1	NC_015581.1	1359	WP_013835909_1	+	pfam07751	Abi_2	Abi-like protein. This family, found in various bacterial species, contains sequences that are similar to the Abi group of proteins, which are involved in bacteriophage resistance mediated by abortive infection in Lactococcus species. The proteins are thought to have helix-turn-helix motifs, found in many DNA-binding proteins, allowing them to perform their function.	Thiomicrospira_cyclica_ALM1	Bacteria;Pseudomonadota;Gammaproteobacteria;Thiotrichales;Piscirickettsiaceae;Thiomicrospira;Thiomicrospira cyclica
NC_015581.1_1360|THICY_RS08785	1556586..1556807	-	GCF_000214825.1	NC_015581.1	1360	WP_013835910_1					Thiomicrospira_cyclica_ALM1	Bacteria;Pseudomonadota;Gammaproteobacteria;Thiotrichales;Piscirickettsiaceae;Thiomicrospira;Thiomicrospira cyclica
NC_015581.1_1361|THICY_RS08800	1556804..1558003	-	GCF_000214825.1	NC_015581.1	1361	WP_013835911_1		cd17499	RMtype1_S_CloLW9ORF3270P-TRD1-CR1_like	Type I restriction-modification system specificity (S) subunit Target Recognition Domain-ConseRved domain (TRD-CR), similar to Cecembia lonarensis LW9 S subunit (S.CloLW9ORF3270P) TRD1-CR1 and Bacillus licheniformis 9945A S subunit (S.Bli9945ORF10320P) TRD1-CR1. The recognition sequences for Cecembia lonarensis LW9 S subunit (S.CloLW9ORF3270P) and Bacillus licheniformis 9945A S subunit (S.Bli9945…	Thiomicrospira_cyclica_ALM1	Bacteria;Pseudomonadota;Gammaproteobacteria;Thiotrichales;Piscirickettsiaceae;Thiomicrospira;Thiomicrospira cyclica
NC_015581.1_1362|THICY_RS06975	1558000..1559457	-	GCF_000214825.1	NC_015581.1	1362	WP_013835912_1		pfam02384	N6_Mtase	N-6 DNA Methylase. Restriction-modification (R-M) systems protect a bacterial cell against invasion of foreign DNA by endonucleolytic cleavage of DNA that lacks a site specific modification. The R-M system is a complex containing three polypeptides: M (this family), S (pfam01420), and R. This family consists of N-6 adenine-specific DNA methylase EC:2.1.1.72 from Type I and Type IC restriction sys…	Thiomicrospira_cyclica_ALM1	Bacteria;Pseudomonadota;Gammaproteobacteria;Thiotrichales;Piscirickettsiaceae;Thiomicrospira;Thiomicrospira cyclica
NC_015581.1_1363|THICY_RS06985	1559816..1560907	-	GCF_000214825.1	NC_015581.1	1363	WP_013835913_1		COG0012	GTP1	Ribosome-binding ATPase YchF, GTP1/OBG family [Translation, ribosomal structure and biogenesis].	Thiomicrospira_cyclica_ALM1	Bacteria;Pseudomonadota;Gammaproteobacteria;Thiotrichales;Piscirickettsiaceae;Thiomicrospira;Thiomicrospira cyclica
NC_015581.1_1364|THICY_RS06990	1560937..1561524	-	GCF_000214825.1	NC_015581.1	1364	WP_013835914_1		COG0193	Pth	Peptidyl-tRNA hydrolase [Translation, ribosomal structure and biogenesis]. Peptidyl-tRNA hydrolase is part of the Pathway/BioSystem: Translation factors	Thiomicrospira_cyclica_ALM1	Bacteria;Pseudomonadota;Gammaproteobacteria;Thiotrichales;Piscirickettsiaceae;Thiomicrospira;Thiomicrospira cyclica
===	NC_015846.1_8|CCAN_RS00040	11	GCF_000220625.1	NC_015846.1							Capnocytophaga_canimorsus_Cc5	Bacteria;Bacteroidota;Flavobacteriia;Flavobacteriales;Flavobacteriaceae;Capnocytophaga;Capnocytophaga canimorsus
NC_015846.1_3|CCAN_RS00015	1668..2366	-	GCF_000220625.1	NC_015846.1	3	WP_041913445_1		pfam01810	LysE	LysE type translocator. This family consists of various hypothetical proteins and an l-lysine exporter LysE from Corynebacterium glutamicum which is proposed to be the first of a novel family of translocators. LysE exports l-lysine from the cell into the surrounding medium and is predicted to span the membrane six times. The physiological function of the exporter is to excrete excess l-Lysine as …	Capnocytophaga_canimorsus_Cc5	Bacteria;Bacteroidota;Flavobacteriia;Flavobacteriales;Flavobacteriaceae;Capnocytophaga;Capnocytophaga canimorsus
NC_015846.1_4|CCAN_RS00020	2473..3228	-	GCF_000220625.1	NC_015846.1	4	WP_158306316_1		COG3428	YdbT	Uncharacterized membrane protein YdbT, contains bPH2 (bacterial pleckstrin homology) domain [Function unknown].	Capnocytophaga_canimorsus_Cc5	Bacteria;Bacteroidota;Flavobacteriia;Flavobacteriales;Flavobacteriaceae;Capnocytophaga;Capnocytophaga canimorsus
NC_015846.1_5|CCAN_RS00025	3203..3988	-	GCF_000220625.1	NC_015846.1	5	WP_013996123_1		COG3428	YdbT	Uncharacterized membrane protein YdbT, contains bPH2 (bacterial pleckstrin homology) domain [Function unknown].	Capnocytophaga_canimorsus_Cc5	Bacteria;Bacteroidota;Flavobacteriia;Flavobacteriales;Flavobacteriaceae;Capnocytophaga;Capnocytophaga canimorsus
NC_015846.1_6|CCAN_RS00030	3969..4481	-	GCF_000220625.1	NC_015846.1	6	WP_112009192_1		COG3402	YdbS	Uncharacterized membrane protein YdbS, contains bPH2 (bacterial pleckstrin homology) domain [Function unknown].	Capnocytophaga_canimorsus_Cc5	Bacteria;Bacteroidota;Flavobacteriia;Flavobacteriales;Flavobacteriaceae;Capnocytophaga;Capnocytophaga canimorsus
NC_015846.1_7|CCAN_RS00035	4561..5874	-	GCF_000220625.1	NC_015846.1	7	WP_013996125_1		COG3177	COG3177	Fic family protein [Transcription].	Capnocytophaga_canimorsus_Cc5	Bacteria;Bacteroidota;Flavobacteriia;Flavobacteriales;Flavobacteriaceae;Capnocytophaga;Capnocytophaga canimorsus
NC_015846.1_8|CCAN_RS00040	6126..7022	-	GCF_000220625.1	NC_015846.1	8	WP_013996126_1	+	pfam07751	Abi_2	Abi-like protein. This family, found in various bacterial species, contains sequences that are similar to the Abi group of proteins, which are involved in bacteriophage resistance mediated by abortive infection in Lactococcus species. The proteins are thought to have helix-turn-helix motifs, found in many DNA-binding proteins, allowing them to perform their function.	Capnocytophaga_canimorsus_Cc5	Bacteria;Bacteroidota;Flavobacteriia;Flavobacteriales;Flavobacteriaceae;Capnocytophaga;Capnocytophaga canimorsus
NC_015846.1_9|CCAN_RS00045	7032..9245	-	GCF_000220625.1	NC_015846.1	9	WP_013996127_1		COG0557	VacB	Exoribonuclease R [Transcription].	Capnocytophaga_canimorsus_Cc5	Bacteria;Bacteroidota;Flavobacteriia;Flavobacteriales;Flavobacteriaceae;Capnocytophaga;Capnocytophaga canimorsus
NC_015846.1_10|CCAN_RS00050	10230..13316	+	GCF_000220625.1	NC_015846.1	10	WP_013996129_1		pfam13715	CarbopepD_reg_2	CarboxypepD_reg-like domain. This domain family is found in bacteria, archaea and eukaryotes, and is approximately 90 amino acids in length. The family is found in association with pfam07715 and pfam00593.	Capnocytophaga_canimorsus_Cc5	Bacteria;Bacteroidota;Flavobacteriia;Flavobacteriales;Flavobacteriaceae;Capnocytophaga;Capnocytophaga canimorsus
NC_015846.1_11|CCAN_RS00055	13321..14817	+	GCF_000220625.1	NC_015846.1	11	WP_013996130_1		pfam12771	SusD-like_2	Starch-binding associating with outer membrane. SusD is a secreted starch-binding protein with an N-terminal lipid tail that allows it to associate with the outer membrane.	Capnocytophaga_canimorsus_Cc5	Bacteria;Bacteroidota;Flavobacteriia;Flavobacteriales;Flavobacteriaceae;Capnocytophaga;Capnocytophaga canimorsus
NC_015846.1_12|CCAN_RS00060	14829..15593	+	GCF_000220625.1	NC_015846.1	12	WP_013996131_1					Capnocytophaga_canimorsus_Cc5	Bacteria;Bacteroidota;Flavobacteriia;Flavobacteriales;Flavobacteriaceae;Capnocytophaga;Capnocytophaga canimorsus
NC_015846.1_13|CCAN_RS00065	15701..16879	+	GCF_000220625.1	NC_015846.1	13	WP_013996132_1		pfam00375	SDF	Sodium:dicarboxylate symporter family.	Capnocytophaga_canimorsus_Cc5	Bacteria;Bacteroidota;Flavobacteriia;Flavobacteriales;Flavobacteriaceae;Capnocytophaga;Capnocytophaga canimorsus
===	NC_015947.1_3810|BURJV3_RS19260	12	GCF_000223885.1	NC_015947.1							Stenotrophomonas_maltophilia_JV3	Bacteria;Pseudomonadota;Gammaproteobacteria;Xanthomonadales;Xanthomonadaceae;Stenotrophomonas;Stenotrophomonas maltophilia
NC_015947.1_3805|BURJV3_RS21010	4210142..4210471	-	GCF_000223885.1	NC_015947.1	3805	WP_080011125_1					Stenotrophomonas_maltophilia_JV3	Bacteria;Pseudomonadota;Gammaproteobacteria;Xanthomonadales;Xanthomonadaceae;Stenotrophomonas;Stenotrophomonas maltophilia
NC_015947.1_3806|BURJV3_RS19240	4210712..4211314	-	GCF_000223885.1	NC_015947.1	3806	WP_014038786_1					Stenotrophomonas_maltophilia_JV3	Bacteria;Pseudomonadota;Gammaproteobacteria;Xanthomonadales;Xanthomonadaceae;Stenotrophomonas;Stenotrophomonas maltophilia
NC_015947.1_3807|BURJV3_RS19245	4211569..4212429	+	GCF_000223885.1	NC_015947.1	3807	WP_014038787_1		cd10146	LabA_like_C	C-terminal domain of LabA_like proteins. This C-terminal domain is found in a well conserved group of mainly bacterial proteins with no defined function, which contain an N-terminal LabA-like domain. LabA from Synechococcus elongatus PCC 7942, (which does not contain this C-terminal domain) has been shown to play a role in cyanobacterial circadian timing. LabA-like C-terminal domains described he…	Stenotrophomonas_maltophilia_JV3	Bacteria;Pseudomonadota;Gammaproteobacteria;Xanthomonadales;Xanthomonadaceae;Stenotrophomonas;Stenotrophomonas maltophilia
NC_015947.1_3808|BURJV3_RS19250	4212905..4213261	+	GCF_000223885.1	NC_015947.1	3808	WP_014038788_1					Stenotrophomonas_maltophilia_JV3	Bacteria;Pseudomonadota;Gammaproteobacteria;Xanthomonadales;Xanthomonadaceae;Stenotrophomonas;Stenotrophomonas maltophilia
NC_015947.1_3809|BURJV3_RS19255	4213311..4213799	+	GCF_000223885.1	NC_015947.1	3809	WP_014038789_1					Stenotrophomonas_maltophilia_JV3	Bacteria;Pseudomonadota;Gammaproteobacteria;Xanthomonadales;Xanthomonadaceae;Stenotrophomonas;Stenotrophomonas maltophilia
NC_015947.1_3810|BURJV3_RS19260	4213875..4214780	-	GCF_000223885.1	NC_015947.1	3810	WP_014038790_1	+	pfam07751	Abi_2	Abi-like protein. This family, found in various bacterial species, contains sequences that are similar to the Abi group of proteins, which are involved in bacteriophage resistance mediated by abortive infection in Lactococcus species. The proteins are thought to have helix-turn-helix motifs, found in many DNA-binding proteins, allowing them to perform their function.	Stenotrophomonas_maltophilia_JV3	Bacteria;Pseudomonadota;Gammaproteobacteria;Xanthomonadales;Xanthomonadaceae;Stenotrophomonas;Stenotrophomonas maltophilia
NC_015947.1_3811|BURJV3_RS19270	4216884..4217549	+	GCF_000223885.1	NC_015947.1	3811	WP_014038791_1	+	pfam07751	Abi_2	Abi-like protein. This family, found in various bacterial species, contains sequences that are similar to the Abi group of proteins, which are involved in bacteriophage resistance mediated by abortive infection in Lactococcus species. The proteins are thought to have helix-turn-helix motifs, found in many DNA-binding proteins, allowing them to perform their function.	Stenotrophomonas_maltophilia_JV3	Bacteria;Pseudomonadota;Gammaproteobacteria;Xanthomonadales;Xanthomonadaceae;Stenotrophomonas;Stenotrophomonas maltophilia
NC_015947.1_3812|BURJV3_RS19275	4217620..4217910	-	GCF_000223885.1	NC_015947.1	3812	WP_232289659_1					Stenotrophomonas_maltophilia_JV3	Bacteria;Pseudomonadota;Gammaproteobacteria;Xanthomonadales;Xanthomonadaceae;Stenotrophomonas;Stenotrophomonas maltophilia
NC_015947.1_3813|BURJV3_RS19280	4218129..4220447	-	GCF_000223885.1	NC_015947.1	3813	WP_014038793_1		cd01347	ligand_gated_channel	TonB dependent/Ligand-Gated channels are created by a monomeric 22 strand (22,24) anti-parallel beta-barrel. Ligands apparently bind to the large extracellular loops. The N-terminal 150-200 residues form a plug from the periplasmic end of barrel. Energy (proton-motive force) and TonB-dependent conformational alteration of channel (parts of plug, and loops 7 and 8) allow passage of ligand. FepA re…	Stenotrophomonas_maltophilia_JV3	Bacteria;Pseudomonadota;Gammaproteobacteria;Xanthomonadales;Xanthomonadaceae;Stenotrophomonas;Stenotrophomonas maltophilia
NC_015947.1_3814|BURJV3_RS19285	4220819..4221652	-	GCF_000223885.1	NC_015947.1	3814	WP_014038794_1		cd07516	HAD_Pase	phosphatase, similar to Escherichia coli Cof and Thermotoga maritima TM0651; belongs to the haloacid dehalogenase-like superfamily. Escherichia coli Cof is involved in the hydrolysis of HMP-PP (4-amino-2-methyl-5-hydroxymethylpyrimidine pyrophosphate, an intermediate in thiamin biosynthesis), Cof also has phosphatase activity against the coenzymes pyridoxal phosphate (PLP) and FMN. Thermotoga mar…	Stenotrophomonas_maltophilia_JV3	Bacteria;Pseudomonadota;Gammaproteobacteria;Xanthomonadales;Xanthomonadaceae;Stenotrophomonas;Stenotrophomonas maltophilia
NC_015947.1_3815|BURJV3_RS19290	4221802..4222464	+	GCF_000223885.1	NC_015947.1	3815	WP_014038795_1		pfam06055	ExoD	Exopolysaccharide synthesis, ExoD. Among the bacterial genes required for nodule invasion are the exo genes. These genes are involved in the production of an extracellular polysaccharide. Mutations in the exoD result in altered exopolysaccharide production and defects in nodule invasion.	Stenotrophomonas_maltophilia_JV3	Bacteria;Pseudomonadota;Gammaproteobacteria;Xanthomonadales;Xanthomonadaceae;Stenotrophomonas;Stenotrophomonas maltophilia
NC_015947.1_3816|BURJV3_RS19295	4222605..4223915	-	GCF_000223885.1	NC_015947.1	3816	WP_014038796_1		COG2133	YliI	Glucose/arabinose dehydrogenase, beta-propeller fold [Carbohydrate transport and metabolism].	Stenotrophomonas_maltophilia_JV3	Bacteria;Pseudomonadota;Gammaproteobacteria;Xanthomonadales;Xanthomonadaceae;Stenotrophomonas;Stenotrophomonas maltophilia
===	NC_015977.1_2053|RHOM_RS10530	11	GCF_000225345.1	NC_015977.1							Roseburia_hominis_A2-183	Bacteria;Bacillota;Clostridia;Eubacteriales;Lachnospiraceae;Roseburia;Roseburia hominis
NC_015977.1_2048|RHOM_RS10505	2336454..2337215	-	GCF_000225345.1	NC_015977.1	2048	WP_006525955_1		pfam20277	CTD11	C-terminal domain 11 of the ABC-three component (ABC-3C) systems. C-terminal domains (CTDs) of ABC-3C systems, contain distinct patterns of charged and polar residues and are not yet unifiable with known domains. These domains are found at the C-terminus of the effector component of the systems, which are upstream of the Middle Component and ABC ATPase components on the genome. Due to the typical…	Roseburia_hominis_A2-183	Bacteria;Bacillota;Clostridia;Eubacteriales;Lachnospiraceae;Roseburia;Roseburia hominis
NC_015977.1_2049|RHOM_RS10510	2337313..2337714	-	GCF_000225345.1	NC_015977.1	2049	WP_242823129_1					Roseburia_hominis_A2-183	Bacteria;Bacillota;Clostridia;Eubacteriales;Lachnospiraceae;Roseburia;Roseburia hominis
NC_015977.1_2050|RHOM_RS10515	2337782..2339473	-	GCF_000225345.1	NC_015977.1	2050	WP_014080290_1		cd00338	Ser_Recombinase	Serine Recombinase family, catalytic domain; a DNA binding domain may be present either N- or C-terminal to the catalytic domain. These enzymes perform site-specific recombination of DNA molecules by a concerted, four-strand cleavage and rejoining mechanism which involves a transient phosphoserine linkage between DNA and serine recombinase. Serine recombinases demonstrate functional versatility a…	Roseburia_hominis_A2-183	Bacteria;Bacillota;Clostridia;Eubacteriales;Lachnospiraceae;Roseburia;Roseburia hominis
NC_015977.1_2051|RHOM_RS17710	2339584..2339727	-	GCF_000225345.1	NC_015977.1	2051	WP_014080291_1					Roseburia_hominis_A2-183	Bacteria;Bacillota;Clostridia;Eubacteriales;Lachnospiraceae;Roseburia;Roseburia hominis
NC_015977.1_2052|RHOM_RS10525	2340188..2342614	+	GCF_000225345.1	NC_015977.1	2052	WP_014080292_1		pfam13401	AAA_22	AAA domain.	Roseburia_hominis_A2-183	Bacteria;Bacillota;Clostridia;Eubacteriales;Lachnospiraceae;Roseburia;Roseburia hominis
NC_015977.1_2053|RHOM_RS10530	2342773..2343711	+	GCF_000225345.1	NC_015977.1	2053	WP_014080293_1	+	pfam07751	Abi_2	Abi-like protein. This family, found in various bacterial species, contains sequences that are similar to the Abi group of proteins, which are involved in bacteriophage resistance mediated by abortive infection in Lactococcus species. The proteins are thought to have helix-turn-helix motifs, found in many DNA-binding proteins, allowing them to perform their function.	Roseburia_hominis_A2-183	Bacteria;Bacillota;Clostridia;Eubacteriales;Lachnospiraceae;Roseburia;Roseburia hominis
NC_015977.1_2054|RHOM_RS10535	2343775..2344683	-	GCF_000225345.1	NC_015977.1	2054	WP_014080294_1		pfam04471	Mrr_cat	Restriction endonuclease. Prokaryotic family found in type II restriction enzymes containing the hallmark (D/E)-(D/E)XK active site. Presence of catalytic residues implicates this region in the enzymatic cleavage of DNA.	Roseburia_hominis_A2-183	Bacteria;Bacillota;Clostridia;Eubacteriales;Lachnospiraceae;Roseburia;Roseburia hominis
NC_015977.1_2055|RHOM_RS10540	2344802..2345476	+	GCF_000225345.1	NC_015977.1	2055	WP_014080295_1		cd17262	RMtype1_S_Aco12261I-TRD2-CR2	Type I restriction-modification system specificity (S) subunit Target Recognition Domain-ConseRved domain (TRD-CR), similar to Aminobacterium colombiense DSM 12261 S subunit (S.Aco12261I) TRD2-CR2 and Moraxella catarrhalis S subunit (S.Mca353ORF290P) TRD2-CR2. Aminobacterium colombiense DSM 12261 S subunit (S.Aco12261I) recognizes 5'... GCANNNNNNTGT ... 3', and Moraxella catarrhalis S subunit (S.…	Roseburia_hominis_A2-183	Bacteria;Bacillota;Clostridia;Eubacteriales;Lachnospiraceae;Roseburia;Roseburia hominis
NC_015977.1_2056|RHOM_RS10545	2345455..2345997	-	GCF_000225345.1	NC_015977.1	2056	WP_014080296_1		cd17516	RMtype1_S_HinAWORF1578P-TRD2-CR2_like	Type I restriction-modification system specificity (S) subunit Target Recognition Domain-ConseRved domain (TRD-CR), similar to S.HinAWORF1578P TRD2-CR2. Haemophilus influenzae RdAW S subunit (S.HinAWORF1578P) recognizes 5'... CTANNNNNGTTY ... 3'. The restriction-modification (RM) system S subunit consists of two variable target recognition domains (TRD1 and 2) and two conserved regions (CR1 and C…	Roseburia_hominis_A2-183	Bacteria;Bacillota;Clostridia;Eubacteriales;Lachnospiraceae;Roseburia;Roseburia hominis
NC_015977.1_2057|RHOM_RS10550	2346011..2346997	-	GCF_000225345.1	NC_015977.1	2057	WP_014080297_1		COG4974	XerD	Site-specific recombinase XerD [Replication, recombination and repair].	Roseburia_hominis_A2-183	Bacteria;Bacillota;Clostridia;Eubacteriales;Lachnospiraceae;Roseburia;Roseburia hominis
NC_015977.1_2058|RHOM_RS10555	2347103..2348371	-	GCF_000225345.1	NC_015977.1	2058	WP_014080298_1		cd17517	RMtype1_S_EcoKI_StySPI-TRD2-CR2_like	Type I restriction-modification system specificity (S) subunit Target Recognition Domain-ConseRved domain (TRD-CR),similar to Escherichia coli str. K-12 substr. MG1655 S subunit (S.EcoKI) TRD2-CR2, Salmonella enterica subsp. enterica serovar Potsdam S subunit (S.StySPI) TRD2-CR2, and other TRD-CR's. Escherichia coli str. K-12 substr. MG1655 S subunit (S.EcoKI) recognizes 5'... AACNNNNNNGTGC ... 3…	Roseburia_hominis_A2-183	Bacteria;Bacillota;Clostridia;Eubacteriales;Lachnospiraceae;Roseburia;Roseburia hominis
===	NC_015977.1_2797|RHOM_RS14375	11	GCF_000225345.1	NC_015977.1							Roseburia_hominis_A2-183	Bacteria;Bacillota;Clostridia;Eubacteriales;Lachnospiraceae;Roseburia;Roseburia hominis
NC_015977.1_2792|RHOM_RS14350	3165942..3166589	-	GCF_000225345.1	NC_015977.1	2792	WP_014081016_1		cd00564	TMP_TenI	Thiamine monophosphate synthase (TMP synthase)/TenI. TMP synthase catalyzes an important step in the thiamine biosynthesis pathway, the substitution of the pyrophosphate of 2-methyl-4-amino-5- hydroxymethylpyrimidine pyrophosphate by 4-methyl-5- (beta-hydroxyethyl) thiazole phosphate to yield thiamine phosphate. TenI is a enzymatically inactive regulatory protein involved in the regulation of sev…	Roseburia_hominis_A2-183	Bacteria;Bacillota;Clostridia;Eubacteriales;Lachnospiraceae;Roseburia;Roseburia hominis
NC_015977.1_2793|RHOM_RS14355	3166576..3167475	-	GCF_000225345.1	NC_015977.1	2793	WP_014081017_1		cd01170	THZ_kinase	4-methyl-5-beta-hydroxyethylthiazole (Thz) kinase catalyzes the phosphorylation of the hydroxylgroup of Thz. A reaction that allows cells to recycle Thz into the thiamine biosynthesis pathway, as an alternative to its synthesis from cysteine, tyrosine and 1-deoxy-D-xylulose-5-phosphate.	Roseburia_hominis_A2-183	Bacteria;Bacillota;Clostridia;Eubacteriales;Lachnospiraceae;Roseburia;Roseburia hominis
NC_015977.1_2794|RHOM_RS14360	3167856..3169076	-	GCF_000225345.1	NC_015977.1	2794	WP_014081018_1		COG0628	PerM	Predicted PurR-regulated permease PerM [General function prediction only].	Roseburia_hominis_A2-183	Bacteria;Bacillota;Clostridia;Eubacteriales;Lachnospiraceae;Roseburia;Roseburia hominis
NC_015977.1_2795|RHOM_RS14365	3169103..3169828	-	GCF_000225345.1	NC_015977.1	2795	WP_044025074_1		pfam05857	TraX	TraX protein. This family consists of several bacterial TraX proteins. TraX is responsible for the amino-terminal acetylation of F-pilin subunits.	Roseburia_hominis_A2-183	Bacteria;Bacillota;Clostridia;Eubacteriales;Lachnospiraceae;Roseburia;Roseburia hominis
NC_015977.1_2796|RHOM_RS14370	3169909..3170607	-	GCF_000225345.1	NC_015977.1	2796	WP_014081020_1		cd04725	OMP_decarboxylase_like	Orotidine 5'-phosphate decarboxylase (ODCase) is a dimeric enzyme that decarboxylates orotidine 5'-monophosphate (OMP) to form uridine 5'-phosphate (UMP), an essential step in the pyrimidine biosynthetic pathway. In mammals, UMP synthase contains two domains: the orotate phosphoribosyltransferase (OPRTase) domain that catalyzes the transfer of phosphoribosyl 5'-pyrophosphate (PRPP) to orotate to …	Roseburia_hominis_A2-183	Bacteria;Bacillota;Clostridia;Eubacteriales;Lachnospiraceae;Roseburia;Roseburia hominis
NC_015977.1_2797|RHOM_RS14375	3171233..3172207	-	GCF_000225345.1	NC_015977.1	2797	WP_014081022_1	+	pfam07751	Abi_2	Abi-like protein. This family, found in various bacterial species, contains sequences that are similar to the Abi group of proteins, which are involved in bacteriophage resistance mediated by abortive infection in Lactococcus species. The proteins are thought to have helix-turn-helix motifs, found in many DNA-binding proteins, allowing them to perform their function.	Roseburia_hominis_A2-183	Bacteria;Bacillota;Clostridia;Eubacteriales;Lachnospiraceae;Roseburia;Roseburia hominis
NC_015977.1_2798|RHOM_RS14390	3172898..3173629	+	GCF_000225345.1	NC_015977.1	2798	WP_014081024_1		cd05333	BKR_SDR_c	beta-Keto acyl carrier protein reductase (BKR), involved in Type II FAS, classical (c) SDRs. This subgroup includes the Escherichai coli K12 BKR, FabG. BKR catalyzes the NADPH-dependent reduction of ACP in the first reductive step of de novo fatty acid synthesis (FAS). FAS consists of four elongation steps, which are repeated to extend the fatty acid chain through the addition of two-carbo units …	Roseburia_hominis_A2-183	Bacteria;Bacillota;Clostridia;Eubacteriales;Lachnospiraceae;Roseburia;Roseburia hominis
NC_015977.1_2799|RHOM_RS14395	3173685..3175796	-	GCF_000225345.1	NC_015977.1	2799	WP_014081025_1		cd11326	AmyAc_Glg_debranch	Alpha amylase catalytic domain found in glycogen debranching enzymes. Debranching enzymes facilitate the breakdown of glycogen through glucosyltransferase and glucosidase activity. These activities are performed by a single enzyme in mammals, yeast, and some bacteria, but by two distinct enzymes in Escherichia coli and other bacteria. Debranching enzymes perform two activities: 4-alpha-D-glucanot…	Roseburia_hominis_A2-183	Bacteria;Bacillota;Clostridia;Eubacteriales;Lachnospiraceae;Roseburia;Roseburia hominis
NC_015977.1_2800|RHOM_RS14400	3175994..3176500	+	GCF_000225345.1	NC_015977.1	2800	WP_014081026_1		COG1853	RutF	FMN reductase RutF, DIM6/NTAB family [Energy production and conversion]. FMN reductase RutF, DIM6/NTAB family is part of the Pathway/BioSystem: Pyrimidine degradation	Roseburia_hominis_A2-183	Bacteria;Bacillota;Clostridia;Eubacteriales;Lachnospiraceae;Roseburia;Roseburia hominis
NC_015977.1_2801|RHOM_RS14405	3176529..3177527	+	GCF_000225345.1	NC_015977.1	2801	WP_014081027_1		COG4677	PemB	Pectin methylesterase and related acyl-CoA thioesterases [Carbohydrate transport and metabolism, Lipid transport and metabolism].	Roseburia_hominis_A2-183	Bacteria;Bacillota;Clostridia;Eubacteriales;Lachnospiraceae;Roseburia;Roseburia hominis
NC_015977.1_2802|RHOM_RS17750	3177608..3177760	+	GCF_000225345.1	NC_015977.1	2802	WP_014081028_1					Roseburia_hominis_A2-183	Bacteria;Bacillota;Clostridia;Eubacteriales;Lachnospiraceae;Roseburia;Roseburia hominis
===	NZ_CP047614.1_2286|GU337_RS11975	11	GCF_012219705.1	NZ_CP047614.1							Lactococcus_raffinolactis_Lr_19_7	Bacteria;Bacillota;Bacilli;Lactobacillales;Streptococcaceae;Lactococcus;Lactococcus raffinolactis
NZ_CP047614.1_2281|GU337_RS11945	2359279..2360118	-	GCF_012219705.1	NZ_CP047614.1	2281	WP_167840365_1		pfam04294	VanW	VanW like protein. Family members include vancomycin resistance protein W (VanW). Genes encoding members of this family have been found in vancomycin resistance gene clusters vanB and vanG. The function of VanW is unknown.	Lactococcus_raffinolactis_Lr_19_7	Bacteria;Bacillota;Bacilli;Lactobacillales;Streptococcaceae;Lactococcus;Lactococcus raffinolactis
NZ_CP047614.1_2282|GU337_RS11950	2360124..2360657	-	GCF_012219705.1	NZ_CP047614.1	2282	WP_167840366_1		COG2179	YqeG	Predicted phosphohydrolase YqeG, HAD superfamily [General function prediction only].	Lactococcus_raffinolactis_Lr_19_7	Bacteria;Bacillota;Bacilli;Lactobacillales;Streptococcaceae;Lactococcus;Lactococcus raffinolactis
NZ_CP047614.1_2283|GU337_RS11955	2360685..2361353	-	GCF_012219705.1	NZ_CP047614.1	2283	WP_167840367_1					Lactococcus_raffinolactis_Lr_19_7	Bacteria;Bacillota;Bacilli;Lactobacillales;Streptococcaceae;Lactococcus;Lactococcus raffinolactis
NZ_CP047614.1_2284|GU337_RS11960	2361554..2361727	+	GCF_012219705.1	NZ_CP047614.1	2284	WP_167372306_1					Lactococcus_raffinolactis_Lr_19_7	Bacteria;Bacillota;Bacilli;Lactobacillales;Streptococcaceae;Lactococcus;Lactococcus raffinolactis
NZ_CP047614.1_2285|GU337_RS11965	2362113..2362427	+	GCF_012219705.1	NZ_CP047614.1	2285	WP_157738498_1		pfam03992	ABM	Antibiotic biosynthesis monooxygenase. This domain is found in monooxygenases involved in the biosynthesis of several antibiotics by Streptomyces species. It's occurrence as a repeat in Streptomyces coelicolor SCO1909 is suggestive that the other proteins function as multimers. There is also a conserved histidine which is likely to be an active site residue.	Lactococcus_raffinolactis_Lr_19_7	Bacteria;Bacillota;Bacilli;Lactobacillales;Streptococcaceae;Lactococcus;Lactococcus raffinolactis
NZ_CP047614.1_2286|GU337_RS11975	2362959..2363846	-	GCF_012219705.1	NZ_CP047614.1	2286	WP_096039770_1	+	pfam07751	Abi_2	Abi-like protein. This family, found in various bacterial species, contains sequences that are similar to the Abi group of proteins, which are involved in bacteriophage resistance mediated by abortive infection in Lactococcus species. The proteins are thought to have helix-turn-helix motifs, found in many DNA-binding proteins, allowing them to perform their function.	Lactococcus_raffinolactis_Lr_19_7	Bacteria;Bacillota;Bacilli;Lactobacillales;Streptococcaceae;Lactococcus;Lactococcus raffinolactis
NZ_CP047614.1_2287|GU337_RS11980	2363949..2364656	-	GCF_012219705.1	NZ_CP047614.1	2287	WP_096039771_1		pfam13443	HTH_26	Cro/C1-type HTH DNA-binding domain. This is a helix-turn-helix domain that probably binds to DNA.	Lactococcus_raffinolactis_Lr_19_7	Bacteria;Bacillota;Bacilli;Lactobacillales;Streptococcaceae;Lactococcus;Lactococcus raffinolactis
NZ_CP047614.1_2288|GU337_RS11985	2365354..2367207	-	GCF_012219705.1	NZ_CP047614.1	2288	WP_096039772_1		COG0442	ProS	Prolyl-tRNA synthetase [Translation, ribosomal structure and biogenesis]. Prolyl-tRNA synthetase is part of the Pathway/BioSystem: Aminoacyl-tRNA synthetases	Lactococcus_raffinolactis_Lr_19_7	Bacteria;Bacillota;Bacilli;Lactobacillales;Streptococcaceae;Lactococcus;Lactococcus raffinolactis
NZ_CP047614.1_2289|GU337_RS11990	2367405..2367557	-	GCF_012219705.1	NZ_CP047614.1	2289	WP_157738499_1					Lactococcus_raffinolactis_Lr_19_7	Bacteria;Bacillota;Bacilli;Lactobacillales;Streptococcaceae;Lactococcus;Lactococcus raffinolactis
NZ_CP047614.1_2290|GU337_RS11995	2367949..2370591	-	GCF_012219705.1	NZ_CP047614.1	2290	WP_096039774_1		pfam05543	Peptidase_C47	Staphopain peptidase C47. Staphopains are one of four major families of proteinases secreted by the Gram-positive Staphylococcus aureus. These staphylococcal cysteine proteases are secreted as preproenzymes that are proteolytically cleaved to generate the mature enzyme.	Lactococcus_raffinolactis_Lr_19_7	Bacteria;Bacillota;Bacilli;Lactobacillales;Streptococcaceae;Lactococcus;Lactococcus raffinolactis
NZ_CP047614.1_2291|GU337_RS12000	2370602..2371024	-	GCF_012219705.1	NZ_CP047614.1	2291	WP_167839183_1					Lactococcus_raffinolactis_Lr_19_7	Bacteria;Bacillota;Bacilli;Lactobacillales;Streptococcaceae;Lactococcus;Lactococcus raffinolactis
===	NZ_CP050845.1_4181|HC704_RS22300	11	GCF_012167385.1	NZ_CP050845.1							Klebsiella_pneumoniae_Bckp206	Bacteria;Pseudomonadota;Gammaproteobacteria;Enterobacterales;Enterobacteriaceae;Klebsiella;Klebsiella pneumoniae
NZ_CP050845.1_4176|HC704_RS22270	4457869..4458132	+	GCF_012167385.1	NZ_CP050845.1	4176	WP_004192273_1					Klebsiella_pneumoniae_Bckp206	Bacteria;Pseudomonadota;Gammaproteobacteria;Enterobacterales;Enterobacteriaceae;Klebsiella;Klebsiella pneumoniae
NZ_CP050845.1_4177|HC704_RS22280	4459514..4459780	+	GCF_012167385.1	NZ_CP050845.1	4177	WP_032420859_1					Klebsiella_pneumoniae_Bckp206	Bacteria;Pseudomonadota;Gammaproteobacteria;Enterobacterales;Enterobacteriaceae;Klebsiella;Klebsiella pneumoniae
NZ_CP050845.1_4178|HC704_RS22285	4459780..4460463	+	GCF_012167385.1	NZ_CP050845.1	4178	WP_031591738_1		pfam14348	DUF4400	Domain of unknown function (DUF4400). This family of proteins is functionally uncharacterized. This family of proteins is found in bacteria. Proteins in this family are typically between 209 and 249 amino acids in length. There is a single completely conserved residue P that may be functionally important.	Klebsiella_pneumoniae_Bckp206	Bacteria;Pseudomonadota;Gammaproteobacteria;Enterobacterales;Enterobacteriaceae;Klebsiella;Klebsiella pneumoniae
NZ_CP050845.1_4179|HC704_RS22290	4460698..4462185	+	GCF_012167385.1	NZ_CP050845.1	4179	WP_031591740_1		pfam18739	HEPN_Apea	Apea-like HEPN. Apea-like HEPN nuclease. In epsilonproteobacteria embedded in R-M operons.	Klebsiella_pneumoniae_Bckp206	Bacteria;Pseudomonadota;Gammaproteobacteria;Enterobacterales;Enterobacteriaceae;Klebsiella;Klebsiella pneumoniae
NZ_CP050845.1_4180|HC704_RS22295	4462468..4463327,4463327..4463579	-	GCF_012167385.1	NZ_CP050845.1	4180	WP_101859557_1		pfam13683	rve_3	Integrase core domain.	Klebsiella_pneumoniae_Bckp206	Bacteria;Pseudomonadota;Gammaproteobacteria;Enterobacterales;Enterobacteriaceae;Klebsiella;Klebsiella pneumoniae
NZ_CP050845.1_4181|HC704_RS22300	4464079..4465137	-	GCF_012167385.1	NZ_CP050845.1	4181	WP_072002204_1	+	pfam07751	Abi_2	Abi-like protein. This family, found in various bacterial species, contains sequences that are similar to the Abi group of proteins, which are involved in bacteriophage resistance mediated by abortive infection in Lactococcus species. The proteins are thought to have helix-turn-helix motifs, found in many DNA-binding proteins, allowing them to perform their function.	Klebsiella_pneumoniae_Bckp206	Bacteria;Pseudomonadota;Gammaproteobacteria;Enterobacterales;Enterobacteriaceae;Klebsiella;Klebsiella pneumoniae
NZ_CP050845.1_4182|HC704_RS22305	4465885..4466487	+	GCF_012167385.1	NZ_CP050845.1	4182	WP_102012828_1		pfam08849	BrxA	BrxA. BrxA is part of the phage resistance system BREX (Bacteriophage Exclusion). It shares structural homology with the RNA-binding antitermination protein NusB.	Klebsiella_pneumoniae_Bckp206	Bacteria;Pseudomonadota;Gammaproteobacteria;Enterobacterales;Enterobacteriaceae;Klebsiella;Klebsiella pneumoniae
NZ_CP050845.1_4183|HC704_RS22310	4466484..4467086	+	GCF_012167385.1	NZ_CP050845.1	4183	WP_031591772_1		pfam08747	BrxB	BREX protein BrxB. This family includes BREX protein BrxB from Bacillus cereus, which is part of a type 1 BREX (bacteriophage exclusion) system, a system that provides immunity against bacteriophage, which allows phage adsorption but prevents phage DNA replication, without degradation of the phage DNA. The exact function of BrxB is not clear.	Klebsiella_pneumoniae_Bckp206	Bacteria;Pseudomonadota;Gammaproteobacteria;Enterobacterales;Enterobacteriaceae;Klebsiella;Klebsiella pneumoniae
NZ_CP050845.1_4184|HC704_RS22315	4467098..4470739	+	GCF_012167385.1	NZ_CP050845.1	4184	WP_031591770_1					Klebsiella_pneumoniae_Bckp206	Bacteria;Pseudomonadota;Gammaproteobacteria;Enterobacterales;Enterobacteriaceae;Klebsiella;Klebsiella pneumoniae
NZ_CP050845.1_4185|HC704_RS22320	4470785..4474372	+	GCF_012167385.1	NZ_CP050845.1	4185	WP_116773554_1		pfam20473	MmeI_Mtase	MmeI, DNA-methyltransferase domain. Type IIL Restriction-Modification Enzyme MmeI is a large enzyme that integrates DNA recognition and methyltransferase and endonuclease activities within the same polypeptide. MmeI is composed of five domains. An N-terminal endonuclease domain (residues 1-155), connects to a DNA-methyltransferase domain (MTase, residues 301-320) via a multi-helical spacer (resid…	Klebsiella_pneumoniae_Bckp206	Bacteria;Pseudomonadota;Gammaproteobacteria;Enterobacterales;Enterobacteriaceae;Klebsiella;Klebsiella pneumoniae
NZ_CP050845.1_4186|HC704_RS22325	4474562..4477159	+	GCF_012167385.1	NZ_CP050845.1	4186	WP_031591765_1		pfam08665	PglZ	PglZ domain. This family is a member of the Alkaline phosphatase clan.	Klebsiella_pneumoniae_Bckp206	Bacteria;Pseudomonadota;Gammaproteobacteria;Enterobacterales;Enterobacteriaceae;Klebsiella;Klebsiella pneumoniae
===	NC_016610.1_1139|BFO_RS05890	11	GCF_000238215.1	NC_016610.1							Tannerella_forsythia_92A2	Bacteria;Bacteroidota;Bacteroidia;Bacteroidales;Tannerellaceae;Tannerella;Tannerella forsythia
NC_016610.1_1134|BFO_RS05865	1446603..1447535	-	GCF_000238215.1	NC_016610.1	1134	WP_014224718_1		pfam00924	MS_channel	Mechanosensitive ion channel. Two members of this protein family: Swiss:Q57634 and Swiss:Q58543 of M. jannaschii have been functionally characterized. Both proteins form mechanosensitive (MS) ion channels upon reconstitution into liposomes and functional examination by the patch-clamp technique. Therefore this family are likely to also be MS channel proteins.	Tannerella_forsythia_92A2	Bacteria;Bacteroidota;Bacteroidia;Bacteroidales;Tannerellaceae;Tannerella;Tannerella forsythia
NC_016610.1_1135|BFO_RS14050	1448416..1449366	-	GCF_000238215.1	NC_016610.1	1135	WP_236684414_1					Tannerella_forsythia_92A2	Bacteria;Bacteroidota;Bacteroidia;Bacteroidales;Tannerellaceae;Tannerella;Tannerella forsythia
NC_016610.1_1136|BFO_RS16085	1449420..1449782	-	GCF_000238215.1	NC_016610.1	1136	WP_231964057_1		pfam05598	DUF772	Transposase domain (DUF772). This presumed domain is found at the N-terminus of many proteins found in transposons.	Tannerella_forsythia_92A2	Bacteria;Bacteroidota;Bacteroidia;Bacteroidales;Tannerellaceae;Tannerella;Tannerella forsythia
NC_016610.1_1137|BFO_RS05880	1450112..1451110	-	GCF_000238215.1	NC_016610.1	1137	WP_014224719_1		pfam08843	AbiEii	Nucleotidyl transferase AbiEii toxin, Type IV TA system. This family was recently identified as belonging to the nucleotidyltransferase superfamily. AbiEii is the cognate toxin of the type IV toxin-antitoxin 'innate immunity' bacterial abortive infection (Abi) system that protects bacteria from the spread of a phage infection. The Abi system is activated upon infection with phage to abort the cel…	Tannerella_forsythia_92A2	Bacteria;Bacteroidota;Bacteroidia;Bacteroidales;Tannerellaceae;Tannerella;Tannerella forsythia
NC_016610.1_1138|BFO_RS05885	1451095..1451802	-	GCF_000238215.1	NC_016610.1	1138	WP_041590717_1		pfam19570	DUF6088	Family of unknown function (DUF6088). This family of proteins is functionally uncharacterized. This family of proteins is found primarily in bacteria. Proteins in this family are typically between 197 and 228 amino acids in length. This family appears to be distantly related to pfam13338 suggesting proteins in this family may be an antitoxin component of a toxin/antitoxin system.	Tannerella_forsythia_92A2	Bacteria;Bacteroidota;Bacteroidia;Bacteroidales;Tannerellaceae;Tannerella;Tannerella forsythia
NC_016610.1_1139|BFO_RS05890	1452045..1452977	-	GCF_000238215.1	NC_016610.1	1139	WP_004584877_1	+	pfam07751	Abi_2	Abi-like protein. This family, found in various bacterial species, contains sequences that are similar to the Abi group of proteins, which are involved in bacteriophage resistance mediated by abortive infection in Lactococcus species. The proteins are thought to have helix-turn-helix motifs, found in many DNA-binding proteins, allowing them to perform their function.	Tannerella_forsythia_92A2	Bacteria;Bacteroidota;Bacteroidia;Bacteroidales;Tannerellaceae;Tannerella;Tannerella forsythia
NC_016610.1_1140|BFO_RS05895	1453136..1453444	-	GCF_000238215.1	NC_016610.1	1140	WP_014224721_1		pfam12728	HTH_17	Helix-turn-helix domain. This domain is a DNA-binding helix-turn-helix domain.	Tannerella_forsythia_92A2	Bacteria;Bacteroidota;Bacteroidia;Bacteroidales;Tannerellaceae;Tannerella;Tannerella forsythia
NC_016610.1_1141|BFO_RS05905	1454071..1454553	-	GCF_000238215.1	NC_016610.1	1141	WP_041590719_1					Tannerella_forsythia_92A2	Bacteria;Bacteroidota;Bacteroidia;Bacteroidales;Tannerellaceae;Tannerella;Tannerella forsythia
NC_016610.1_1142|BFO_RS05910	1454776..1456407	-	GCF_000238215.1	NC_016610.1	1142	WP_014224723_1		cd07123	ALDH_F4-17_P5CDH	Delta(1)-pyrroline-5-carboxylate dehydrogenase, ALDH families 4 and 17. Delta(1)-pyrroline-5-carboxylate dehydrogenase (EC=1.5.1.12 ), families 4 and 17: a proline catabolic enzyme of the aldehyde dehydrogenase (ALDH) protein superfamily. Delta(1)-pyrroline-5-carboxylate dehydrogenase (P5CDH), also known as ALDH4A1 in humans, is a mitochondrial homodimer involved in proline degradation and cataly…	Tannerella_forsythia_92A2	Bacteria;Bacteroidota;Bacteroidia;Bacteroidales;Tannerellaceae;Tannerella;Tannerella forsythia
NC_016610.1_1143|BFO_RS05915	1456440..1457315	-	GCF_000238215.1	NC_016610.1	1143	WP_014224724_1		cd00436	UP_TbUP-like	uridine phosphorylases similar to Trypanosoma brucei UP. Uridine phosphorylase (UP) catalyzes the reversible phosphorolysis of uracil ribosides and analogous compounds to their respective nucleobases and ribose 1-phosphate. Trypanosoma brucei UP has a high specificity for uracil-containing (deoxy)nucleosides, and may function as a dimer. This subfamily belongs to the nucleoside phosphorylase-I (N…	Tannerella_forsythia_92A2	Bacteria;Bacteroidota;Bacteroidia;Bacteroidales;Tannerellaceae;Tannerella;Tannerella forsythia
NC_016610.1_1144|BFO_RS05920	1457328..1458755	-	GCF_000238215.1	NC_016610.1	1144	WP_041590720_1		cd24142	ACL4-like	Assembly chaperone of ribosomal protein L4 and similar proteins. Assembly chaperone of RPL4 (ACL4) acts as a chaperone for the L4 ribosomal subunit, encoded by RPL4A and RPL4B, and is required for hierarchical ribosome assembly. It is required for the soluble expression of newly synthesized RPL4 and for the protection of RPL4 from the Tom1-dependent cellular degradation machinery. ACL4 shields ri…	Tannerella_forsythia_92A2	Bacteria;Bacteroidota;Bacteroidia;Bacteroidales;Tannerellaceae;Tannerella;Tannerella forsythia
===	NC_016783.1_1622|CDB402_RS08395	11	GCF_000241915.1	NC_016783.1							Corynebacterium_diphtheriae_INCA_402	Bacteria;Actinomycetota;Actinomycetes;Mycobacteriales;Corynebacteriaceae;Corynebacterium;Corynebacterium diphtheriae
NC_016783.1_1617|CDB402_RS08370	1790197..1791135	+	GCF_000241915.1	NC_016783.1	1617	WP_014303724_1		cd02651	nuc_hydro_IU_UC_XIUA	nuc_hydro_IU_UC_XIUA: inosine-uridine preferring, xanthosine-inosine-uridine-adenosine-preferring and, uridine-cytidine preferring nucleoside hydrolases. Nucleoside hydrolases cleave the N-glycosidic bond in nucleosides generating ribose and the respective base. These enzymes vary in their substrate specificity. This group contains proteins similar to nucleoside hydrolases which hydrolyze both py…	Corynebacterium_diphtheriae_INCA_402	Bacteria;Actinomycetota;Actinomycetes;Mycobacteriales;Corynebacteriaceae;Corynebacterium;Corynebacterium diphtheriae
NC_016783.1_1618|CDB402_RS08375	1791141..1791947	+	GCF_000241915.1	NC_016783.1	1618	WP_014303725_1					Corynebacterium_diphtheriae_INCA_402	Bacteria;Actinomycetota;Actinomycetes;Mycobacteriales;Corynebacteriaceae;Corynebacterium;Corynebacterium diphtheriae
NC_016783.1_1619|CDB402_RS08380	1792026..1792685	+	GCF_000241915.1	NC_016783.1	1619	WP_010935310_1					Corynebacterium_diphtheriae_INCA_402	Bacteria;Actinomycetota;Actinomycetes;Mycobacteriales;Corynebacteriaceae;Corynebacterium;Corynebacterium diphtheriae
NC_016783.1_1620|CDB402_RS08385	1792831..1795617	+	GCF_000241915.1	NC_016783.1	1620	WP_044026333_1		pfam20473	MmeI_Mtase	MmeI, DNA-methyltransferase domain. Type IIL Restriction-Modification Enzyme MmeI is a large enzyme that integrates DNA recognition and methyltransferase and endonuclease activities within the same polypeptide. MmeI is composed of five domains. An N-terminal endonuclease domain (residues 1-155), connects to a DNA-methyltransferase domain (MTase, residues 301-320) via a multi-helical spacer (resid…	Corynebacterium_diphtheriae_INCA_402	Bacteria;Actinomycetota;Actinomycetes;Mycobacteriales;Corynebacteriaceae;Corynebacterium;Corynebacterium diphtheriae
NC_016783.1_1621|CDB402_RS08390	1795614..1796534	+	GCF_000241915.1	NC_016783.1	1621	WP_014303727_1		COG1715	Mrr	Restriction endonuclease Mrr [Defense mechanisms].	Corynebacterium_diphtheriae_INCA_402	Bacteria;Actinomycetota;Actinomycetes;Mycobacteriales;Corynebacteriaceae;Corynebacterium;Corynebacterium diphtheriae
NC_016783.1_1622|CDB402_RS08395	1796581..1797378	-	GCF_000241915.1	NC_016783.1	1622	WP_237703364_1	+	pfam07751	Abi_2	Abi-like protein. This family, found in various bacterial species, contains sequences that are similar to the Abi group of proteins, which are involved in bacteriophage resistance mediated by abortive infection in Lactococcus species. The proteins are thought to have helix-turn-helix motifs, found in many DNA-binding proteins, allowing them to perform their function.	Corynebacterium_diphtheriae_INCA_402	Bacteria;Actinomycetota;Actinomycetes;Mycobacteriales;Corynebacteriaceae;Corynebacterium;Corynebacterium diphtheriae
NC_016783.1_1623|CDB402_RS12945	1798794..1798949	+	GCF_000241915.1	NC_016783.1	1623	WP_224784663_1					Corynebacterium_diphtheriae_INCA_402	Bacteria;Actinomycetota;Actinomycetes;Mycobacteriales;Corynebacteriaceae;Corynebacterium;Corynebacterium diphtheriae
NC_016783.1_1624|CDB402_RS08405	1798950..1799648	+	GCF_000241915.1	NC_016783.1	1624	WP_014303730_1					Corynebacterium_diphtheriae_INCA_402	Bacteria;Actinomycetota;Actinomycetes;Mycobacteriales;Corynebacteriaceae;Corynebacterium;Corynebacterium diphtheriae
NC_016783.1_1625|CDB402_RS08415	1800243..1801409	-	GCF_000241915.1	NC_016783.1	1625	WP_014303731_1		pfam13191	AAA_16	AAA ATPase domain. This family of domains contain a P-loop motif that is characteriztic of the AAA superfamily.	Corynebacterium_diphtheriae_INCA_402	Bacteria;Actinomycetota;Actinomycetes;Mycobacteriales;Corynebacteriaceae;Corynebacterium;Corynebacterium diphtheriae
NC_016783.1_1626|CDB402_RS08420	1801546..1803393	-	GCF_000241915.1	NC_016783.1	1626	WP_003852416_1		COG0481	LepA	Translation elongation factor EF-4, membrane-bound GTPase [Translation, ribosomal structure and biogenesis].	Corynebacterium_diphtheriae_INCA_402	Bacteria;Actinomycetota;Actinomycetes;Mycobacteriales;Corynebacteriaceae;Corynebacterium;Corynebacterium diphtheriae
NC_016783.1_1627|CDB402_RS12620	1803546..1803710	+	GCF_000241915.1	NC_016783.1	1627	WP_165764374_1					Corynebacterium_diphtheriae_INCA_402	Bacteria;Actinomycetota;Actinomycetes;Mycobacteriales;Corynebacteriaceae;Corynebacterium;Corynebacterium diphtheriae
===	NC_016783.1_1969|CDB402_RS10260	11	GCF_000241915.1	NC_016783.1							Corynebacterium_diphtheriae_INCA_402	Bacteria;Actinomycetota;Actinomycetes;Mycobacteriales;Corynebacteriaceae;Corynebacterium;Corynebacterium diphtheriae
NC_016783.1_1964|CDB402_RS10235	2178346..2179038	-	GCF_000241915.1	NC_016783.1	1964	WP_014304003_1		pfam19124	DUF5808	Family of unknown function (DUF5808). This is a family of proteins of unknown function predominantly found in Firmicutes but also in Actinobacteria and Halobacteria. Members of this family are thought to be DUF1648 domain-containing proteins as they are membrane-components.	Corynebacterium_diphtheriae_INCA_402	Bacteria;Actinomycetota;Actinomycetes;Mycobacteriales;Corynebacteriaceae;Corynebacterium;Corynebacterium diphtheriae
NC_016783.1_1965|CDB402_RS10240	2179038..2179364	-	GCF_000241915.1	NC_016783.1	1965	WP_044026344_1		COG1695	PadR	DNA-binding transcriptional regulator, PadR family [Transcription].	Corynebacterium_diphtheriae_INCA_402	Bacteria;Actinomycetota;Actinomycetes;Mycobacteriales;Corynebacteriaceae;Corynebacterium;Corynebacterium diphtheriae
NC_016783.1_1966|CDB402_RS12050	2179685..2180062	-	GCF_000241915.1	NC_016783.1	1966	WP_014304004_1		pfam01844	HNH	HNH endonuclease. His-Asn-His (HNH) proteins are a very common family of small nucleic acid-binding proteins that are generally associated with endonuclease activity.	Corynebacterium_diphtheriae_INCA_402	Bacteria;Actinomycetota;Actinomycetes;Mycobacteriales;Corynebacteriaceae;Corynebacterium;Corynebacterium diphtheriae
NC_016783.1_1967|CDB402_RS12055	2179944..2180390	-	GCF_000241915.1	NC_016783.1	1967	WP_158307794_1		pfam03374	ANT	Phage antirepressor protein KilAC domain. This domain was called the KilAC domain by Iyer and colleagues.	Corynebacterium_diphtheriae_INCA_402	Bacteria;Actinomycetota;Actinomycetes;Mycobacteriales;Corynebacteriaceae;Corynebacterium;Corynebacterium diphtheriae
NC_016783.1_1968|CDB402_RS10255	2180461..2180706	-	GCF_000241915.1	NC_016783.1	1968	WP_014304006_1		COG3617	COG3617	Prophage antirepressor [Mobilome: prophages, transposons].	Corynebacterium_diphtheriae_INCA_402	Bacteria;Actinomycetota;Actinomycetes;Mycobacteriales;Corynebacteriaceae;Corynebacterium;Corynebacterium diphtheriae
NC_016783.1_1969|CDB402_RS10260	2180999..2181985	+	GCF_000241915.1	NC_016783.1	1969	WP_014304007_1	+	COG4823	AbiF	Abortive infection bacteriophage resistance protein [Defense mechanisms].	Corynebacterium_diphtheriae_INCA_402	Bacteria;Actinomycetota;Actinomycetes;Mycobacteriales;Corynebacteriaceae;Corynebacterium;Corynebacterium diphtheriae
NC_016783.1_1970|CDB402_RS10265	2181982..2182329	-	GCF_000241915.1	NC_016783.1	1970	WP_021336143_1		cd08642	DNA_pol_A_pol_I_A	Polymerase I functions primarily to fill DNA gaps that arise during DNA repair, recombination and replication. Family A polymerase (polymerase I) functions primarily to fill DNA gaps that arise during DNA repair, recombination and replication. DNA-dependent DNA polymerases can be classified in six main groups based upon phylogenetic relationships with E. coli polymerase I (classA), E. coli polyme…	Corynebacterium_diphtheriae_INCA_402	Bacteria;Actinomycetota;Actinomycetes;Mycobacteriales;Corynebacteriaceae;Corynebacterium;Corynebacterium diphtheriae
NC_016783.1_1971|CDB402_RS10270	2182413..2182667	+	GCF_000241915.1	NC_016783.1	1971	WP_021336144_1					Corynebacterium_diphtheriae_INCA_402	Bacteria;Actinomycetota;Actinomycetes;Mycobacteriales;Corynebacteriaceae;Corynebacterium;Corynebacterium diphtheriae
NC_016783.1_1972|CDB402_RS13150	2182707..2182841	-	GCF_000241915.1	NC_016783.1	1972	WP_269146784_1		cd08642	DNA_pol_A_pol_I_A	Polymerase I functions primarily to fill DNA gaps that arise during DNA repair, recombination and replication. Family A polymerase (polymerase I) functions primarily to fill DNA gaps that arise during DNA repair, recombination and replication. DNA-dependent DNA polymerases can be classified in six main groups based upon phylogenetic relationships with E. coli polymerase I (classA), E. coli polyme…	Corynebacterium_diphtheriae_INCA_402	Bacteria;Actinomycetota;Actinomycetes;Mycobacteriales;Corynebacteriaceae;Corynebacterium;Corynebacterium diphtheriae
NC_016783.1_1973|CDB402_RS12680	2183065..2183361	+	GCF_000241915.1	NC_016783.1	1973	WP_202796275_1					Corynebacterium_diphtheriae_INCA_402	Bacteria;Actinomycetota;Actinomycetes;Mycobacteriales;Corynebacteriaceae;Corynebacterium;Corynebacterium diphtheriae
NC_016783.1_1974|CDB402_RS12685	2183422..2183670	+	GCF_000241915.1	NC_016783.1	1974	WP_202796276_1					Corynebacterium_diphtheriae_INCA_402	Bacteria;Actinomycetota;Actinomycetes;Mycobacteriales;Corynebacteriaceae;Corynebacterium;Corynebacterium diphtheriae
===	NC_016799.1_1696|CD31A_RS08715	11	GCF_000241875.1	NC_016799.1							Corynebacterium_diphtheriae_31A	Bacteria;Actinomycetota;Actinomycetes;Mycobacteriales;Corynebacteriaceae;Corynebacterium;Corynebacterium diphtheriae
NC_016799.1_1691|CD31A_RS08695	1824150..1824809	+	GCF_000241875.1	NC_016799.1	1691	WP_003852407_1					Corynebacterium_diphtheriae_31A	Bacteria;Actinomycetota;Actinomycetes;Mycobacteriales;Corynebacteriaceae;Corynebacterium;Corynebacterium diphtheriae
NC_016799.1_1692|CD31A_RS08700	1824956..1827742	+	GCF_000241875.1	NC_016799.1	1692	WP_044055111_1		pfam20473	MmeI_Mtase	MmeI, DNA-methyltransferase domain. Type IIL Restriction-Modification Enzyme MmeI is a large enzyme that integrates DNA recognition and methyltransferase and endonuclease activities within the same polypeptide. MmeI is composed of five domains. An N-terminal endonuclease domain (residues 1-155), connects to a DNA-methyltransferase domain (MTase, residues 301-320) via a multi-helical spacer (resid…	Corynebacterium_diphtheriae_31A	Bacteria;Actinomycetota;Actinomycetes;Mycobacteriales;Corynebacteriaceae;Corynebacterium;Corynebacterium diphtheriae
NC_016799.1_1693|CD31A_RS08705	1827739..1828659	+	GCF_000241875.1	NC_016799.1	1693	WP_014316969_1		COG1715	Mrr	Restriction endonuclease Mrr [Defense mechanisms].	Corynebacterium_diphtheriae_31A	Bacteria;Actinomycetota;Actinomycetes;Mycobacteriales;Corynebacteriaceae;Corynebacterium;Corynebacterium diphtheriae
NC_016799.1_1694|CD31A_RS08710	1828706..1828939	-	GCF_000241875.1	NC_016799.1	1694	WP_014316970_1					Corynebacterium_diphtheriae_31A	Bacteria;Actinomycetota;Actinomycetes;Mycobacteriales;Corynebacteriaceae;Corynebacterium;Corynebacterium diphtheriae
NC_016799.1_1695|CD31A_RS14005	1829158..1829358	-	GCF_000241875.1	NC_016799.1	1695	WP_269146810_1					Corynebacterium_diphtheriae_31A	Bacteria;Actinomycetota;Actinomycetes;Mycobacteriales;Corynebacteriaceae;Corynebacterium;Corynebacterium diphtheriae
NC_016799.1_1696|CD31A_RS08715	1829306..1830097	-	GCF_000241875.1	NC_016799.1	1696	WP_269146805_1	+	pfam07751	Abi_2	Abi-like protein. This family, found in various bacterial species, contains sequences that are similar to the Abi group of proteins, which are involved in bacteriophage resistance mediated by abortive infection in Lactococcus species. The proteins are thought to have helix-turn-helix motifs, found in many DNA-binding proteins, allowing them to perform their function.	Corynebacterium_diphtheriae_31A	Bacteria;Actinomycetota;Actinomycetes;Mycobacteriales;Corynebacteriaceae;Corynebacterium;Corynebacterium diphtheriae
NC_016799.1_1697|CD31A_RS08720	1830286..1832133	-	GCF_000241875.1	NC_016799.1	1697	WP_044055112_1		COG0481	LepA	Translation elongation factor EF-4, membrane-bound GTPase [Translation, ribosomal structure and biogenesis].	Corynebacterium_diphtheriae_31A	Bacteria;Actinomycetota;Actinomycetes;Mycobacteriales;Corynebacteriaceae;Corynebacterium;Corynebacterium diphtheriae
NC_016799.1_1698|CD31A_RS13490	1832241..1832390	+	GCF_000241875.1	NC_016799.1	1698	WP_014316974_1					Corynebacterium_diphtheriae_31A	Bacteria;Actinomycetota;Actinomycetes;Mycobacteriales;Corynebacteriaceae;Corynebacterium;Corynebacterium diphtheriae
NC_016799.1_1699|CD31A_RS08725	1832397..1832954	+	GCF_000241875.1	NC_016799.1	1699	WP_010935319_1		pfam02452	PemK_toxin	PemK-like, MazF-like toxin of type II toxin-antitoxin system. PemK is a growth inhibitor in E. coli known to bind to the promoter region of the Pem operon, auto-regulating synthesis. This family represents the toxin molecule of a typical bacterial toxin-antitoxin system pairing. The family includes a number of different toxins, such as MazF, Kid, PemK, ChpA, ChpB and ChpAK.	Corynebacterium_diphtheriae_31A	Bacteria;Actinomycetota;Actinomycetes;Mycobacteriales;Corynebacteriaceae;Corynebacterium;Corynebacterium diphtheriae
NC_016799.1_1700|CD31A_RS08730	1833115..1833378	+	GCF_000241875.1	NC_016799.1	1700	WP_003852425_1		COG0268	RpsT	Ribosomal protein S20 [Translation, ribosomal structure and biogenesis]. Ribosomal protein S20 is part of the Pathway/BioSystem: Ribosome 30S subunit	Corynebacterium_diphtheriae_31A	Bacteria;Actinomycetota;Actinomycetes;Mycobacteriales;Corynebacteriaceae;Corynebacterium;Corynebacterium diphtheriae
NC_016799.1_1701|CD31A_RS08735	1833427..1834065	-	GCF_000241875.1	NC_016799.1	1701	WP_003852427_1		COG1280	RhtB	Threonine/homoserine/homoserine lactone efflux protein [Amino acid transport and metabolism].	Corynebacterium_diphtheriae_31A	Bacteria;Actinomycetota;Actinomycetes;Mycobacteriales;Corynebacteriaceae;Corynebacterium;Corynebacterium diphtheriae
===	NC_016799.1_2079|CD31A_RS10775	11	GCF_000241875.1	NC_016799.1							Corynebacterium_diphtheriae_31A	Bacteria;Actinomycetota;Actinomycetes;Mycobacteriales;Corynebacteriaceae;Corynebacterium;Corynebacterium diphtheriae
NC_016799.1_2074|CD31A_RS10755	2258691..2259017	-	GCF_000241875.1	NC_016799.1	2074	WP_010935617_1		COG1695	PadR	DNA-binding transcriptional regulator, PadR family [Transcription].	Corynebacterium_diphtheriae_31A	Bacteria;Actinomycetota;Actinomycetes;Mycobacteriales;Corynebacteriaceae;Corynebacterium;Corynebacterium diphtheriae
NC_016799.1_2075|CD31A_RS12730	2259338..2259715	-	GCF_000241875.1	NC_016799.1	2075	WP_014302478_1		pfam01844	HNH	HNH endonuclease. His-Asn-His (HNH) proteins are a very common family of small nucleic acid-binding proteins that are generally associated with endonuclease activity.	Corynebacterium_diphtheriae_31A	Bacteria;Actinomycetota;Actinomycetes;Mycobacteriales;Corynebacteriaceae;Corynebacterium;Corynebacterium diphtheriae
NC_016799.1_2076|CD31A_RS12735	2259597..2259956	-	GCF_000241875.1	NC_016799.1	2076	WP_238524839_1		pfam03374	ANT	Phage antirepressor protein KilAC domain. This domain was called the KilAC domain by Iyer and colleagues.	Corynebacterium_diphtheriae_31A	Bacteria;Actinomycetota;Actinomycetes;Mycobacteriales;Corynebacteriaceae;Corynebacterium;Corynebacterium diphtheriae
NC_016799.1_2077|CD31A_RS13880	2259868..2260113	-	GCF_000241875.1	NC_016799.1	2077	WP_014304005_1					Corynebacterium_diphtheriae_31A	Bacteria;Actinomycetota;Actinomycetes;Mycobacteriales;Corynebacteriaceae;Corynebacterium;Corynebacterium diphtheriae
NC_016799.1_2078|CD31A_RS10770	2260114..2260392	-	GCF_000241875.1	NC_016799.1	2078	WP_014317193_1		COG3617	COG3617	Prophage antirepressor [Mobilome: prophages, transposons].	Corynebacterium_diphtheriae_31A	Bacteria;Actinomycetota;Actinomycetes;Mycobacteriales;Corynebacteriaceae;Corynebacterium;Corynebacterium diphtheriae
NC_016799.1_2079|CD31A_RS10775	2260685..2261671	+	GCF_000241875.1	NC_016799.1	2079	WP_014317194_1	+	COG4823	AbiF	Abortive infection bacteriophage resistance protein [Defense mechanisms].	Corynebacterium_diphtheriae_31A	Bacteria;Actinomycetota;Actinomycetes;Mycobacteriales;Corynebacteriaceae;Corynebacterium;Corynebacterium diphtheriae
NC_016799.1_2080|CD31A_RS13140	2261668..2262252	-	GCF_000241875.1	NC_016799.1	2080	WP_238524840_1		cd08642	DNA_pol_A_pol_I_A	Polymerase I functions primarily to fill DNA gaps that arise during DNA repair, recombination and replication. Family A polymerase (polymerase I) functions primarily to fill DNA gaps that arise during DNA repair, recombination and replication. DNA-dependent DNA polymerases can be classified in six main groups based upon phylogenetic relationships with E. coli polymerase I (classA), E. coli polyme…	Corynebacterium_diphtheriae_31A	Bacteria;Actinomycetota;Actinomycetes;Mycobacteriales;Corynebacteriaceae;Corynebacterium;Corynebacterium diphtheriae
NC_016799.1_2081|CD31A_RS10790	2262755..2264509	-	GCF_000241875.1	NC_016799.1	2081	WP_014310955_1		COG1132	MdlB	ABC-type multidrug transport system, ATPase and permease component [Defense mechanisms].	Corynebacterium_diphtheriae_31A	Bacteria;Actinomycetota;Actinomycetes;Mycobacteriales;Corynebacteriaceae;Corynebacterium;Corynebacterium diphtheriae
NC_016799.1_2082|CD31A_RS10795	2264512..2266293	-	GCF_000241875.1	NC_016799.1	2082	WP_014317197_1		COG1132	MdlB	ABC-type multidrug transport system, ATPase and permease component [Defense mechanisms].	Corynebacterium_diphtheriae_31A	Bacteria;Actinomycetota;Actinomycetes;Mycobacteriales;Corynebacteriaceae;Corynebacterium;Corynebacterium diphtheriae
NC_016799.1_2083|CD31A_RS10800	2266346..2274250	-	GCF_000241875.1	NC_016799.1	2083	WP_014317198_1		COG3321	PksD	Acyl transferase domain in polyketide synthase (PKS) enzymes [Secondary metabolites biosynthesis, transport and catabolism].	Corynebacterium_diphtheriae_31A	Bacteria;Actinomycetota;Actinomycetes;Mycobacteriales;Corynebacteriaceae;Corynebacterium;Corynebacterium diphtheriae
NC_016799.1_2084|CD31A_RS10805	2274247..2278896	-	GCF_000241875.1	NC_016799.1	2084	WP_238524841_1		cd12114	A_NRPS_TlmIV_like	The adenylation domain of nonribosomal peptide synthetases (NRPS), including Streptoalloteichus tallysomycin biosynthesis genes. The adenylation (A) domain of NRPS recognizes a specific amino acid or hydroxy acid and activates it as an (amino) acyl adenylate by hydrolysis of ATP. The activated acyl moiety then forms a thioester to the enzyme-bound cofactor phosphopantetheine of a peptidyl carrier…	Corynebacterium_diphtheriae_31A	Bacteria;Actinomycetota;Actinomycetes;Mycobacteriales;Corynebacteriaceae;Corynebacterium;Corynebacterium diphtheriae
===	NC_016800.1_1655|CDBH8_RS08600	11	GCF_000241935.1	NC_016800.1							Corynebacterium_diphtheriae_BH8	Bacteria;Actinomycetota;Actinomycetes;Mycobacteriales;Corynebacteriaceae;Corynebacterium;Corynebacterium diphtheriae
NC_016800.1_1650|CDBH8_RS08575	1790085..1790891	+	GCF_000241935.1	NC_016800.1	1650	WP_014318051_1					Corynebacterium_diphtheriae_BH8	Bacteria;Actinomycetota;Actinomycetes;Mycobacteriales;Corynebacteriaceae;Corynebacterium;Corynebacterium diphtheriae
NC_016800.1_1651|CDBH8_RS08580	1790971..1791630	+	GCF_000241935.1	NC_016800.1	1651	WP_003852407_1					Corynebacterium_diphtheriae_BH8	Bacteria;Actinomycetota;Actinomycetes;Mycobacteriales;Corynebacteriaceae;Corynebacterium;Corynebacterium diphtheriae
NC_016800.1_1652|CDBH8_RS08585	1791771..1794560	+	GCF_000241935.1	NC_016800.1	1652	WP_014318052_1		pfam20473	MmeI_Mtase	MmeI, DNA-methyltransferase domain. Type IIL Restriction-Modification Enzyme MmeI is a large enzyme that integrates DNA recognition and methyltransferase and endonuclease activities within the same polypeptide. MmeI is composed of five domains. An N-terminal endonuclease domain (residues 1-155), connects to a DNA-methyltransferase domain (MTase, residues 301-320) via a multi-helical spacer (resid…	Corynebacterium_diphtheriae_BH8	Bacteria;Actinomycetota;Actinomycetes;Mycobacteriales;Corynebacteriaceae;Corynebacterium;Corynebacterium diphtheriae
NC_016800.1_1653|CDBH8_RS08590	1794557..1795477	+	GCF_000241935.1	NC_016800.1	1653	WP_014318053_1		COG1715	Mrr	Restriction endonuclease Mrr [Defense mechanisms].	Corynebacterium_diphtheriae_BH8	Bacteria;Actinomycetota;Actinomycetes;Mycobacteriales;Corynebacteriaceae;Corynebacterium;Corynebacterium diphtheriae
NC_016800.1_1654|CDBH8_RS08595	1795493..1795756	-	GCF_000241935.1	NC_016800.1	1654	WP_014318054_1					Corynebacterium_diphtheriae_BH8	Bacteria;Actinomycetota;Actinomycetes;Mycobacteriales;Corynebacteriaceae;Corynebacterium;Corynebacterium diphtheriae
NC_016800.1_1655|CDBH8_RS08600	1795965..1796774	-	GCF_000241935.1	NC_016800.1	1655	WP_237703698_1	+	pfam07751	Abi_2	Abi-like protein. This family, found in various bacterial species, contains sequences that are similar to the Abi group of proteins, which are involved in bacteriophage resistance mediated by abortive infection in Lactococcus species. The proteins are thought to have helix-turn-helix motifs, found in many DNA-binding proteins, allowing them to perform their function.	Corynebacterium_diphtheriae_BH8	Bacteria;Actinomycetota;Actinomycetes;Mycobacteriales;Corynebacteriaceae;Corynebacterium;Corynebacterium diphtheriae
NC_016800.1_1656|CDBH8_RS08605	1797314..1798147	+	GCF_000241935.1	NC_016800.1	1656	WP_014318056_1					Corynebacterium_diphtheriae_BH8	Bacteria;Actinomycetota;Actinomycetes;Mycobacteriales;Corynebacteriaceae;Corynebacterium;Corynebacterium diphtheriae
NC_016800.1_1657|CDBH8_RS08610	1798148..1798831	+	GCF_000241935.1	NC_016800.1	1657	WP_014318057_1					Corynebacterium_diphtheriae_BH8	Bacteria;Actinomycetota;Actinomycetes;Mycobacteriales;Corynebacteriaceae;Corynebacterium;Corynebacterium diphtheriae
NC_016800.1_1658|CDBH8_RS08620	1799426..1800592	-	GCF_000241935.1	NC_016800.1	1658	WP_014307174_1		pfam13191	AAA_16	AAA ATPase domain. This family of domains contain a P-loop motif that is characteriztic of the AAA superfamily.	Corynebacterium_diphtheriae_BH8	Bacteria;Actinomycetota;Actinomycetes;Mycobacteriales;Corynebacteriaceae;Corynebacterium;Corynebacterium diphtheriae
NC_016800.1_1659|CDBH8_RS08625	1800729..1802576	-	GCF_000241935.1	NC_016800.1	1659	WP_042381861_1		COG0481	LepA	Translation elongation factor EF-4, membrane-bound GTPase [Translation, ribosomal structure and biogenesis].	Corynebacterium_diphtheriae_BH8	Bacteria;Actinomycetota;Actinomycetes;Mycobacteriales;Corynebacteriaceae;Corynebacterium;Corynebacterium diphtheriae
NC_016800.1_1660|CDBH8_RS13420	1802684..1802848	+	GCF_000241935.1	NC_016800.1	1660	WP_014302216_1					Corynebacterium_diphtheriae_BH8	Bacteria;Actinomycetota;Actinomycetes;Mycobacteriales;Corynebacteriaceae;Corynebacterium;Corynebacterium diphtheriae
===	NC_016800.1_1945|CDBH8_RS10180	11	GCF_000241935.1	NC_016800.1							Corynebacterium_diphtheriae_BH8	Bacteria;Actinomycetota;Actinomycetes;Mycobacteriales;Corynebacteriaceae;Corynebacterium;Corynebacterium diphtheriae
NC_016800.1_1940|CDBH8_RS10145	2113072..2114199	-	GCF_000241935.1	NC_016800.1	1940	WP_014318235_1		COG4129	YgaE	Uncharacterized membrane protein YgaE, UPF0421/DUF939 family [Function unknown].	Corynebacterium_diphtheriae_BH8	Bacteria;Actinomycetota;Actinomycetes;Mycobacteriales;Corynebacteriaceae;Corynebacterium;Corynebacterium diphtheriae
NC_016800.1_1941|CDBH8_RS10150	2114313..2115446	+	GCF_000241935.1	NC_016800.1	1941	WP_014318236_1		cd21112	alphaLP-like	alpha-lytic protease (alpha-LP), a bacterial serine protease of the chymotrypsin family, and similar proteins. This family represents the catalytic domain of alpha-lytic protease (alpha-LP) and its closely-related homologs. Alpha-lytic protease (EC 3.4.21.12; also called alpha-lytic endopeptidase), originally isolated from the myxobacterium Lysobacter enzymogenes, belongs to the MEROPS peptidase …	Corynebacterium_diphtheriae_BH8	Bacteria;Actinomycetota;Actinomycetes;Mycobacteriales;Corynebacteriaceae;Corynebacterium;Corynebacterium diphtheriae
NC_016800.1_1942|CDBH8_RS10155	2115539..2116663	-	GCF_000241935.1	NC_016800.1	1942	WP_003853415_1		COG4129	YgaE	Uncharacterized membrane protein YgaE, UPF0421/DUF939 family [Function unknown].	Corynebacterium_diphtheriae_BH8	Bacteria;Actinomycetota;Actinomycetes;Mycobacteriales;Corynebacteriaceae;Corynebacterium;Corynebacterium diphtheriae
NC_016800.1_1943|CDBH8_RS13765	2118495..2118953	+	GCF_000241935.1	NC_016800.1	1943	WP_237703700_1					Corynebacterium_diphtheriae_BH8	Bacteria;Actinomycetota;Actinomycetes;Mycobacteriales;Corynebacteriaceae;Corynebacterium;Corynebacterium diphtheriae
NC_016800.1_1944|CDBH8_RS13770	2119280..2119876	+	GCF_000241935.1	NC_016800.1	1944	WP_237703701_1					Corynebacterium_diphtheriae_BH8	Bacteria;Actinomycetota;Actinomycetes;Mycobacteriales;Corynebacteriaceae;Corynebacterium;Corynebacterium diphtheriae
NC_016800.1_1945|CDBH8_RS10180	2121121..2122074	-	GCF_000241935.1	NC_016800.1	1945	WP_014308772_1	+	COG4823	AbiF	Abortive infection bacteriophage resistance protein [Defense mechanisms].	Corynebacterium_diphtheriae_BH8	Bacteria;Actinomycetota;Actinomycetes;Mycobacteriales;Corynebacteriaceae;Corynebacterium;Corynebacterium diphtheriae
NC_016800.1_1946|CDBH8_RS10185	2122257..2123075	+	GCF_000241935.1	NC_016800.1	1946	WP_014318239_1		pfam05145	AbrB	Transition state regulatory protein AbrB. Bacillus subtilis respond to a multitude of environmental stimuli by using transcription factors called transition state regulators (TSRs). They play an essential role in cell survival by regulating spore formation, competence, and biofilm development. AbrB is one of the most known TSRs, acting as a pleotropic regulator for over 60 different genes where i…	Corynebacterium_diphtheriae_BH8	Bacteria;Actinomycetota;Actinomycetes;Mycobacteriales;Corynebacteriaceae;Corynebacterium;Corynebacterium diphtheriae
NC_016800.1_1947|CDBH8_RS10190	2123045..2123281	+	GCF_000241935.1	NC_016800.1	1947	WP_042381968_1					Corynebacterium_diphtheriae_BH8	Bacteria;Actinomycetota;Actinomycetes;Mycobacteriales;Corynebacteriaceae;Corynebacterium;Corynebacterium diphtheriae
NC_016800.1_1948|CDBH8_RS10195	2123285..2123587	+	GCF_000241935.1	NC_016800.1	1948	WP_148263457_1					Corynebacterium_diphtheriae_BH8	Bacteria;Actinomycetota;Actinomycetes;Mycobacteriales;Corynebacteriaceae;Corynebacterium;Corynebacterium diphtheriae
NC_016800.1_1949|CDBH8_RS10200	2123733..2124287	+	GCF_000241935.1	NC_016800.1	1949	WP_014318240_1					Corynebacterium_diphtheriae_BH8	Bacteria;Actinomycetota;Actinomycetes;Mycobacteriales;Corynebacteriaceae;Corynebacterium;Corynebacterium diphtheriae
NC_016800.1_1950|CDBH8_RS12545	2124300..2124494	+	GCF_000241935.1	NC_016800.1	1950	WP_014308775_1					Corynebacterium_diphtheriae_BH8	Bacteria;Actinomycetota;Actinomycetes;Mycobacteriales;Corynebacteriaceae;Corynebacterium;Corynebacterium diphtheriae
===	NC_016800.1_2027|CDBH8_RS10620	11	GCF_000241935.1	NC_016800.1							Corynebacterium_diphtheriae_BH8	Bacteria;Actinomycetota;Actinomycetes;Mycobacteriales;Corynebacteriaceae;Corynebacterium;Corynebacterium diphtheriae
NC_016800.1_2022|CDBH8_RS10600	2216555..2216881	-	GCF_000241935.1	NC_016800.1	2022	WP_042381999_1		COG1695	PadR	DNA-binding transcriptional regulator, PadR family [Transcription].	Corynebacterium_diphtheriae_BH8	Bacteria;Actinomycetota;Actinomycetes;Mycobacteriales;Corynebacteriaceae;Corynebacterium;Corynebacterium diphtheriae
NC_016800.1_2023|CDBH8_RS12625	2217202..2217579	-	GCF_000241935.1	NC_016800.1	2023	WP_014302478_1		pfam01844	HNH	HNH endonuclease. His-Asn-His (HNH) proteins are a very common family of small nucleic acid-binding proteins that are generally associated with endonuclease activity.	Corynebacterium_diphtheriae_BH8	Bacteria;Actinomycetota;Actinomycetes;Mycobacteriales;Corynebacteriaceae;Corynebacterium;Corynebacterium diphtheriae
NC_016800.1_2024|CDBH8_RS12630	2217461..2217820	-	GCF_000241935.1	NC_016800.1	2024	WP_237703702_1		pfam03374	ANT	Phage antirepressor protein KilAC domain. This domain was called the KilAC domain by Iyer and colleagues.	Corynebacterium_diphtheriae_BH8	Bacteria;Actinomycetota;Actinomycetes;Mycobacteriales;Corynebacteriaceae;Corynebacterium;Corynebacterium diphtheriae
NC_016800.1_2025|CDBH8_RS13800	2217732..2217977	-	GCF_000241935.1	NC_016800.1	2025	WP_014304005_1					Corynebacterium_diphtheriae_BH8	Bacteria;Actinomycetota;Actinomycetes;Mycobacteriales;Corynebacteriaceae;Corynebacterium;Corynebacterium diphtheriae
NC_016800.1_2026|CDBH8_RS10615	2217978..2218256	-	GCF_000241935.1	NC_016800.1	2026	WP_014317193_1		COG3617	COG3617	Prophage antirepressor [Mobilome: prophages, transposons].	Corynebacterium_diphtheriae_BH8	Bacteria;Actinomycetota;Actinomycetes;Mycobacteriales;Corynebacteriaceae;Corynebacterium;Corynebacterium diphtheriae
NC_016800.1_2027|CDBH8_RS10620	2218549..2219535	+	GCF_000241935.1	NC_016800.1	2027	WP_014318290_1	+	COG4823	AbiF	Abortive infection bacteriophage resistance protein [Defense mechanisms].	Corynebacterium_diphtheriae_BH8	Bacteria;Actinomycetota;Actinomycetes;Mycobacteriales;Corynebacteriaceae;Corynebacterium;Corynebacterium diphtheriae
NC_016800.1_2028|CDBH8_RS13235	2219532..2219879	-	GCF_000241935.1	NC_016800.1	2028	WP_237703703_1		cd08642	DNA_pol_A_pol_I_A	Polymerase I functions primarily to fill DNA gaps that arise during DNA repair, recombination and replication. Family A polymerase (polymerase I) functions primarily to fill DNA gaps that arise during DNA repair, recombination and replication. DNA-dependent DNA polymerases can be classified in six main groups based upon phylogenetic relationships with E. coli polymerase I (classA), E. coli polyme…	Corynebacterium_diphtheriae_BH8	Bacteria;Actinomycetota;Actinomycetes;Mycobacteriales;Corynebacteriaceae;Corynebacterium;Corynebacterium diphtheriae
NC_016800.1_2029|CDBH8_RS13240	2219963..2220217	+	GCF_000241935.1	NC_016800.1	2029	WP_042382002_1					Corynebacterium_diphtheriae_BH8	Bacteria;Actinomycetota;Actinomycetes;Mycobacteriales;Corynebacteriaceae;Corynebacterium;Corynebacterium diphtheriae
NC_016800.1_2030|CDBH8_RS10645	2221739..2222848	+	GCF_000241935.1	NC_016800.1	2030	WP_014318296_1		cd03257	ABC_NikE_OppD_transporters	ATP-binding cassette domain of nickel/oligopeptides specific transporters. The ABC transporter subfamily specific for the transport of dipeptides, oligopeptides (OppD), and nickel (NikDE). The NikABCDE system of E. coli belongs to this family and is composed of the periplasmic binding protein NikA, two integral membrane components (NikB and NikC), and two ATPase (NikD and NikE). The NikABCDE tran…	Corynebacterium_diphtheriae_BH8	Bacteria;Actinomycetota;Actinomycetes;Mycobacteriales;Corynebacteriaceae;Corynebacterium;Corynebacterium diphtheriae
NC_016800.1_2031|CDBH8_RS10650	2222957..2224261	+	GCF_000241935.1	NC_016800.1	2031	WP_014318297_1		cd17369	MFS_ShiA_like	Shikimate transporter and similar proteins of the Major Facilitator Superfamily. This subfamily is composed of Escherichia coli shikimate transporter (ShiA), inner membrane metabolite transport protein YhjE, and other putative metabolite transporters. ShiA is involved in the uptake of shikimate, an aromatic compound involved in siderophore biosynthesis. It has been suggested that YhjE may mediate…	Corynebacterium_diphtheriae_BH8	Bacteria;Actinomycetota;Actinomycetes;Mycobacteriales;Corynebacteriaceae;Corynebacterium;Corynebacterium diphtheriae
NC_016800.1_2032|CDBH8_RS10655	2224310..2224561	+	GCF_000241935.1	NC_016800.1	2032	WP_014318298_1		cd03311	CIMS_C_terminal_like	CIMS - Cobalamine-independent methonine synthase, or MetE, C-terminal domain_like. Many members have been characterized as 5-methyltetrahydropteroyltriglutamate-homocysteine methyltransferases, EC:2.1.1.14, mostly from bacteria and plants. This enzyme catalyses the last step in the production of methionine by transferring a methyl group from 5-methyltetrahydrofolate to L-homocysteine without usin…	Corynebacterium_diphtheriae_BH8	Bacteria;Actinomycetota;Actinomycetes;Mycobacteriales;Corynebacteriaceae;Corynebacterium;Corynebacterium diphtheriae
===	NC_016811.1_2000|LP12_RS10240	11	GCF_000239175.1	NC_016811.1							Legionella_pneumophila_sub_pneumophila_ATCC_43290	Bacteria;Pseudomonadota;Gammaproteobacteria;Legionellales;Legionellaceae;Legionella;Legionella pneumophila
NC_016811.1_1995|LP12_RS10215	2273334..2273561	-	GCF_000239175.1	NC_016811.1	1995	WP_015444232_1					Legionella_pneumophila_sub_pneumophila_ATCC_43290	Bacteria;Pseudomonadota;Gammaproteobacteria;Legionellales;Legionellaceae;Legionella;Legionella pneumophila
NC_016811.1_1996|LP12_RS10220	2273719..2274204	-	GCF_000239175.1	NC_016811.1	1996	WP_082997895_1		pfam01641	SelR	SelR domain. Methionine sulfoxide reduction is an important process, by which cells regulate biological processes and cope with oxidative stress. MsrA, a protein involved in the reduction of methionine sulfoxides in proteins, has been known for four decades and has been extensively characterized with respect to structure and function. However, recent studies revealed that MsrA is only specific fo…	Legionella_pneumophila_sub_pneumophila_ATCC_43290	Bacteria;Pseudomonadota;Gammaproteobacteria;Legionellales;Legionellaceae;Legionella;Legionella pneumophila
NC_016811.1_1997|LP12_RS10225	2274412..2274966	+	GCF_000239175.1	NC_016811.1	1997	WP_010947825_1		COG2128	YciW	Alkylhydroperoxidase family enzyme, contains CxxC motif [Inorganic ion transport and metabolism].	Legionella_pneumophila_sub_pneumophila_ATCC_43290	Bacteria;Pseudomonadota;Gammaproteobacteria;Legionellales;Legionellaceae;Legionella;Legionella pneumophila
NC_016811.1_1998|LP12_RS10230	2275295..2275600	+	GCF_000239175.1	NC_016811.1	1998	WP_016356980_1					Legionella_pneumophila_sub_pneumophila_ATCC_43290	Bacteria;Pseudomonadota;Gammaproteobacteria;Legionellales;Legionellaceae;Legionella;Legionella pneumophila
NC_016811.1_1999|LP12_RS10235	2275694..2276077	+	GCF_000239175.1	NC_016811.1	1999	WP_010947827_1					Legionella_pneumophila_sub_pneumophila_ATCC_43290	Bacteria;Pseudomonadota;Gammaproteobacteria;Legionellales;Legionellaceae;Legionella;Legionella pneumophila
NC_016811.1_2000|LP12_RS10240	2276131..2277054	-	GCF_000239175.1	NC_016811.1	2000	WP_015444231_1	+	pfam07751	Abi_2	Abi-like protein. This family, found in various bacterial species, contains sequences that are similar to the Abi group of proteins, which are involved in bacteriophage resistance mediated by abortive infection in Lactococcus species. The proteins are thought to have helix-turn-helix motifs, found in many DNA-binding proteins, allowing them to perform their function.	Legionella_pneumophila_sub_pneumophila_ATCC_43290	Bacteria;Pseudomonadota;Gammaproteobacteria;Legionellales;Legionellaceae;Legionella;Legionella pneumophila
NC_016811.1_2001|LP12_RS10245	2277514..2278512	-	GCF_000239175.1	NC_016811.1	2001	WP_225969173_1		cd00796	INT_Rci_Hp1_C	Shufflon-specific DNA recombinase Rci and Bacteriophage Hp1_like integrase, C-terminal catalytic domain. Rci protein is a tyrosine recombinase specifically involved in Shufflon type of DNA rearrangement in bacteria. The shufflon of plasmid R64 consists of four invertible DNA segments which are separated and flanked by seven 19-bp repeat sequences. RCI recombinase facilitates the site-specific rec…	Legionella_pneumophila_sub_pneumophila_ATCC_43290	Bacteria;Pseudomonadota;Gammaproteobacteria;Legionellales;Legionellaceae;Legionella;Legionella pneumophila
NC_016811.1_2002|LP12_RS15740	2278545..2278901	-	GCF_000239175.1	NC_016811.1	2002	WP_072356343_1					Legionella_pneumophila_sub_pneumophila_ATCC_43290	Bacteria;Pseudomonadota;Gammaproteobacteria;Legionellales;Legionellaceae;Legionella;Legionella pneumophila
NC_016811.1_2003|LP12_RS10250	2279009..2280013	-	GCF_000239175.1	NC_016811.1	2003	WP_014326936_1		pfam06250	YhcG_C	YhcG PDDEXK nuclease domain. This domain can be found in uncharacterized proteins in viruses, archaea and bacteria, most notably it is found in YhcG proteins found in E.coli. This entry represents the C-terminal PDDEXK domain belonging to the PD-(D/E)XK superfamily of nucleases involved in DNA recombination and repair. Profile HMM analysis identified a relationship between this C-terminal domain …	Legionella_pneumophila_sub_pneumophila_ATCC_43290	Bacteria;Pseudomonadota;Gammaproteobacteria;Legionellales;Legionellaceae;Legionella;Legionella pneumophila
NC_016811.1_2004|LP12_RS10255	2280034..2280519	-	GCF_000239175.1	NC_016811.1	2004	WP_027220144_1		pfam13508	Acetyltransf_7	Acetyltransferase (GNAT) domain. This domain catalyzes N-acetyltransferase reactions.	Legionella_pneumophila_sub_pneumophila_ATCC_43290	Bacteria;Pseudomonadota;Gammaproteobacteria;Legionellales;Legionellaceae;Legionella;Legionella pneumophila
NC_016811.1_2005|LP12_RS10260	2280533..2281807	-	GCF_000239175.1	NC_016811.1	2005	WP_016356949_1		cd17369	MFS_ShiA_like	Shikimate transporter and similar proteins of the Major Facilitator Superfamily. This subfamily is composed of Escherichia coli shikimate transporter (ShiA), inner membrane metabolite transport protein YhjE, and other putative metabolite transporters. ShiA is involved in the uptake of shikimate, an aromatic compound involved in siderophore biosynthesis. It has been suggested that YhjE may mediate…	Legionella_pneumophila_sub_pneumophila_ATCC_43290	Bacteria;Pseudomonadota;Gammaproteobacteria;Legionellales;Legionellaceae;Legionella;Legionella pneumophila
===	NC_016802.1_1644|CDHC02_RS08520	11	GCF_000255155.1	NC_016802.1							Corynebacterium_diphtheriae_HC02	Bacteria;Actinomycetota;Actinomycetes;Mycobacteriales;Corynebacteriaceae;Corynebacterium;Corynebacterium diphtheriae
NC_016802.1_1639|CDHC02_RS08495	1797292..1798509	-	GCF_000255155.1	NC_016802.1	1639	WP_041630929_1		pfam01555	N6_N4_Mtase	DNA methylase. Members of this family are DNA methylases. The family contains both N-4 cytosine-specific DNA methylases and N-6 Adenine-specific DNA methylases.	Corynebacterium_diphtheriae_HC02	Bacteria;Actinomycetota;Actinomycetes;Mycobacteriales;Corynebacteriaceae;Corynebacterium;Corynebacterium diphtheriae
NC_016802.1_1640|CDHC02_RS08500	1798502..1798759	-	GCF_000255155.1	NC_016802.1	1640	WP_041630930_1		pfam13443	HTH_26	Cro/C1-type HTH DNA-binding domain. This is a helix-turn-helix domain that probably binds to DNA.	Corynebacterium_diphtheriae_HC02	Bacteria;Actinomycetota;Actinomycetes;Mycobacteriales;Corynebacteriaceae;Corynebacterium;Corynebacterium diphtheriae
NC_016802.1_1641|CDHC02_RS08505	1799192..1800964	+	GCF_000255155.1	NC_016802.1	1641	WP_014320335_1		pfam20473	MmeI_Mtase	MmeI, DNA-methyltransferase domain. Type IIL Restriction-Modification Enzyme MmeI is a large enzyme that integrates DNA recognition and methyltransferase and endonuclease activities within the same polypeptide. MmeI is composed of five domains. An N-terminal endonuclease domain (residues 1-155), connects to a DNA-methyltransferase domain (MTase, residues 301-320) via a multi-helical spacer (resid…	Corynebacterium_diphtheriae_HC02	Bacteria;Actinomycetota;Actinomycetes;Mycobacteriales;Corynebacteriaceae;Corynebacterium;Corynebacterium diphtheriae
NC_016802.1_1642|CDHC02_RS08510	1800961..1801881	+	GCF_000255155.1	NC_016802.1	1642	WP_014320336_1		COG1715	Mrr	Restriction endonuclease Mrr [Defense mechanisms].	Corynebacterium_diphtheriae_HC02	Bacteria;Actinomycetota;Actinomycetes;Mycobacteriales;Corynebacteriaceae;Corynebacterium;Corynebacterium diphtheriae
NC_016802.1_1643|CDHC02_RS08515	1801897..1802160	-	GCF_000255155.1	NC_016802.1	1643	WP_014318054_1					Corynebacterium_diphtheriae_HC02	Bacteria;Actinomycetota;Actinomycetes;Mycobacteriales;Corynebacteriaceae;Corynebacterium;Corynebacterium diphtheriae
NC_016802.1_1644|CDHC02_RS08520	1802369..1803307	-	GCF_000255155.1	NC_016802.1	1644	WP_238528891_1	+	pfam07751	Abi_2	Abi-like protein. This family, found in various bacterial species, contains sequences that are similar to the Abi group of proteins, which are involved in bacteriophage resistance mediated by abortive infection in Lactococcus species. The proteins are thought to have helix-turn-helix motifs, found in many DNA-binding proteins, allowing them to perform their function.	Corynebacterium_diphtheriae_HC02	Bacteria;Actinomycetota;Actinomycetes;Mycobacteriales;Corynebacteriaceae;Corynebacterium;Corynebacterium diphtheriae
NC_016802.1_1645|CDHC02_RS08525	1803505..1805352	-	GCF_000255155.1	NC_016802.1	1645	WP_003852416_1		COG0481	LepA	Translation elongation factor EF-4, membrane-bound GTPase [Translation, ribosomal structure and biogenesis].	Corynebacterium_diphtheriae_HC02	Bacteria;Actinomycetota;Actinomycetes;Mycobacteriales;Corynebacteriaceae;Corynebacterium;Corynebacterium diphtheriae
NC_016802.1_1646|CDHC02_RS12800	1805461..1805625	+	GCF_000255155.1	NC_016802.1	1646	WP_165489942_1					Corynebacterium_diphtheriae_HC02	Bacteria;Actinomycetota;Actinomycetes;Mycobacteriales;Corynebacteriaceae;Corynebacterium;Corynebacterium diphtheriae
NC_016802.1_1647|CDHC02_RS08530	1805632..1806189	+	GCF_000255155.1	NC_016802.1	1647	WP_014303733_1		pfam02452	PemK_toxin	PemK-like, MazF-like toxin of type II toxin-antitoxin system. PemK is a growth inhibitor in E. coli known to bind to the promoter region of the Pem operon, auto-regulating synthesis. This family represents the toxin molecule of a typical bacterial toxin-antitoxin system pairing. The family includes a number of different toxins, such as MazF, Kid, PemK, ChpA, ChpB and ChpAK.	Corynebacterium_diphtheriae_HC02	Bacteria;Actinomycetota;Actinomycetes;Mycobacteriales;Corynebacteriaceae;Corynebacterium;Corynebacterium diphtheriae
NC_016802.1_1648|CDHC02_RS08535	1806350..1806613	+	GCF_000255155.1	NC_016802.1	1648	WP_003852425_1		COG0268	RpsT	Ribosomal protein S20 [Translation, ribosomal structure and biogenesis]. Ribosomal protein S20 is part of the Pathway/BioSystem: Ribosome 30S subunit	Corynebacterium_diphtheriae_HC02	Bacteria;Actinomycetota;Actinomycetes;Mycobacteriales;Corynebacteriaceae;Corynebacterium;Corynebacterium diphtheriae
NC_016802.1_1649|CDHC02_RS08540	1806662..1807300	-	GCF_000255155.1	NC_016802.1	1649	WP_041630931_1		COG1280	RhtB	Threonine/homoserine/homoserine lactone efflux protein [Amino acid transport and metabolism].	Corynebacterium_diphtheriae_HC02	Bacteria;Actinomycetota;Actinomycetes;Mycobacteriales;Corynebacteriaceae;Corynebacterium;Corynebacterium diphtheriae
===	NC_016802.1_1881|CDHC02_RS09820	11	GCF_000255155.1	NC_016802.1							Corynebacterium_diphtheriae_HC02	Bacteria;Actinomycetota;Actinomycetes;Mycobacteriales;Corynebacteriaceae;Corynebacterium;Corynebacterium diphtheriae
NC_016802.1_1876|CDHC02_RS09795	2067341..2070274	-	GCF_000255155.1	NC_016802.1	1876	WP_014320457_1		COG3587	PM0699	Restriction endonuclease, type III RM system [Defense mechanisms].	Corynebacterium_diphtheriae_HC02	Bacteria;Actinomycetota;Actinomycetes;Mycobacteriales;Corynebacteriaceae;Corynebacterium;Corynebacterium diphtheriae
NC_016802.1_1877|CDHC02_RS09800	2070284..2072032	-	GCF_000255155.1	NC_016802.1	1877	WP_014320458_1		COG2189	Mod	Adenine specific DNA methylase Mod [Replication, recombination and repair].	Corynebacterium_diphtheriae_HC02	Bacteria;Actinomycetota;Actinomycetes;Mycobacteriales;Corynebacteriaceae;Corynebacterium;Corynebacterium diphtheriae
NC_016802.1_1878|CDHC02_RS09805	2072421..2073629	+	GCF_000255155.1	NC_016802.1	1878	WP_010935562_1		pfam01548	DEDD_Tnp_IS110	Transposase. Transposase proteins are necessary for efficient DNA transposition. This family includes an amino-terminal region of the pilin gene inverting protein (PIVML) and of members of the IS111A/IS1328/IS1533 family of transposases. The C-terminus is represented by family pfam02371.	Corynebacterium_diphtheriae_HC02	Bacteria;Actinomycetota;Actinomycetes;Mycobacteriales;Corynebacteriaceae;Corynebacterium;Corynebacterium diphtheriae
NC_016802.1_1879|CDHC02_RS12825	2075324..2075500	-	GCF_000255155.1	NC_016802.1	1879	WP_014308732_1					Corynebacterium_diphtheriae_HC02	Bacteria;Actinomycetota;Actinomycetes;Mycobacteriales;Corynebacteriaceae;Corynebacterium;Corynebacterium diphtheriae
NC_016802.1_1880|CDHC02_RS09815	2075526..2078471	-	GCF_000255155.1	NC_016802.1	1880	WP_014320459_1		cd18011	DEXDc_RapA	DEXH-box helicase domain of RapA. In bacteria, RapA is an RNA polymerase (RNAP)-associated SWI2/SNF2 (switch/sucrose non-fermentable) protein that mediates RNAP recycling during transcription. The ATPase activity of RapA is stimulated by its interaction with RNAP and inhibited by its N-terminal domain. The conformational changes of RapA and its interaction with RNAP are essential for RNAP recycli…	Corynebacterium_diphtheriae_HC02	Bacteria;Actinomycetota;Actinomycetes;Mycobacteriales;Corynebacteriaceae;Corynebacterium;Corynebacterium diphtheriae
NC_016802.1_1881|CDHC02_RS09820	2078698..2079843	-	GCF_000255155.1	NC_016802.1	1881	WP_014320460_1	+	pfam07751	Abi_2	Abi-like protein. This family, found in various bacterial species, contains sequences that are similar to the Abi group of proteins, which are involved in bacteriophage resistance mediated by abortive infection in Lactococcus species. The proteins are thought to have helix-turn-helix motifs, found in many DNA-binding proteins, allowing them to perform their function.	Corynebacterium_diphtheriae_HC02	Bacteria;Actinomycetota;Actinomycetes;Mycobacteriales;Corynebacteriaceae;Corynebacterium;Corynebacterium diphtheriae
NC_016802.1_1882|CDHC02_RS12125	2079988..2080392	+	GCF_000255155.1	NC_016802.1	1882	WP_238528898_1		pfam13508	Acetyltransf_7	Acetyltransferase (GNAT) domain. This domain catalyzes N-acetyltransferase reactions.	Corynebacterium_diphtheriae_HC02	Bacteria;Actinomycetota;Actinomycetes;Mycobacteriales;Corynebacteriaceae;Corynebacterium;Corynebacterium diphtheriae
NC_016802.1_1883|CDHC02_RS09835	2080753..2080977	+	GCF_000255155.1	NC_016802.1	1883	WP_021336266_1		cd00093	HTH_XRE	Helix-turn-helix XRE-family like proteins. Prokaryotic DNA binding proteins belonging to the xenobiotic response element family of transcriptional regulators.	Corynebacterium_diphtheriae_HC02	Bacteria;Actinomycetota;Actinomycetes;Mycobacteriales;Corynebacteriaceae;Corynebacterium;Corynebacterium diphtheriae
NC_016802.1_1884|CDHC02_RS09840	2080974..2082161	+	GCF_000255155.1	NC_016802.1	1884	WP_014320462_1		cd17793	HipA	type II toxin-antitoxin sytem toxin HipA and similar proteins. This family contains type II toxin-antitoxin (TA) system HipA family toxins similar to Escherichia coli and Shewanella oneidensis HipA, which is a serine/threonine-protein kinase that phosphorylates Glu-tRNA-ligase (GltX), preventing it from being charged, leading to an increase in uncharged tRNA(Glu). This induces amino acid starvati…	Corynebacterium_diphtheriae_HC02	Bacteria;Actinomycetota;Actinomycetes;Mycobacteriales;Corynebacteriaceae;Corynebacterium;Corynebacterium diphtheriae
NC_016802.1_1885|CDHC02_RS09845	2082296..2083480	+	GCF_000255155.1	NC_016802.1	1885	WP_014320463_1		COG0814	SdaC	Amino acid permease [Amino acid transport and metabolism].	Corynebacterium_diphtheriae_HC02	Bacteria;Actinomycetota;Actinomycetes;Mycobacteriales;Corynebacteriaceae;Corynebacterium;Corynebacterium diphtheriae
NC_016802.1_1886|CDHC02_RS12720	2083483..2083656	+	GCF_000255155.1	NC_016802.1	1886	WP_158089191_1					Corynebacterium_diphtheriae_HC02	Bacteria;Actinomycetota;Actinomycetes;Mycobacteriales;Corynebacteriaceae;Corynebacterium;Corynebacterium diphtheriae
===	NC_016802.1_1990|CDHC02_RS10390	11	GCF_000255155.1	NC_016802.1							Corynebacterium_diphtheriae_HC02	Bacteria;Actinomycetota;Actinomycetes;Mycobacteriales;Corynebacteriaceae;Corynebacterium;Corynebacterium diphtheriae
NC_016802.1_1985|CDHC02_RS10360	2207084..2207704	-	GCF_000255155.1	NC_016802.1	1985	WP_010935610_1					Corynebacterium_diphtheriae_HC02	Bacteria;Actinomycetota;Actinomycetes;Mycobacteriales;Corynebacteriaceae;Corynebacterium;Corynebacterium diphtheriae
NC_016802.1_1986|CDHC02_RS10365	2207729..2208934	-	GCF_000255155.1	NC_016802.1	1986	WP_010935611_1		COG1004	Ugd	UDP-glucose 6-dehydrogenase [Cell wall/membrane/envelope biogenesis].	Corynebacterium_diphtheriae_HC02	Bacteria;Actinomycetota;Actinomycetes;Mycobacteriales;Corynebacteriaceae;Corynebacterium;Corynebacterium diphtheriae
NC_016802.1_1987|CDHC02_RS10370	2208940..2209503	-	GCF_000255155.1	NC_016802.1	1987	WP_014304001_1		COG0717	Dcd	dCTP deaminase [Nucleotide transport and metabolism]. dCTP deaminase is part of the Pathway/BioSystem: Thymidylate biosynthesis	Corynebacterium_diphtheriae_HC02	Bacteria;Actinomycetota;Actinomycetes;Mycobacteriales;Corynebacteriaceae;Corynebacterium;Corynebacterium diphtheriae
NC_016802.1_1988|CDHC02_RS10380	2210374..2210931	+	GCF_000255155.1	NC_016802.1	1988	WP_227882263_1					Corynebacterium_diphtheriae_HC02	Bacteria;Actinomycetota;Actinomycetes;Mycobacteriales;Corynebacteriaceae;Corynebacterium;Corynebacterium diphtheriae
NC_016802.1_1989|CDHC02_RS10385	2211050..2211442	-	GCF_000255155.1	NC_016802.1	1989	WP_014310952_1		COG3617	COG3617	Prophage antirepressor [Mobilome: prophages, transposons].	Corynebacterium_diphtheriae_HC02	Bacteria;Actinomycetota;Actinomycetes;Mycobacteriales;Corynebacteriaceae;Corynebacterium;Corynebacterium diphtheriae
NC_016802.1_1990|CDHC02_RS10390	2211702..2212688	+	GCF_000255155.1	NC_016802.1	1990	WP_014320529_1	+	COG4823	AbiF	Abortive infection bacteriophage resistance protein [Defense mechanisms].	Corynebacterium_diphtheriae_HC02	Bacteria;Actinomycetota;Actinomycetes;Mycobacteriales;Corynebacteriaceae;Corynebacterium;Corynebacterium diphtheriae
NC_016802.1_1991|CDHC02_RS12535	2212685..2213269	-	GCF_000255155.1	NC_016802.1	1991	WP_016829912_1		cd08642	DNA_pol_A_pol_I_A	Polymerase I functions primarily to fill DNA gaps that arise during DNA repair, recombination and replication. Family A polymerase (polymerase I) functions primarily to fill DNA gaps that arise during DNA repair, recombination and replication. DNA-dependent DNA polymerases can be classified in six main groups based upon phylogenetic relationships with E. coli polymerase I (classA), E. coli polyme…	Corynebacterium_diphtheriae_HC02	Bacteria;Actinomycetota;Actinomycetes;Mycobacteriales;Corynebacteriaceae;Corynebacterium;Corynebacterium diphtheriae
NC_016802.1_1992|CDHC02_RS12730	2213415..2213738	+	GCF_000255155.1	NC_016802.1	1992	WP_016829911_1					Corynebacterium_diphtheriae_HC02	Bacteria;Actinomycetota;Actinomycetes;Mycobacteriales;Corynebacteriaceae;Corynebacterium;Corynebacterium diphtheriae
NC_016802.1_1993|CDHC02_RS10405	2213784..2215538	-	GCF_000255155.1	NC_016802.1	1993	WP_014320532_1		COG1132	MdlB	ABC-type multidrug transport system, ATPase and permease component [Defense mechanisms].	Corynebacterium_diphtheriae_HC02	Bacteria;Actinomycetota;Actinomycetes;Mycobacteriales;Corynebacteriaceae;Corynebacterium;Corynebacterium diphtheriae
NC_016802.1_1994|CDHC02_RS10410	2215541..2217322	-	GCF_000255155.1	NC_016802.1	1994	WP_014320533_1		COG1132	MdlB	ABC-type multidrug transport system, ATPase and permease component [Defense mechanisms].	Corynebacterium_diphtheriae_HC02	Bacteria;Actinomycetota;Actinomycetes;Mycobacteriales;Corynebacteriaceae;Corynebacterium;Corynebacterium diphtheriae
NC_016802.1_1995|CDHC02_RS10415	2217375..2225294	-	GCF_000255155.1	NC_016802.1	1995	WP_014320534_1		COG3321	PksD	Acyl transferase domain in polyketide synthase (PKS) enzymes [Secondary metabolites biosynthesis, transport and catabolism].	Corynebacterium_diphtheriae_HC02	Bacteria;Actinomycetota;Actinomycetes;Mycobacteriales;Corynebacteriaceae;Corynebacterium;Corynebacterium diphtheriae
===	NC_017179.1_1510|CDBI1_RS08115	11	GCF_000211235.1	NC_017179.1							Clostridioides_difficile_BI1	Bacteria;Bacillota;Clostridia;Eubacteriales;Peptostreptococcaceae;Clostridioides;Clostridioides difficile
NC_017179.1_1505|CDBI1_RS08090	1731938..1732231	+	GCF_000211235.1	NC_017179.1	1505	WP_009889429_1					Clostridioides_difficile_BI1	Bacteria;Bacillota;Clostridia;Eubacteriales;Peptostreptococcaceae;Clostridioides;Clostridioides difficile
NC_017179.1_1506|CDBI1_RS08095	1732231..1732413	+	GCF_000211235.1	NC_017179.1	1506	WP_009889431_1					Clostridioides_difficile_BI1	Bacteria;Bacillota;Clostridia;Eubacteriales;Peptostreptococcaceae;Clostridioides;Clostridioides difficile
NC_017179.1_1507|CDBI1_RS08100	1732447..1733013	+	GCF_000211235.1	NC_017179.1	1507	WP_009889434_1					Clostridioides_difficile_BI1	Bacteria;Bacillota;Clostridia;Eubacteriales;Peptostreptococcaceae;Clostridioides;Clostridioides difficile
NC_017179.1_1508|CDBI1_RS08105	1733044..1733334	+	GCF_000211235.1	NC_017179.1	1508	WP_009889435_1					Clostridioides_difficile_BI1	Bacteria;Bacillota;Clostridia;Eubacteriales;Peptostreptococcaceae;Clostridioides;Clostridioides difficile
NC_017179.1_1509|CDBI1_RS08110	1733338..1733595	+	GCF_000211235.1	NC_017179.1	1509	WP_009889440_1		pfam16079	Phage_holin_5_2	Phage holin family Hol44, in holin superfamily V. Phage_holin_V_2 is a family of small hydrophobic proteins with three transmembrane domains of the Hol44 family. These proteins are produced by double-stranded DNA bacteriophages that use an endolysin-holin strategy to achieve lysis of their hosts. The endolysins are peptidoglycan-degrading enzymes that are usually accumulated in the cytosol until …	Clostridioides_difficile_BI1	Bacteria;Bacillota;Clostridia;Eubacteriales;Peptostreptococcaceae;Clostridioides;Clostridioides difficile
NC_017179.1_1510|CDBI1_RS08115	1733856..1734626	+	GCF_000211235.1	NC_017179.1	1510	WP_014466369_1	+	COG4823	AbiF	Abortive infection bacteriophage resistance protein [Defense mechanisms].	Clostridioides_difficile_BI1	Bacteria;Bacillota;Clostridia;Eubacteriales;Peptostreptococcaceae;Clostridioides;Clostridioides difficile
NC_017179.1_1511|CDBI1_RS08120	1734797..1735609	+	GCF_000211235.1	NC_017179.1	1511	WP_009889444_1		cd02696	MurNAc-LAA	N-acetylmuramoyl-L-alanine amidase or MurNAc-LAA (also known as peptidoglycan aminohydrolase, NAMLA amidase, NAMLAA, Amidase 3, and peptidoglycan amidase; EC 3.5.1.28) is an autolysin that hydrolyzes the amide bond between N-acetylmuramoyl and L-amino acids in certain cell wall glycopeptides. These proteins are Zn-dependent peptidases with highly conserved residues involved in cation co-ordinatio…	Clostridioides_difficile_BI1	Bacteria;Bacillota;Clostridia;Eubacteriales;Peptostreptococcaceae;Clostridioides;Clostridioides difficile
NC_017179.1_1512|CDBI1_RS08125	1735703..1738102	+	GCF_000211235.1	NC_017179.1	1512	WP_009893147_1		pfam04122	CW_binding_2	ell wall binding domain 2 (CWB2). This domain is found in 1 to 3 tandem copies in a wide variety of bacterial cell surface proteins. It has been show the three tandem repeats of the CWB2 domain are essential for correct anchoring to the cell wall. It was shown that in SlpA and Cwp2 that these domains were essential for the binding of PSII an anionic teichoic acid-like component of the cell wall. …	Clostridioides_difficile_BI1	Bacteria;Bacillota;Clostridia;Eubacteriales;Peptostreptococcaceae;Clostridioides;Clostridioides difficile
NC_017179.1_1513|CDBI1_RS08130	1738143..1738328	-	GCF_000211235.1	NC_017179.1	1513	WP_003433687_1					Clostridioides_difficile_BI1	Bacteria;Bacillota;Clostridia;Eubacteriales;Peptostreptococcaceae;Clostridioides;Clostridioides difficile
NC_017179.1_1514|CDBI1_RS20765	1738557..1738685	-	GCF_000211235.1	NC_017179.1	1514	WP_003433683_1					Clostridioides_difficile_BI1	Bacteria;Bacillota;Clostridia;Eubacteriales;Peptostreptococcaceae;Clostridioides;Clostridioides difficile
NC_017179.1_1515|CDBI1_RS08135	1739023..1739700	+	GCF_000211235.1	NC_017179.1	1515	WP_009889448_1		COG3546	CotJC	Mn-containing catalase (includes spore coat protein CotJC) [Inorganic ion transport and metabolism].	Clostridioides_difficile_BI1	Bacteria;Bacillota;Clostridia;Eubacteriales;Peptostreptococcaceae;Clostridioides;Clostridioides difficile
===	NC_017101.1_108|APA03_RS14265	11	GCF_000010845.1	NC_017101.1							Acetobacter_pasteurianus_IFO_3283-03_IFO_3283_sub_IFO_3283-03	Bacteria;Pseudomonadota;Alphaproteobacteria;Rhodospirillales;Acetobacteraceae;Acetobacter;Acetobacter pasteurianus
NC_017101.1_103|APA03_RS14230	131723..132022	+	GCF_000010845.1	NC_017101.1	103	WP_012813195_1		pfam09313	DUF1971	Domain of unknown function (DUF1971). Members of this family of functionally uncharacterized domains are predominantly found in bacterial Tellurite resistance protein.	Acetobacter_pasteurianus_IFO_3283-03_IFO_3283_sub_IFO_3283-03	Bacteria;Pseudomonadota;Alphaproteobacteria;Rhodospirillales;Acetobacteraceae;Acetobacter;Acetobacter pasteurianus
NC_017101.1_104|APA03_RS14240	133034..133860,133860..134121	-	GCF_000010845.1	NC_017101.1	104	WP_148194249_1		pfam00665	rve	Integrase core domain. Integrase mediates integration of a DNA copy of the viral genome into the host chromosome. Integrase is composed of three domains. The amino-terminal domain is a zinc binding domain pfam02022. This domain is the central catalytic domain. The carboxyl terminal domain that is a non-specific DNA binding domain pfam00552. The catalytic domain acts as an endonuclease when two nu…	Acetobacter_pasteurianus_IFO_3283-03_IFO_3283_sub_IFO_3283-03	Bacteria;Pseudomonadota;Alphaproteobacteria;Rhodospirillales;Acetobacteraceae;Acetobacter;Acetobacter pasteurianus
NC_017101.1_105|APA03_RS14250	134271..134633	+	GCF_000010845.1	NC_017101.1	105	WP_012813198_1					Acetobacter_pasteurianus_IFO_3283-03_IFO_3283_sub_IFO_3283-03	Bacteria;Pseudomonadota;Alphaproteobacteria;Rhodospirillales;Acetobacteraceae;Acetobacter;Acetobacter pasteurianus
NC_017101.1_106|APA03_RS14255	134847..135107	+	GCF_000010845.1	NC_017101.1	106	WP_003618686_1		pfam04221	RelB	RelB antitoxin. RelE and RelB form a toxin-antitoxin system. RelE represses translation, probably through binding ribosomes. RelB stably binds RelE, presumably deactivating it.	Acetobacter_pasteurianus_IFO_3283-03_IFO_3283_sub_IFO_3283-03	Bacteria;Pseudomonadota;Alphaproteobacteria;Rhodospirillales;Acetobacteraceae;Acetobacter;Acetobacter pasteurianus
NC_017101.1_107|APA03_RS14260	135104..135397	+	GCF_000010845.1	NC_017101.1	107	WP_003618711_1		COG2026	RelE	mRNA-degrading endonuclease RelE, toxin component of the RelBE toxin-antitoxin system [Defense mechanisms].	Acetobacter_pasteurianus_IFO_3283-03_IFO_3283_sub_IFO_3283-03	Bacteria;Pseudomonadota;Alphaproteobacteria;Rhodospirillales;Acetobacteraceae;Acetobacter;Acetobacter pasteurianus
NC_017101.1_108|APA03_RS14265	135599..136663	-	GCF_000010845.1	NC_017101.1	108	WP_250698322_1	+	COG4823	AbiF	Abortive infection bacteriophage resistance protein [Defense mechanisms].	Acetobacter_pasteurianus_IFO_3283-03_IFO_3283_sub_IFO_3283-03	Bacteria;Pseudomonadota;Alphaproteobacteria;Rhodospirillales;Acetobacteraceae;Acetobacter;Acetobacter pasteurianus
NC_017101.1_109|APA03_RS14270	136840..138639	-	GCF_000010845.1	NC_017101.1	109	WP_012813201_1		pfam06100	MCRA	MCRA family. The MCRA (myosin-cross-reactive antigen) family of proteins were thought to have structural features in common with the beta chain of the class II antigens, as well as myosin, and may play an important role in the pathogenesis. More recent work shows that these proteins act as hydratase enzymes that convert linoleic acid and oleic acid to their respective 10-hydroxy derivatives. It h…	Acetobacter_pasteurianus_IFO_3283-03_IFO_3283_sub_IFO_3283-03	Bacteria;Pseudomonadota;Alphaproteobacteria;Rhodospirillales;Acetobacteraceae;Acetobacter;Acetobacter pasteurianus
NC_017101.1_110|APA03_RS14275	138685..139203	-	GCF_000010845.1	NC_017101.1	110	WP_250698465_1		pfam06912	DUF1275	Protein of unknown function (DUF1275). This family consists of several hypothetical bacterial proteins of around 200 residues in length. The function of this family is unknown although most members have 6 TM regions, and may be putative permeases.	Acetobacter_pasteurianus_IFO_3283-03_IFO_3283_sub_IFO_3283-03	Bacteria;Pseudomonadota;Alphaproteobacteria;Rhodospirillales;Acetobacteraceae;Acetobacter;Acetobacter pasteurianus
NC_017101.1_111|APA03_RS14290	140765..142150	-	GCF_000010845.1	NC_017101.1	111	WP_012813204_1		pfam13701	DDE_Tnp_1_4	Transposase DDE domain group 1. Transposase proteins are necessary for efficient DNA transposition. This domain is a member of the DDE superfamily, which contain three carboxylate residues that are believed to be responsible for coordinating metal ions needed for catalysis.	Acetobacter_pasteurianus_IFO_3283-03_IFO_3283_sub_IFO_3283-03	Bacteria;Pseudomonadota;Alphaproteobacteria;Rhodospirillales;Acetobacteraceae;Acetobacter;Acetobacter pasteurianus
NC_017101.1_112|APA03_RS14300	142747..143949	-	GCF_000010845.1	NC_017101.1	112	WP_006117547_1		pfam07396	Porin_O_P	Phosphate-selective porin O and P. This family represents a conserved region approximately 400 residues long within the bacterial phosphate-selective porins O and P. These are anion-specific porins, the binding site of which has a higher affinity for phosphate than chloride ions. Porin O has a higher affinity for polyphosphates, while porin P has a higher affinity for orthophosphate. In P. aerugi…	Acetobacter_pasteurianus_IFO_3283-03_IFO_3283_sub_IFO_3283-03	Bacteria;Pseudomonadota;Alphaproteobacteria;Rhodospirillales;Acetobacteraceae;Acetobacter;Acetobacter pasteurianus
NC_017101.1_113|APA03_RS16540	143992..144234	-	GCF_000010845.1	NC_017101.1	113	WP_124307076_1					Acetobacter_pasteurianus_IFO_3283-03_IFO_3283_sub_IFO_3283-03	Bacteria;Pseudomonadota;Alphaproteobacteria;Rhodospirillales;Acetobacteraceae;Acetobacter;Acetobacter pasteurianus
===	NC_017243.1_2340|BINT_RS11775	11	GCF_000223215.1	NC_017243.1							Brachyspira_intermedia_PWSA	Bacteria;Spirochaetota;Spirochaetia;Brachyspirales;Brachyspiraceae;Brachyspira;Brachyspira intermedia
NC_017243.1_2335|BINT_RS11750	2717960..2718625	+	GCF_000223215.1	NC_017243.1	2335	WP_014488799_1					Brachyspira_intermedia_PWSA	Bacteria;Spirochaetota;Spirochaetia;Brachyspirales;Brachyspiraceae;Brachyspira;Brachyspira intermedia
NC_017243.1_2336|BINT_RS11755	2718636..2719274	+	GCF_000223215.1	NC_017243.1	2336	WP_014488800_1					Brachyspira_intermedia_PWSA	Bacteria;Spirochaetota;Spirochaetia;Brachyspirales;Brachyspiraceae;Brachyspira;Brachyspira intermedia
NC_017243.1_2337|BINT_RS11760	2719433..2720431	+	GCF_000223215.1	NC_017243.1	2337	WP_014488801_1		pfam13306	LRR_5	BspA type Leucine rich repeat region (6 copies). This family includes a number of leucine rich repeats. This family contains a large number of BSPA-like surface antigens from Trichomonas vaginalis.	Brachyspira_intermedia_PWSA	Bacteria;Spirochaetota;Spirochaetia;Brachyspirales;Brachyspiraceae;Brachyspira;Brachyspira intermedia
NC_017243.1_2338|BINT_RS11765	2720450..2721121	+	GCF_000223215.1	NC_017243.1	2338	WP_014488802_1		pfam13306	LRR_5	BspA type Leucine rich repeat region (6 copies). This family includes a number of leucine rich repeats. This family contains a large number of BSPA-like surface antigens from Trichomonas vaginalis.	Brachyspira_intermedia_PWSA	Bacteria;Spirochaetota;Spirochaetia;Brachyspirales;Brachyspiraceae;Brachyspira;Brachyspira intermedia
NC_017243.1_2339|BINT_RS11770	2721239..2722930	+	GCF_000223215.1	NC_017243.1	2339	WP_014488803_1		cd05799	PGM2	This CD includes PGM2 (phosphoglucomutase 2) and PGM2L1 (phosphoglucomutase 2-like 1). The mammalian PGM2 is thought to be a phosphopentomutase that catalyzes the conversion of the nucleoside breakdown products, ribose-1-phosphate and deoxyribose-1-phosphate to the corresponding 5-phosphopentoses. PGM2L1 is thought to catalyze the 1,3-bisphosphoglycerate-dependent synthesis of glucose 1,6-bisphos…	Brachyspira_intermedia_PWSA	Bacteria;Spirochaetota;Spirochaetia;Brachyspirales;Brachyspiraceae;Brachyspira;Brachyspira intermedia
NC_017243.1_2340|BINT_RS11775	2723451..2724344	-	GCF_000223215.1	NC_017243.1	2340	WP_014488804_1	+	COG4823	AbiF	Abortive infection bacteriophage resistance protein [Defense mechanisms].	Brachyspira_intermedia_PWSA	Bacteria;Spirochaetota;Spirochaetia;Brachyspirales;Brachyspiraceae;Brachyspira;Brachyspira intermedia
NC_017243.1_2341|BINT_RS11780	2724531..2726621	-	GCF_000223215.1	NC_017243.1	2341	WP_014488805_1		COG1200	RecG	RecG-like helicase [Replication, recombination and repair].	Brachyspira_intermedia_PWSA	Bacteria;Spirochaetota;Spirochaetia;Brachyspirales;Brachyspiraceae;Brachyspira;Brachyspira intermedia
NC_017243.1_2342|BINT_RS11785	2726633..2727100	-	GCF_000223215.1	NC_017243.1	2342	WP_014488806_1		COG3339	YkvA	Uncharacterized membrane protein YkvA, DUF1232 family [Function unknown].	Brachyspira_intermedia_PWSA	Bacteria;Spirochaetota;Spirochaetia;Brachyspirales;Brachyspiraceae;Brachyspira;Brachyspira intermedia
NC_017243.1_2343|BINT_RS11790	2727263..2728018	+	GCF_000223215.1	NC_017243.1	2343	WP_014488807_1		pfam07238	PilZ	PilZ domain. PilZ is a c-di-GMP binding domain found in widespread cytoplasmic receptors, which is involved in regulation of motility, biofilm formation and virulence of many bacterial pathogens. This domain binds c-di-GMP through RXXXR and [D/N]hSXXG motifs, however, some PilZ domains lack these motifs and do not bind c-di-GMP. Proteins which contain PilZ are known to interact with the flagellar…	Brachyspira_intermedia_PWSA	Bacteria;Spirochaetota;Spirochaetia;Brachyspirales;Brachyspiraceae;Brachyspira;Brachyspira intermedia
NC_017243.1_2344|BINT_RS11795	2728002..2728604	+	GCF_000223215.1	NC_017243.1	2344	WP_014488808_1		COG0212	FAU1	5-formyltetrahydrofolate cyclo-ligase [Coenzyme transport and metabolism].	Brachyspira_intermedia_PWSA	Bacteria;Spirochaetota;Spirochaetia;Brachyspirales;Brachyspiraceae;Brachyspira;Brachyspira intermedia
NC_017243.1_2345|BINT_RS11800	2728607..2729122	-	GCF_000223215.1	NC_017243.1	2345	WP_014488809_1		cd00732	CheW	CheW, a small regulator protein, unique to the chemotaxis signalling in prokaryotes and archea. CheW interacts with the histidine kinase CheA, most likely with the related regulatory domain of CheA. CheW is proposed to form signalling arrays together with CheA and the methyl-accepting chemotaxis proteins (MCPs), which are involved in response modulation.	Brachyspira_intermedia_PWSA	Bacteria;Spirochaetota;Spirochaetia;Brachyspirales;Brachyspiraceae;Brachyspira;Brachyspira intermedia
===	NZ_CM001466.1_427|SACAZDRAFT_RS02140	11	GCF_000231055.2	NZ_CM001466.1							Saccharomonospora_azurea_NA-128	Bacteria;Actinomycetota;Actinomycetes;Pseudonocardiales;Pseudonocardiaceae;Saccharomonospora;Saccharomonospora azurea
NZ_CM001466.1_422|SACAZDRAFT_RS23105	454528..454740	-	GCF_000231055.2	NZ_CM001466.1	422	WP_197322145_1					Saccharomonospora_azurea_NA-128	Bacteria;Actinomycetota;Actinomycetes;Pseudonocardiales;Pseudonocardiaceae;Saccharomonospora;Saccharomonospora azurea
NZ_CM001466.1_423|SACAZDRAFT_RS22825	454912..455409	+	GCF_000231055.2	NZ_CM001466.1	423	WP_157606911_1					Saccharomonospora_azurea_NA-128	Bacteria;Actinomycetota;Actinomycetes;Pseudonocardiales;Pseudonocardiaceae;Saccharomonospora;Saccharomonospora azurea
NZ_CM001466.1_424|SACAZDRAFT_RS02120	455463..455900	-	GCF_000231055.2	NZ_CM001466.1	424	WP_005438194_1					Saccharomonospora_azurea_NA-128	Bacteria;Actinomycetota;Actinomycetes;Pseudonocardiales;Pseudonocardiaceae;Saccharomonospora;Saccharomonospora azurea
NZ_CM001466.1_425|SACAZDRAFT_RS02130	459313..461652	+	GCF_000231055.2	NZ_CM001466.1	425	WP_232286338_1		COG2217	ZntA	Cation-transporting P-type ATPase [Inorganic ion transport and metabolism].	Saccharomonospora_azurea_NA-128	Bacteria;Actinomycetota;Actinomycetes;Pseudonocardiales;Pseudonocardiaceae;Saccharomonospora;Saccharomonospora azurea
NZ_CM001466.1_426|SACAZDRAFT_RS02135	462025..463065	+	GCF_000231055.2	NZ_CM001466.1	426	WP_232283660_1					Saccharomonospora_azurea_NA-128	Bacteria;Actinomycetota;Actinomycetes;Pseudonocardiales;Pseudonocardiaceae;Saccharomonospora;Saccharomonospora azurea
NZ_CM001466.1_427|SACAZDRAFT_RS02140	463215..463955	-	GCF_000231055.2	NZ_CM001466.1	427	WP_005438202_1	+	pfam07751	Abi_2	Abi-like protein. This family, found in various bacterial species, contains sequences that are similar to the Abi group of proteins, which are involved in bacteriophage resistance mediated by abortive infection in Lactococcus species. The proteins are thought to have helix-turn-helix motifs, found in many DNA-binding proteins, allowing them to perform their function.	Saccharomonospora_azurea_NA-128	Bacteria;Actinomycetota;Actinomycetes;Pseudonocardiales;Pseudonocardiaceae;Saccharomonospora;Saccharomonospora azurea
NZ_CM001466.1_428|SACAZDRAFT_RS22830	464663..464905	-	GCF_000231055.2	NZ_CM001466.1	428	WP_198283893_1					Saccharomonospora_azurea_NA-128	Bacteria;Actinomycetota;Actinomycetes;Pseudonocardiales;Pseudonocardiaceae;Saccharomonospora;Saccharomonospora azurea
NZ_CM001466.1_429|SACAZDRAFT_RS22235	465336..465683	-	GCF_000231055.2	NZ_CM001466.1	429	WP_157606912_1		pfam08044	DUF1707	Domain of unknown function (DUF1707). This domain is found in a variety of Actinomycetales proteins. All of the proteins containing this domain are hypothetical and probably membrane bound or associated. Currently, it is unclear to the function of this domain.	Saccharomonospora_azurea_NA-128	Bacteria;Actinomycetota;Actinomycetes;Pseudonocardiales;Pseudonocardiaceae;Saccharomonospora;Saccharomonospora azurea
NZ_CM001466.1_430|SACAZDRAFT_RS02150	465998..466405	-	GCF_000231055.2	NZ_CM001466.1	430	WP_005438210_1		pfam01252	Peptidase_A8	Signal peptidase (SPase) II.	Saccharomonospora_azurea_NA-128	Bacteria;Actinomycetota;Actinomycetes;Pseudonocardiales;Pseudonocardiaceae;Saccharomonospora;Saccharomonospora azurea
NZ_CM001466.1_431|SACAZDRAFT_RS02160	468055..468336	+	GCF_000231055.2	NZ_CM001466.1	431	WP_005438214_1		pfam13700	DUF4158	Domain of unknown function (DUF4158). The exact function of this domain is not clear, but it frequently occurs as an N-terminal region of transposase 3 or IS3 family of insertion elements.	Saccharomonospora_azurea_NA-128	Bacteria;Actinomycetota;Actinomycetes;Pseudonocardiales;Pseudonocardiaceae;Saccharomonospora;Saccharomonospora azurea
NZ_CM001466.1_432|SACAZDRAFT_RS02165	468555..470186	-	GCF_000231055.2	NZ_CM001466.1	432	WP_005438215_1		cd07571	ALP_N-acyl_transferase	Apolipoprotein N-acyl transferase (class 9 nitrilases). ALP N-acyl transferase (Lnt), is an essential membrane-bound enzyme in gram-negative bacteria, which catalyzes the N-acylation of apolipoproteins, the final step in lipoprotein maturation. This is a reverse amidase (i.e. condensation) reaction. This subgroup belongs to a larger nitrilase superfamily comprised of nitrile- or amide-hydrolyzing…	Saccharomonospora_azurea_NA-128	Bacteria;Actinomycetota;Actinomycetes;Pseudonocardiales;Pseudonocardiaceae;Saccharomonospora;Saccharomonospora azurea
===	NC_017305.1_516|CPPAT10_RS02785	11	GCF_000221625.1	NC_017305.1							Corynebacterium_pseudotuberculosis_PAT10	Bacteria;Actinomycetota;Actinomycetes;Mycobacteriales;Corynebacteriaceae;Corynebacterium;Corynebacterium pseudotuberculosis
NC_017305.1_511|CPPAT10_RS02755	569927..570982	+	GCF_000221625.1	NC_017305.1	511	WP_014401041_1		COG3480	SdrC	Predicted secreted protein YlbL, contains PDZ domain [Signal transduction mechanisms].	Corynebacterium_pseudotuberculosis_PAT10	Bacteria;Actinomycetota;Actinomycetes;Mycobacteriales;Corynebacteriaceae;Corynebacterium;Corynebacterium pseudotuberculosis
NC_017305.1_512|CPPAT10_RS02760	570999..571703	-	GCF_000221625.1	NC_017305.1	512	WP_014522693_1					Corynebacterium_pseudotuberculosis_PAT10	Bacteria;Actinomycetota;Actinomycetes;Mycobacteriales;Corynebacteriaceae;Corynebacterium;Corynebacterium pseudotuberculosis
NC_017305.1_513|CPPAT10_RS02765	571748..572251	-	GCF_000221625.1	NC_017305.1	513	WP_013241409_1					Corynebacterium_pseudotuberculosis_PAT10	Bacteria;Actinomycetota;Actinomycetes;Mycobacteriales;Corynebacteriaceae;Corynebacterium;Corynebacterium pseudotuberculosis
NC_017305.1_514|CPPAT10_RS02770	572393..575359	+	GCF_000221625.1	NC_017305.1	514	WP_013241410_1		pfam03699	UPF0182	Uncharacterized protein family (UPF0182). This family contains uncharacterized integral membrane proteins.	Corynebacterium_pseudotuberculosis_PAT10	Bacteria;Actinomycetota;Actinomycetes;Mycobacteriales;Corynebacteriaceae;Corynebacterium;Corynebacterium pseudotuberculosis
NC_017305.1_515|CPPAT10_RS11270	575570..575779	-	GCF_000221625.1	NC_017305.1	515	WP_014300532_1					Corynebacterium_pseudotuberculosis_PAT10	Bacteria;Actinomycetota;Actinomycetes;Mycobacteriales;Corynebacteriaceae;Corynebacterium;Corynebacterium pseudotuberculosis
NC_017305.1_516|CPPAT10_RS02785	575778..576599	+	GCF_000221625.1	NC_017305.1	516	WP_014401043_1	+	pfam07751	Abi_2	Abi-like protein. This family, found in various bacterial species, contains sequences that are similar to the Abi group of proteins, which are involved in bacteriophage resistance mediated by abortive infection in Lactococcus species. The proteins are thought to have helix-turn-helix motifs, found in many DNA-binding proteins, allowing them to perform their function.	Corynebacterium_pseudotuberculosis_PAT10	Bacteria;Actinomycetota;Actinomycetes;Mycobacteriales;Corynebacteriaceae;Corynebacterium;Corynebacterium pseudotuberculosis
NC_017305.1_517|CPPAT10_RS02790	576744..577664	+	GCF_000221625.1	NC_017305.1	517	WP_237698853_1					Corynebacterium_pseudotuberculosis_PAT10	Bacteria;Actinomycetota;Actinomycetes;Mycobacteriales;Corynebacteriaceae;Corynebacterium;Corynebacterium pseudotuberculosis
NC_017305.1_518|CPPAT10_RS02795	577766..578245	+	GCF_000221625.1	NC_017305.1	518	WP_013241413_1					Corynebacterium_pseudotuberculosis_PAT10	Bacteria;Actinomycetota;Actinomycetes;Mycobacteriales;Corynebacteriaceae;Corynebacterium;Corynebacterium pseudotuberculosis
NC_017305.1_519|CPPAT10_RS02800	578523..583469	-	GCF_000221625.1	NC_017305.1	519	WP_014522367_1		COG4889	COG4889	Predicted helicase [General function prediction only].	Corynebacterium_pseudotuberculosis_PAT10	Bacteria;Actinomycetota;Actinomycetes;Mycobacteriales;Corynebacteriaceae;Corynebacterium;Corynebacterium pseudotuberculosis
NC_017305.1_520|CPPAT10_RS10605	584223..584519	+	GCF_000221625.1	NC_017305.1	520	WP_013241416_1		pfam10006	DUF2249	Uncharacterized conserved protein (DUF2249). Members of this family of hypothetical bacterial proteins have no known function.	Corynebacterium_pseudotuberculosis_PAT10	Bacteria;Actinomycetota;Actinomycetes;Mycobacteriales;Corynebacteriaceae;Corynebacterium;Corynebacterium pseudotuberculosis
NC_017305.1_521|CPPAT10_RS02805	584588..585640	+	GCF_000221625.1	NC_017305.1	521	WP_014401045_1					Corynebacterium_pseudotuberculosis_PAT10	Bacteria;Actinomycetota;Actinomycetes;Mycobacteriales;Corynebacteriaceae;Corynebacterium;Corynebacterium pseudotuberculosis
===	NC_017305.1_1876|CPPAT10_RS09925	11	GCF_000221625.1	NC_017305.1							Corynebacterium_pseudotuberculosis_PAT10	Bacteria;Actinomycetota;Actinomycetes;Mycobacteriales;Corynebacteriaceae;Corynebacterium;Corynebacterium pseudotuberculosis
NC_017305.1_1871|CPPAT10_RS09900	2202167..2203117	-	GCF_000221625.1	NC_017305.1	1871	WP_013242850_1		cd05291	HicDH_like	L-2-hydroxyisocapronate dehydrogenases and some bacterial L-lactate dehydrogenases. L-2-hydroxyisocapronate dehydrogenase (HicDH) catalyzes the conversion of a variety of 2-oxo carboxylic acids with medium-sized aliphatic or aromatic side chains. This subfamily is composed of HicDHs and some bacterial L-lactate dehydrogenases (LDH). LDHs catalyze the last step of glycolysis in which pyruvate is c…	Corynebacterium_pseudotuberculosis_PAT10	Bacteria;Actinomycetota;Actinomycetes;Mycobacteriales;Corynebacteriaceae;Corynebacterium;Corynebacterium pseudotuberculosis
NC_017305.1_1872|CPPAT10_RS09905	2203398..2204072	-	GCF_000221625.1	NC_017305.1	1872	WP_013242851_1		pfam01625	PMSR	Peptide methionine sulfoxide reductase. This enzyme repairs damaged proteins. Methionine sulfoxide in proteins is reduced to methionine.	Corynebacterium_pseudotuberculosis_PAT10	Bacteria;Actinomycetota;Actinomycetes;Mycobacteriales;Corynebacteriaceae;Corynebacterium;Corynebacterium pseudotuberculosis
NC_017305.1_1873|CPPAT10_RS09910	2204414..2205016	+	GCF_000221625.1	NC_017305.1	1873	WP_013242852_1		COG0605	SodA	Superoxide dismutase [Inorganic ion transport and metabolism].	Corynebacterium_pseudotuberculosis_PAT10	Bacteria;Actinomycetota;Actinomycetes;Mycobacteriales;Corynebacteriaceae;Corynebacterium;Corynebacterium pseudotuberculosis
NC_017305.1_1874|CPPAT10_RS09915	2205297..2205881	+	GCF_000221625.1	NC_017305.1	1874	WP_013242853_1		COG0431	SsuE	NAD(P)H-dependent FMN reductase [Energy production and conversion].	Corynebacterium_pseudotuberculosis_PAT10	Bacteria;Actinomycetota;Actinomycetes;Mycobacteriales;Corynebacteriaceae;Corynebacterium;Corynebacterium pseudotuberculosis
NC_017305.1_1875|CPPAT10_RS09920	2206012..2207223	+	GCF_000221625.1	NC_017305.1	1875	WP_013242854_1		cd17324	MFS_NepI_like	Purine ribonucleoside efflux pump NepI and similar transporters of the Major Facilitator Superfamily. This family is composed of purine efflux pumps such as Escherichia coli NepI and Bacillus subtilis PbuE, sugar efflux transporters such as Corynebacterium glutamicum arabinose efflux permease, multidrug resistance (MDR) transporters such as Streptomyces lividans chloramphenicol resistance protein…	Corynebacterium_pseudotuberculosis_PAT10	Bacteria;Actinomycetota;Actinomycetes;Mycobacteriales;Corynebacteriaceae;Corynebacterium;Corynebacterium pseudotuberculosis
NC_017305.1_1876|CPPAT10_RS09925	2207683..2208555	-	GCF_000221625.1	NC_017305.1	1876	WP_014401460_1	+	pfam07751	Abi_2	Abi-like protein. This family, found in various bacterial species, contains sequences that are similar to the Abi group of proteins, which are involved in bacteriophage resistance mediated by abortive infection in Lactococcus species. The proteins are thought to have helix-turn-helix motifs, found in many DNA-binding proteins, allowing them to perform their function.	Corynebacterium_pseudotuberculosis_PAT10	Bacteria;Actinomycetota;Actinomycetes;Mycobacteriales;Corynebacteriaceae;Corynebacterium;Corynebacterium pseudotuberculosis
NC_017305.1_1877|CPPAT10_RS09940	2211236..2211556	+	GCF_000221625.1	NC_017305.1	1877	WP_013242859_1		cd11537	NTP-PPase_RS21-C6_like	Nucleoside Triphosphate Pyrophosphohydrolase (EC 3.6.1.8) MazG-like domain found in mouse RS21-C6 protein and its homologs. RS21-C6 proteins, highly expressed in all vertebrate genomes and green plants, act as house-cleaning enzymes, removing 5-methyl dCTP (m5dCTP) in order to prevent gene silencing. They show significant sequence similarity to the dimeric 2-deoxyuridine 5'-triphosphate nucleotid…	Corynebacterium_pseudotuberculosis_PAT10	Bacteria;Actinomycetota;Actinomycetes;Mycobacteriales;Corynebacteriaceae;Corynebacterium;Corynebacterium pseudotuberculosis
NC_017305.1_1878|CPPAT10_RS09945	2211537..2212895	-	GCF_000221625.1	NC_017305.1	1878	WP_014401461_1		pfam09594	GT87	Glycosyltransferase family 87. The enzymes in this family are glycosyltransferases. PimE is involved in phosphatidylinositol mannoside (PIM) synthesis, a major class of glycolipids in all mycobacteria. PimE is a polyprenol-phosphate-mannose-dependent mannosyltransferase that transfers the fifth mannose of PIM. The family also includes alpha(1-->3) arabinofuranosyltransferase, invloved in the synt…	Corynebacterium_pseudotuberculosis_PAT10	Bacteria;Actinomycetota;Actinomycetes;Mycobacteriales;Corynebacteriaceae;Corynebacterium;Corynebacterium pseudotuberculosis
NC_017305.1_1879|CPPAT10_RS09950	2212950..2214512	-	GCF_000221625.1	NC_017305.1	1879	WP_013242861_1		COG2251	COG2251	Predicted nuclease, RecB family [General function prediction only].	Corynebacterium_pseudotuberculosis_PAT10	Bacteria;Actinomycetota;Actinomycetes;Mycobacteriales;Corynebacteriaceae;Corynebacterium;Corynebacterium pseudotuberculosis
NC_017305.1_1880|CPPAT10_RS09955	2214671..2215303	+	GCF_000221625.1	NC_017305.1	1880	WP_013242862_1		pfam20079	DUF6474	Family of unknown function (DUF6474). This family of proteins is functionally uncharacterized. This family of proteins is found in bacteria. Proteins in this family are typically between 208 and 230 amino acids in length.	Corynebacterium_pseudotuberculosis_PAT10	Bacteria;Actinomycetota;Actinomycetes;Mycobacteriales;Corynebacteriaceae;Corynebacterium;Corynebacterium pseudotuberculosis
NC_017305.1_1881|CPPAT10_RS09960	2215828..2216148	+	GCF_000221625.1	NC_017305.1	1881	WP_013242863_1		pfam11774	Lsr2	Lsr2. Lsr2 is a small, basic DNA-bridging protein present in Mycobacterium and related actinomycetes. It is a functional homolog of the H-NS-like proteins. H-NS proteins play a role in nucleoid organization and also function as a pleiotropic regulator of gene expression.	Corynebacterium_pseudotuberculosis_PAT10	Bacteria;Actinomycetota;Actinomycetes;Mycobacteriales;Corynebacteriaceae;Corynebacterium;Corynebacterium pseudotuberculosis
===	NC_017337.1_369|SAOV_RS02000	11	GCF_000210315.1	NC_017337.1							Staphylococcus_aureus_sub_aureus_ED133	Bacteria;Bacillota;Bacilli;Bacillales;Staphylococcaceae;Staphylococcus;Staphylococcus aureus
NC_017337.1_364|SAOV_RS01975	410288..411385	+	GCF_000210315.1	NC_017337.1	364	WP_001218732_1		COG0012	GTP1	Ribosome-binding ATPase YchF, GTP1/OBG family [Translation, ribosomal structure and biogenesis].	Staphylococcus_aureus_sub_aureus_ED133	Bacteria;Bacillota;Bacilli;Bacillales;Staphylococcaceae;Staphylococcus;Staphylococcus aureus
NC_017337.1_365|SAOV_RS01980	411471..411662	-	GCF_000210315.1	NC_017337.1	365	WP_001052483_1					Staphylococcus_aureus_sub_aureus_ED133	Bacteria;Bacillota;Bacilli;Bacillales;Staphylococcaceae;Staphylococcus;Staphylococcus aureus
NC_017337.1_366|SAOV_RS01985	411906..412202	+	GCF_000210315.1	NC_017337.1	366	WP_001261460_1		pfam01250	Ribosomal_S6	Ribosomal protein S6.	Staphylococcus_aureus_sub_aureus_ED133	Bacteria;Bacillota;Bacilli;Bacillales;Staphylococcaceae;Staphylococcus;Staphylococcus aureus
NC_017337.1_367|SAOV_RS01990	412223..412726	+	GCF_000210315.1	NC_017337.1	367	WP_000934799_1		COG0629	Ssb	Single-stranded DNA-binding protein [Replication, recombination and repair].	Staphylococcus_aureus_sub_aureus_ED133	Bacteria;Bacillota;Bacilli;Bacillales;Staphylococcaceae;Staphylococcus;Staphylococcus aureus
NC_017337.1_368|SAOV_RS01995	412778..413020	+	GCF_000210315.1	NC_017337.1	368	WP_000897044_1		COG0238	RpsR	Ribosomal protein S18 [Translation, ribosomal structure and biogenesis]. Ribosomal protein S18 is part of the Pathway/BioSystem: Ribosome 30S subunit	Staphylococcus_aureus_sub_aureus_ED133	Bacteria;Bacillota;Bacilli;Bacillales;Staphylococcaceae;Staphylococcus;Staphylococcus aureus
NC_017337.1_369|SAOV_RS02000	413266..414273	-	GCF_000210315.1	NC_017337.1	369	WP_001080631_1	+	pfam07751	Abi_2	Abi-like protein. This family, found in various bacterial species, contains sequences that are similar to the Abi group of proteins, which are involved in bacteriophage resistance mediated by abortive infection in Lactococcus species. The proteins are thought to have helix-turn-helix motifs, found in many DNA-binding proteins, allowing them to perform their function.	Staphylococcus_aureus_sub_aureus_ED133	Bacteria;Bacillota;Bacilli;Bacillales;Staphylococcaceae;Staphylococcus;Staphylococcus aureus
NC_017337.1_370|SAOV_RS02015	415169..415780	+	GCF_000210315.1	NC_017337.1	370	WP_000475320_1					Staphylococcus_aureus_sub_aureus_ED133	Bacteria;Bacillota;Bacilli;Bacillales;Staphylococcaceae;Staphylococcus;Staphylococcus aureus
NC_017337.1_371|SAOV_RS02020	416149..416517	+	GCF_000210315.1	NC_017337.1	371	WP_000849161_1		COG5294	YxeA	Uncharacterized conserved protein YxeA, DUF1093 family [Function unknown].	Staphylococcus_aureus_sub_aureus_ED133	Bacteria;Bacillota;Bacilli;Bacillales;Staphylococcaceae;Staphylococcus;Staphylococcus aureus
NC_017337.1_372|SAOV_RS02025	416698..417270	+	GCF_000210315.1	NC_017337.1	372	WP_000769722_1		COG3212	YkoI	PepSY domain containing protein, regulator of zincin peptidase activity [Posttranslational modification, protein turnover, chaperones].	Staphylococcus_aureus_sub_aureus_ED133	Bacteria;Bacillota;Bacilli;Bacillales;Staphylococcaceae;Staphylococcus;Staphylococcus aureus
NC_017337.1_373|SAOV_RS02030	417408..417671	-	GCF_000210315.1	NC_017337.1	373	WP_001055897_1		cd00093	HTH_XRE	Helix-turn-helix XRE-family like proteins. Prokaryotic DNA binding proteins belonging to the xenobiotic response element family of transcriptional regulators.	Staphylococcus_aureus_sub_aureus_ED133	Bacteria;Bacillota;Bacilli;Bacillales;Staphylococcaceae;Staphylococcus;Staphylococcus aureus
NC_017337.1_374|SAOV_RS02035	417965..418219	+	GCF_000210315.1	NC_017337.1	374	WP_000466742_1		COG2261	YeaQ	Uncharacterized membrane protein YeaQ/YmgE, transglycosylase-associated protein family [General function prediction only].	Staphylococcus_aureus_sub_aureus_ED133	Bacteria;Bacillota;Bacilli;Bacillales;Staphylococcaceae;Staphylococcus;Staphylococcus aureus
===	NC_017343.1_326|ECTR2_RS01730	11	GCF_000253135.1	NC_017343.1							Staphylococcus_aureus_sub_aureus_ECT-R_2_na	Bacteria;Bacillota;Bacilli;Bacillales;Staphylococcaceae;Staphylococcus;Staphylococcus aureus
NC_017343.1_321|ECTR2_RS01705	376062..377159	+	GCF_000253135.1	NC_017343.1	321	WP_001218732_1		COG0012	GTP1	Ribosome-binding ATPase YchF, GTP1/OBG family [Translation, ribosomal structure and biogenesis].	Staphylococcus_aureus_sub_aureus_ECT-R_2_na	Bacteria;Bacillota;Bacilli;Bacillales;Staphylococcaceae;Staphylococcus;Staphylococcus aureus
NC_017343.1_322|ECTR2_RS01710	377245..377436	-	GCF_000253135.1	NC_017343.1	322	WP_001052484_1					Staphylococcus_aureus_sub_aureus_ECT-R_2_na	Bacteria;Bacillota;Bacilli;Bacillales;Staphylococcaceae;Staphylococcus;Staphylococcus aureus
NC_017343.1_323|ECTR2_RS01715	377680..377976	+	GCF_000253135.1	NC_017343.1	323	WP_001261460_1		pfam01250	Ribosomal_S6	Ribosomal protein S6.	Staphylococcus_aureus_sub_aureus_ECT-R_2_na	Bacteria;Bacillota;Bacilli;Bacillales;Staphylococcaceae;Staphylococcus;Staphylococcus aureus
NC_017343.1_324|ECTR2_RS01720	377997..378500	+	GCF_000253135.1	NC_017343.1	324	WP_000934799_1		COG0629	Ssb	Single-stranded DNA-binding protein [Replication, recombination and repair].	Staphylococcus_aureus_sub_aureus_ECT-R_2_na	Bacteria;Bacillota;Bacilli;Bacillales;Staphylococcaceae;Staphylococcus;Staphylococcus aureus
NC_017343.1_325|ECTR2_RS01725	378552..378794	+	GCF_000253135.1	NC_017343.1	325	WP_000897044_1		COG0238	RpsR	Ribosomal protein S18 [Translation, ribosomal structure and biogenesis]. Ribosomal protein S18 is part of the Pathway/BioSystem: Ribosome 30S subunit	Staphylococcus_aureus_sub_aureus_ECT-R_2_na	Bacteria;Bacillota;Bacilli;Bacillales;Staphylococcaceae;Staphylococcus;Staphylococcus aureus
NC_017343.1_326|ECTR2_RS01730	379071..380009	-	GCF_000253135.1	NC_017343.1	326	WP_001817700_1	+	pfam07751	Abi_2	Abi-like protein. This family, found in various bacterial species, contains sequences that are similar to the Abi group of proteins, which are involved in bacteriophage resistance mediated by abortive infection in Lactococcus species. The proteins are thought to have helix-turn-helix motifs, found in many DNA-binding proteins, allowing them to perform their function.	Staphylococcus_aureus_sub_aureus_ECT-R_2_na	Bacteria;Bacillota;Bacilli;Bacillales;Staphylococcaceae;Staphylococcus;Staphylococcus aureus
NC_017343.1_327|ECTR2_RS01740	380967..381578	+	GCF_000253135.1	NC_017343.1	327	WP_000475325_1					Staphylococcus_aureus_sub_aureus_ECT-R_2_na	Bacteria;Bacillota;Bacilli;Bacillales;Staphylococcaceae;Staphylococcus;Staphylococcus aureus
NC_017343.1_328|ECTR2_RS01745	381947..382315	+	GCF_000253135.1	NC_017343.1	328	WP_000849163_1		COG5294	YxeA	Uncharacterized conserved protein YxeA, DUF1093 family [Function unknown].	Staphylococcus_aureus_sub_aureus_ECT-R_2_na	Bacteria;Bacillota;Bacilli;Bacillales;Staphylococcaceae;Staphylococcus;Staphylococcus aureus
NC_017343.1_329|ECTR2_RS01750	382496..383068	+	GCF_000253135.1	NC_017343.1	329	WP_000769722_1		COG3212	YkoI	PepSY domain containing protein, regulator of zincin peptidase activity [Posttranslational modification, protein turnover, chaperones].	Staphylococcus_aureus_sub_aureus_ECT-R_2_na	Bacteria;Bacillota;Bacilli;Bacillales;Staphylococcaceae;Staphylococcus;Staphylococcus aureus
NC_017343.1_330|ECTR2_RS01755	383205..383468	-	GCF_000253135.1	NC_017343.1	330	WP_001055897_1		cd00093	HTH_XRE	Helix-turn-helix XRE-family like proteins. Prokaryotic DNA binding proteins belonging to the xenobiotic response element family of transcriptional regulators.	Staphylococcus_aureus_sub_aureus_ECT-R_2_na	Bacteria;Bacillota;Bacilli;Bacillales;Staphylococcaceae;Staphylococcus;Staphylococcus aureus
NC_017343.1_331|ECTR2_RS01760	383768..384019	+	GCF_000253135.1	NC_017343.1	331	WP_000466748_1		COG2261	YeaQ	Uncharacterized membrane protein YeaQ/YmgE, transglycosylase-associated protein family [General function prediction only].	Staphylococcus_aureus_sub_aureus_ECT-R_2_na	Bacteria;Bacillota;Bacilli;Bacillales;Staphylococcaceae;Staphylococcus;Staphylococcus aureus
===	NC_017470.1_1010|LAB52_RS05425	11	GCF_000194115.1	NC_017470.1							Lactobacillus_amylovorus_GRL1118	Bacteria;Bacillota;Bacilli;Lactobacillales;Lactobacillaceae;Lactobacillus;Lactobacillus amylovorus
NC_017470.1_1005|LAB52_RS05395	1065894..1066373	-	GCF_000194115.1	NC_017470.1	1005	WP_014565850_1		cd09209	Lumazine_synthase-I	lumazine synthase (6,7-dimethyl-8-ribityllumazine synthase, LS), catalyzes the penultimate step in the biosynthesis of riboflavin (vitamin B2); type-I. Type-I LS, also known as RibH1, catalyzes the penultimate step in the biosynthesis of riboflavin in plants and microorganisms. LS catalyse the formation of 6,7-dimethyl-8-ribityllumazine by the condensation of 5-amino-6-ribitylamino-2,4(1H,3H)-pyr…	Lactobacillus_amylovorus_GRL1118	Bacteria;Bacillota;Bacilli;Lactobacillales;Lactobacillaceae;Lactobacillus;Lactobacillus amylovorus
NC_017470.1_1006|LAB52_RS05400	1066344..1066946	+	GCF_000194115.1	NC_017470.1	1006	WP_014565851_1					Lactobacillus_amylovorus_GRL1118	Bacteria;Bacillota;Bacilli;Lactobacillales;Lactobacillaceae;Lactobacillus;Lactobacillus amylovorus
NC_017470.1_1007|LAB52_RS05405	1067054..1067521	+	GCF_000194115.1	NC_017470.1	1007	WP_014565852_1		cd01043	DPS	DPS protein, ferritin-like diiron-binding domain. DPS (DNA Protecting protein under Starved conditions) domain is a member of a broad superfamily of ferritin-like diiron-carboxylate proteins. Some DPS proteins nonspecifically bind DNA, protecting it from cleavage caused by reactive oxygen species such as the hydroxyl radicals produced during oxidation of Fe(II) by hydrogen peroxide. These protein…	Lactobacillus_amylovorus_GRL1118	Bacteria;Bacillota;Bacilli;Lactobacillales;Lactobacillaceae;Lactobacillus;Lactobacillus amylovorus
NC_017470.1_1008|LAB52_RS05410	1067525..1068382	+	GCF_000194115.1	NC_017470.1	1008	WP_014565853_1		cd19071	AKR_AKR1-5-like	AKR1/2/3/4/5 family of aldo-keto reductase (AKR) and similar proteins. Aldo-keto reductases (AKRs) are a superfamily of soluble NAD(P)(H) oxidoreductases whose chief purpose is to reduce aldehydes and ketones to primary and secondary alcohols. The family includes AKR1A/B/C/D/E/G/I, AKR2A/B/C/D/E, AKR3A/B/C/D/E/G, AKR4A/B/C, AKR5A/B/C/D/E/F/G/H, and similar proteins.	Lactobacillus_amylovorus_GRL1118	Bacteria;Bacillota;Bacilli;Lactobacillales;Lactobacillaceae;Lactobacillus;Lactobacillus amylovorus
NC_017470.1_1009|LAB52_RS05420	1068591..1068926	-	GCF_000194115.1	NC_017470.1	1009	WP_014565855_1		pfam00890	FAD_binding_2	FAD binding domain. This family includes members that bind FAD. This family includes the flavoprotein subunits from succinate and fumarate dehydrogenase, aspartate oxidase and the alpha subunit of adenylylsulphate reductase.	Lactobacillus_amylovorus_GRL1118	Bacteria;Bacillota;Bacilli;Lactobacillales;Lactobacillaceae;Lactobacillus;Lactobacillus amylovorus
NC_017470.1_1010|LAB52_RS05425	1069043..1069369	+	GCF_000194115.1	NC_017470.1	1010	WP_242493165_1	+	COG4823	AbiF	Abortive infection bacteriophage resistance protein [Defense mechanisms].	Lactobacillus_amylovorus_GRL1118	Bacteria;Bacillota;Bacilli;Lactobacillales;Lactobacillaceae;Lactobacillus;Lactobacillus amylovorus
NC_017470.1_1011|LAB52_RS05430	1069586..1069981	+	GCF_000194115.1	NC_017470.1	1011	WP_014565857_1					Lactobacillus_amylovorus_GRL1118	Bacteria;Bacillota;Bacilli;Lactobacillales;Lactobacillaceae;Lactobacillus;Lactobacillus amylovorus
NC_017470.1_1012|LAB52_RS10715	1070391..1070606	+	GCF_000194115.1	NC_017470.1	1012	WP_242493166_1					Lactobacillus_amylovorus_GRL1118	Bacteria;Bacillota;Bacilli;Lactobacillales;Lactobacillaceae;Lactobacillus;Lactobacillus amylovorus
NC_017470.1_1013|LAB52_RS05440	1070925..1072472	+	GCF_000194115.1	NC_017470.1	1013	WP_014565859_1		COG2132	SufI	Multicopper oxidase with three cupredoxin domains (includes cell division protein FtsP and spore coat protein CotA) [Cell cycle control, cell division, chromosome partitioning, Inorganic ion transport and metabolism, Cell wall/membrane/envelope biogenesis].	Lactobacillus_amylovorus_GRL1118	Bacteria;Bacillota;Bacilli;Lactobacillales;Lactobacillaceae;Lactobacillus;Lactobacillus amylovorus
NC_017470.1_1014|LAB52_RS10370	1072469..1072639	+	GCF_000194115.1	NC_017470.1	1014	WP_014565860_1					Lactobacillus_amylovorus_GRL1118	Bacteria;Bacillota;Bacilli;Lactobacillales;Lactobacillaceae;Lactobacillus;Lactobacillus amylovorus
NC_017470.1_1015|LAB52_RS05445	1072787..1073074	+	GCF_000194115.1	NC_017470.1	1015	WP_013437965_1		COG3077	RelB	Antitoxin component of the RelBE or YafQ-DinJ toxin-antitoxin module [Defense mechanisms].	Lactobacillus_amylovorus_GRL1118	Bacteria;Bacillota;Bacilli;Lactobacillales;Lactobacillaceae;Lactobacillus;Lactobacillus amylovorus
===	NC_017474.1_843|LCBD_RS04670	11	GCF_000194765.1	NC_017474.1							Lacticaseibacillus_paracasei_BD-II	Bacteria;Bacillota;Bacilli;Lactobacillales;Lactobacillaceae;Lacticaseibacillus;Lacticaseibacillus paracasei
NC_017474.1_838|LCBD_RS04640	917959..918669	+	GCF_000194765.1	NC_017474.1	838	WP_012491225_1		cd02553	PseudoU_synth_RsuA	Pseudouridine synthase, Escherichia coli RsuA like. This group is comprised of eukaryotic and bacterial proteins similar to Escherichia coli RsuA. Pseudouridine synthases catalyze the isomerization of specific uridines in an RNA molecule to pseudouridines (5-ribosyluracil, psi). No cofactors are required. E.coli RsuA makes psi516 in 16S RNA. Psi at this position is not generally conserved in othe…	Lacticaseibacillus_paracasei_BD-II	Bacteria;Bacillota;Bacilli;Lactobacillales;Lactobacillaceae;Lacticaseibacillus;Lacticaseibacillus paracasei
NC_017474.1_839|LCBD_RS04645	918812..919027	+	GCF_000194765.1	NC_017474.1	839	WP_003569458_1		pfam09855	zinc_ribbon_13	Nucleic-acid-binding protein containing Zn-ribbon domain (DUF2082). This domain, found in various hypothetical prokaryotic proteins, as well as some Zn-ribbon nucleic-acid-binding proteins has no known function.	Lacticaseibacillus_paracasei_BD-II	Bacteria;Bacillota;Bacilli;Lactobacillales;Lactobacillaceae;Lacticaseibacillus;Lacticaseibacillus paracasei
NC_017474.1_840|LCBD_RS04650	919144..919965	-	GCF_000194765.1	NC_017474.1	840	WP_003569460_1		cd01171	YXKO-related	B.subtilis YXKO protein of unknown function and related proteins. Based on the conservation of the ATP binding site, the substrate binding site and the Mg2+binding site and structural homology this group is a member of the ribokinase-like superfamily.	Lacticaseibacillus_paracasei_BD-II	Bacteria;Bacillota;Bacilli;Lactobacillales;Lactobacillaceae;Lacticaseibacillus;Lacticaseibacillus paracasei
NC_017474.1_841|LCBD_RS04655	919962..920465	-	GCF_000194765.1	NC_017474.1	841	WP_012491226_1		cd04684	NUDIX_Hydrolase	uncharacterized NUDIX hydrolase subfamily. Contains a crystal structure of the NUDIX hydrolase from Enterococcus faecalis, which has an unknown function. NUDIX hydrolase is a superfamily of enzymes found in all three kingdoms of life, and it catalyzes the hydrolysis of NUcleoside DIphosphates linked to other moieties, X. Enzymes belonging to this superfamily require a divalent cation, such as Mg2…	Lacticaseibacillus_paracasei_BD-II	Bacteria;Bacillota;Bacilli;Lactobacillales;Lactobacillaceae;Lacticaseibacillus;Lacticaseibacillus paracasei
NC_017474.1_842|LCBD_RS04665	920789..921757	-	GCF_000194765.1	NC_017474.1	842	WP_225318296_1		cd01189	INT_ICEBs1_C_like	C-terminal catalytic domain of integrases from bacterial phages and conjugate transposons. This family of tyrosine based site-specific integrases is has origins in bacterial phages and conjugate transposons. One member is the integrase from Bacillus subtilis conjugative transposon ICEBs1. ICEBs1 can be excised and transfered to various recipients in response to DNA damage or high concentrations o…	Lacticaseibacillus_paracasei_BD-II	Bacteria;Bacillota;Bacilli;Lactobacillales;Lactobacillaceae;Lacticaseibacillus;Lacticaseibacillus paracasei
NC_017474.1_843|LCBD_RS04670	922046..923113	-	GCF_000194765.1	NC_017474.1	843	WP_003598052_1	+	pfam07751	Abi_2	Abi-like protein. This family, found in various bacterial species, contains sequences that are similar to the Abi group of proteins, which are involved in bacteriophage resistance mediated by abortive infection in Lactococcus species. The proteins are thought to have helix-turn-helix motifs, found in many DNA-binding proteins, allowing them to perform their function.	Lacticaseibacillus_paracasei_BD-II	Bacteria;Bacillota;Bacilli;Lactobacillales;Lactobacillaceae;Lacticaseibacillus;Lacticaseibacillus paracasei
NC_017474.1_844|LCBD_RS04675	923258..923689	-	GCF_000194765.1	NC_017474.1	844	WP_003598055_1					Lacticaseibacillus_paracasei_BD-II	Bacteria;Bacillota;Bacilli;Lactobacillales;Lactobacillaceae;Lacticaseibacillus;Lacticaseibacillus paracasei
NC_017474.1_845|LCBD_RS04680	923759..924241	-	GCF_000194765.1	NC_017474.1	845	WP_012491228_1					Lacticaseibacillus_paracasei_BD-II	Bacteria;Bacillota;Bacilli;Lactobacillales;Lactobacillaceae;Lacticaseibacillus;Lacticaseibacillus paracasei
NC_017474.1_846|LCBD_RS04685	924245..924538	-	GCF_000194765.1	NC_017474.1	846	WP_003598059_1					Lacticaseibacillus_paracasei_BD-II	Bacteria;Bacillota;Bacilli;Lactobacillales;Lactobacillaceae;Lacticaseibacillus;Lacticaseibacillus paracasei
NC_017474.1_847|LCBD_RS04690	924722..925582	-	GCF_000194765.1	NC_017474.1	847	WP_012491229_1		pfam06114	Peptidase_M78	IrrE N-terminal-like domain. This entry includes the catalytic domain of the protein ImmA, which is a metallopeptidase containing an HEXXH zinc-binding motif from peptidase family M78. ImmA is encoded on a conjugative transposon. Conjugating bacteria are able to transfer conjugative transposons that can, for example, confer resistance to antibiotics. The transposon is integrated into the chromoso…	Lacticaseibacillus_paracasei_BD-II	Bacteria;Bacillota;Bacilli;Lactobacillales;Lactobacillaceae;Lacticaseibacillus;Lacticaseibacillus paracasei
NC_017474.1_848|LCBD_RS04695	925569..925937	-	GCF_000194765.1	NC_017474.1	848	WP_012491230_1		cd00093	HTH_XRE	Helix-turn-helix XRE-family like proteins. Prokaryotic DNA binding proteins belonging to the xenobiotic response element family of transcriptional regulators.	Lacticaseibacillus_paracasei_BD-II	Bacteria;Bacillota;Bacilli;Lactobacillales;Lactobacillaceae;Lacticaseibacillus;Lacticaseibacillus paracasei
===	NC_017456.1_148|HMPREF9231_RS00780	11	GCF_000213955.1	NC_017456.1							Gardnerella_vaginalis_HMP9231	Bacteria;Actinomycetota;Actinomycetes;Bifidobacteriales;Bifidobacteriaceae;Gardnerella;Gardnerella vaginalis
NC_017456.1_143|HMPREF9231_RS00755	179165..179929	+	GCF_000213955.1	NC_017456.1	143	WP_004138603_1		COG1131	CcmA	ABC-type multidrug transport system, ATPase component [Defense mechanisms].	Gardnerella_vaginalis_HMP9231	Bacteria;Actinomycetota;Actinomycetes;Bifidobacteriales;Bifidobacteriaceae;Gardnerella;Gardnerella vaginalis
NC_017456.1_144|HMPREF9231_RS00760	179926..180651	+	GCF_000213955.1	NC_017456.1	144	WP_004138748_1		cd21809	ABC-2_lan_permease-like	lantibiotic immunity ABC transporter permease (also called ABC-2 transporter permease) subunit and similar proteins. This subfamily contains lantibiotic ABC transporter permease subunits which are highly hydrophobic, integral membrane proteins, and part of the bacitracin ABC transport system that confers resistance to the Gram-positive bacteria in which this system operates, particularly to type-…	Gardnerella_vaginalis_HMP9231	Bacteria;Actinomycetota;Actinomycetes;Bifidobacteriales;Bifidobacteriaceae;Gardnerella;Gardnerella vaginalis
NC_017456.1_145|HMPREF9231_RS00765	180665..181429	+	GCF_000213955.1	NC_017456.1	145	WP_004114222_1		cd21809	ABC-2_lan_permease-like	lantibiotic immunity ABC transporter permease (also called ABC-2 transporter permease) subunit and similar proteins. This subfamily contains lantibiotic ABC transporter permease subunits which are highly hydrophobic, integral membrane proteins, and part of the bacitracin ABC transport system that confers resistance to the Gram-positive bacteria in which this system operates, particularly to type-…	Gardnerella_vaginalis_HMP9231	Bacteria;Actinomycetota;Actinomycetes;Bifidobacteriales;Bifidobacteriaceae;Gardnerella;Gardnerella vaginalis
NC_017456.1_146|HMPREF9231_RS00770	181862..183466	+	GCF_000213955.1	NC_017456.1	146	WP_041160624_1		pfam02384	N6_Mtase	N-6 DNA Methylase. Restriction-modification (R-M) systems protect a bacterial cell against invasion of foreign DNA by endonucleolytic cleavage of DNA that lacks a site specific modification. The R-M system is a complex containing three polypeptides: M (this family), S (pfam01420), and R. This family consists of N-6 adenine-specific DNA methylase EC:2.1.1.72 from Type I and Type IC restriction sys…	Gardnerella_vaginalis_HMP9231	Bacteria;Actinomycetota;Actinomycetes;Bifidobacteriales;Bifidobacteriaceae;Gardnerella;Gardnerella vaginalis
NC_017456.1_147|HMPREF9231_RS00775	183463..184617	+	GCF_000213955.1	NC_017456.1	147	WP_014554319_1		cd17274	RMtype1_S_Eco540ANI-TRD1-CR1_like	Type I restriction-modification system specificity (S) subunit Target Recognition Domain-ConseRved domain (TRD-CR), similar to S.Eco540ANI TRD1-CR1, S.Eco2747AII TRD1-CR1, S.Eco540AI TRD1-CR1, S.Eco2747II TRD1-CR1, and S.Eco540I TRD1-CR1. Escherichia coli ST540AN S subunit (S.Eco540ANI ), Escherichia coli ST540A S subunit (S.Eco540AI), and Escherichia coli ST540 S subunit (S.Eco540I) recognize 5'…	Gardnerella_vaginalis_HMP9231	Bacteria;Actinomycetota;Actinomycetes;Bifidobacteriales;Bifidobacteriaceae;Gardnerella;Gardnerella vaginalis
NC_017456.1_148|HMPREF9231_RS00780	184729..185682	+	GCF_000213955.1	NC_017456.1	148	WP_014554320_1	+	pfam07751	Abi_2	Abi-like protein. This family, found in various bacterial species, contains sequences that are similar to the Abi group of proteins, which are involved in bacteriophage resistance mediated by abortive infection in Lactococcus species. The proteins are thought to have helix-turn-helix motifs, found in many DNA-binding proteins, allowing them to perform their function.	Gardnerella_vaginalis_HMP9231	Bacteria;Actinomycetota;Actinomycetes;Bifidobacteriales;Bifidobacteriaceae;Gardnerella;Gardnerella vaginalis
NC_017456.1_149|HMPREF9231_RS00785	185741..189040	+	GCF_000213955.1	NC_017456.1	149	WP_014554321_1		COG0610	COG0610	Type I site-specific restriction-modification system, R (restriction) subunit and related helicases ... [Defense mechanisms].	Gardnerella_vaginalis_HMP9231	Bacteria;Actinomycetota;Actinomycetes;Bifidobacteriales;Bifidobacteriaceae;Gardnerella;Gardnerella vaginalis
NC_017456.1_150|HMPREF9231_RS00790	189287..191023	+	GCF_000213955.1	NC_017456.1	150	WP_004114231_1		COG0672	FTR1	High-affinity Fe2+/Pb2+ permease [Inorganic ion transport and metabolism].	Gardnerella_vaginalis_HMP9231	Bacteria;Actinomycetota;Actinomycetes;Bifidobacteriales;Bifidobacteriaceae;Gardnerella;Gardnerella vaginalis
NC_017456.1_151|HMPREF9231_RS00795	191109..191741	+	GCF_000213955.1	NC_017456.1	151	WP_004116196_1		pfam10634	Iron_transport	Fe2+ transport protein. This is a bacterial family of periplasmic proteins that are thought to function in high-affinity Fe2+ transport.	Gardnerella_vaginalis_HMP9231	Bacteria;Actinomycetota;Actinomycetes;Bifidobacteriales;Bifidobacteriaceae;Gardnerella;Gardnerella vaginalis
NC_017456.1_152|HMPREF9231_RS00800	191856..193127	+	GCF_000213955.1	NC_017456.1	152	WP_004116193_1		COG4393	COG4393	Uncharacterized membrane protein [Function unknown].	Gardnerella_vaginalis_HMP9231	Bacteria;Actinomycetota;Actinomycetes;Bifidobacteriales;Bifidobacteriaceae;Gardnerella;Gardnerella vaginalis
NC_017456.1_153|HMPREF9231_RS00805	193140..194510	+	GCF_000213955.1	NC_017456.1	153	WP_014554322_1		COG4591	LolE	ABC-type transport system involved in lipoprotein release, permease component LolC [Cell wall/membrane/envelope biogenesis].	Gardnerella_vaginalis_HMP9231	Bacteria;Actinomycetota;Actinomycetes;Bifidobacteriales;Bifidobacteriaceae;Gardnerella;Gardnerella vaginalis
===	NC_017517.1_1198|NMBM01240355_RS06775	11	GCF_000191485.1	NC_017517.1							Neisseria_meningitidis_M01-240355	Bacteria;Pseudomonadota;Betaproteobacteria;Neisseriales;Neisseriaceae;Neisseria;Neisseria meningitidis
NC_017517.1_1193|NMBM01240355_RS06750	1285509..1285949	+	GCF_000191485.1	NC_017517.1	1193	WP_002248511_1		pfam13664	DUF4149	Domain of unknown function (DUF4149).	Neisseria_meningitidis_M01-240355	Bacteria;Pseudomonadota;Betaproteobacteria;Neisseriales;Neisseriaceae;Neisseria;Neisseria meningitidis
NC_017517.1_1194|NMBM01240355_RS06755	1285996..1287282	+	GCF_000191485.1	NC_017517.1	1194	WP_002240570_1		cd03313	enolase	Enolase: Enolases are homodimeric enzymes that catalyse the reversible dehydration of 2-phospho-D-glycerate to phosphoenolpyruvate as part of the glycolytic and gluconeogenesis pathways. The reaction is facilitated by the presence of metal ions.	Neisseria_meningitidis_M01-240355	Bacteria;Pseudomonadota;Betaproteobacteria;Neisseriales;Neisseriaceae;Neisseria;Neisseria meningitidis
NC_017517.1_1195|NMBM01240355_RS06760	1287297..1287575	+	GCF_000191485.1	NC_017517.1	1195	WP_002240571_1		COG2919	FtsB	Cell division protein FtsB [Cell cycle control, cell division, chromosome partitioning].	Neisseria_meningitidis_M01-240355	Bacteria;Pseudomonadota;Betaproteobacteria;Neisseriales;Neisseriaceae;Neisseria;Neisseria meningitidis
NC_017517.1_1196|NMBM01240355_RS06765	1287616..1287906	-	GCF_000191485.1	NC_017517.1	1196	WP_002217077_1		COG0633	Fdx	Ferredoxin [Energy production and conversion].	Neisseria_meningitidis_M01-240355	Bacteria;Pseudomonadota;Betaproteobacteria;Neisseriales;Neisseriaceae;Neisseria;Neisseria meningitidis
NC_017517.1_1197|NMBM01240355_RS06770	1288104..1289237	-	GCF_000191485.1	NC_017517.1	1197	WP_002213381_1		COG0208	NrdB	Ribonucleotide reductase beta subunit, ferritin-like domain [Nucleotide transport and metabolism]. Ribonucleotide reductase beta subunit, ferritin-like domain is part of the Pathway/BioSystem: Pyrimidine salvage	Neisseria_meningitidis_M01-240355	Bacteria;Pseudomonadota;Betaproteobacteria;Neisseriales;Neisseriaceae;Neisseria;Neisseria meningitidis
NC_017517.1_1198|NMBM01240355_RS06775	1289451..1290431	-	GCF_000191485.1	NC_017517.1	1198	WP_015815639_1	+	COG4823	AbiF	Abortive infection bacteriophage resistance protein [Defense mechanisms].	Neisseria_meningitidis_M01-240355	Bacteria;Pseudomonadota;Betaproteobacteria;Neisseriales;Neisseriaceae;Neisseria;Neisseria meningitidis
NC_017517.1_1199|NMBM01240355_RS06780	1290397..1292676	-	GCF_000191485.1	NC_017517.1	1199	WP_041423385_1		COG0209	NrdA	Ribonucleotide reductase alpha subunit [Nucleotide transport and metabolism]. Ribonucleotide reductase alpha subunit is part of the Pathway/BioSystem: Pyrimidine salvage	Neisseria_meningitidis_M01-240355	Bacteria;Pseudomonadota;Betaproteobacteria;Neisseriales;Neisseriaceae;Neisseria;Neisseria meningitidis
NC_017517.1_1200|NMBM01240355_RS06785	1293205..1293516	+	GCF_000191485.1	NC_017517.1	1200	WP_014582052_1					Neisseria_meningitidis_M01-240355	Bacteria;Pseudomonadota;Betaproteobacteria;Neisseriales;Neisseriaceae;Neisseria;Neisseria meningitidis
NC_017517.1_1201|NMBM01240355_RS06790	1294013..1294780	-	GCF_000191485.1	NC_017517.1	1201	WP_002220884_1		cd07989	LPLAT_AGPAT-like	Lysophospholipid Acyltransferases (LPLATs) of Glycerophospholipid Biosynthesis: AGPAT-like. Lysophospholipid acyltransferase (LPLAT) superfamily member: acyltransferases of de novo and remodeling pathways of glycerophospholipid biosynthesis which catalyze the incorporation of an acyl group from either acylCoAs or acyl-acyl carrier proteins (acylACPs) into acceptors such as glycerol 3-phosphate, d…	Neisseria_meningitidis_M01-240355	Bacteria;Pseudomonadota;Betaproteobacteria;Neisseriales;Neisseriaceae;Neisseria;Neisseria meningitidis
NC_017517.1_1202|NMBM01240355_RS06795	1294868..1295695	-	GCF_000191485.1	NC_017517.1	1202	WP_002242704_1		COG0266	Nei	Formamidopyrimidine-DNA glycosylase [Replication, recombination and repair].	Neisseria_meningitidis_M01-240355	Bacteria;Pseudomonadota;Betaproteobacteria;Neisseriales;Neisseriaceae;Neisseria;Neisseria meningitidis
NC_017517.1_1203|NMBM01240355_RS06800	1295747..1296412	-	GCF_000191485.1	NC_017517.1	1203	WP_014582053_1		pfam08241	Methyltransf_11	Methyltransferase domain. Members of this family are SAM dependent methyltransferases.	Neisseria_meningitidis_M01-240355	Bacteria;Pseudomonadota;Betaproteobacteria;Neisseriales;Neisseriaceae;Neisseria;Neisseria meningitidis
===	NC_017563.1_651|STND_RS03900	11	GCF_000182875.1	NC_017563.1							Streptococcus_thermophilus_ND03	Bacteria;Bacillota;Bacilli;Lactobacillales;Streptococcaceae;Streptococcus;Streptococcus thermophilus
NC_017563.1_646|STND_RS03850	725368..726615	+	GCF_000182875.1	NC_017563.1	646	WP_014608186_1		COG1696	DltB	D-alanyl-lipoteichoic acid acyltransferase DltB, MBOAT superfamily [Cell wall/membrane/envelope biogenesis].	Streptococcus_thermophilus_ND03	Bacteria;Bacillota;Bacilli;Lactobacillales;Streptococcaceae;Streptococcus;Streptococcus thermophilus
NC_017563.1_647|STND_RS03855	726633..726872	+	GCF_000182875.1	NC_017563.1	647	WP_002950439_1		COG0236	AcpP	Acyl carrier protein [Lipid transport and metabolism]. Acyl carrier protein is part of the Pathway/BioSystem: Fatty acid biosynthesis	Streptococcus_thermophilus_ND03	Bacteria;Bacillota;Bacilli;Lactobacillales;Streptococcaceae;Streptococcus;Streptococcus thermophilus
NC_017563.1_648|STND_RS03860	726865..728133	+	GCF_000182875.1	NC_017563.1	648	WP_011681024_1		COG3966	DltD	Poly-D-alanine transfer protein DltD, involved in esterification of teichoic acids [Cell wall/membrane/envelope biogenesis].	Streptococcus_thermophilus_ND03	Bacteria;Bacillota;Bacilli;Lactobacillales;Streptococcaceae;Streptococcus;Streptococcus thermophilus
NC_017563.1_649|STND_RS03890	731153..733789	-	GCF_000182875.1	NC_017563.1	649	WP_014608192_1		cd02081	P-type_ATPase_Ca_PMCA-like	animal plasma membrane Ca2(+)-ATPases (PMCA), similar to human ATP2B1-4/PMCA1-4, and related Ca2(+)-ATPases including Saccharomyces cerevisiae vacuolar PMC1. Animal PMCAs function to export Ca(2+) from cells and play a role in regulating Ca(2+) signals following stimulus induction and in preventing calcium toxicity. Many PMCA pump variants exist due to alternative splicing of transcripts. PMCAs a…	Streptococcus_thermophilus_ND03	Bacteria;Bacillota;Bacilli;Lactobacillales;Streptococcaceae;Streptococcus;Streptococcus thermophilus
NC_017563.1_650|STND_RS03895	733966..735684	-	GCF_000182875.1	NC_017563.1	650	WP_014608193_1		COG0147	TrpE	Anthranilate/para-aminobenzoate synthases component I [Amino acid transport and metabolism, Coenzyme transport and metabolism]. Anthranilate/para-aminobenzoate synthases component I is part of the Pathway/BioSystem: Aromatic amino acid biosynthesis	Streptococcus_thermophilus_ND03	Bacteria;Bacillota;Bacilli;Lactobacillales;Streptococcaceae;Streptococcus;Streptococcus thermophilus
NC_017563.1_651|STND_RS03900	736205..737095	+	GCF_000182875.1	NC_017563.1	651	WP_014608194_1	+	pfam07751	Abi_2	Abi-like protein. This family, found in various bacterial species, contains sequences that are similar to the Abi group of proteins, which are involved in bacteriophage resistance mediated by abortive infection in Lactococcus species. The proteins are thought to have helix-turn-helix motifs, found in many DNA-binding proteins, allowing them to perform their function.	Streptococcus_thermophilus_ND03	Bacteria;Bacillota;Bacilli;Lactobacillales;Streptococcaceae;Streptococcus;Streptococcus thermophilus
NC_017563.1_652|STND_RS03905	738170..738619	-	GCF_000182875.1	NC_017563.1	652	WP_011681031_1					Streptococcus_thermophilus_ND03	Bacteria;Bacillota;Bacilli;Lactobacillales;Streptococcaceae;Streptococcus;Streptococcus thermophilus
NC_017563.1_653|STND_RS03910	738838..739113	-	GCF_000182875.1	NC_017563.1	653	WP_014608195_1					Streptococcus_thermophilus_ND03	Bacteria;Bacillota;Bacilli;Lactobacillales;Streptococcaceae;Streptococcus;Streptococcus thermophilus
NC_017563.1_654|STND_RS03915	739130..739315	-	GCF_000182875.1	NC_017563.1	654	WP_011681033_1					Streptococcus_thermophilus_ND03	Bacteria;Bacillota;Bacilli;Lactobacillales;Streptococcaceae;Streptococcus;Streptococcus thermophilus
NC_017563.1_655|STND_RS03920	739611..741104	-	GCF_000182875.1	NC_017563.1	655	WP_179970828_1		COG3378	COG3378	DNA primase, phage- or plasmid-associated [Mobilome: prophages, transposons].	Streptococcus_thermophilus_ND03	Bacteria;Bacillota;Bacilli;Lactobacillales;Streptococcaceae;Streptococcus;Streptococcus thermophilus
NC_017563.1_656|STND_RS03925	741106..741966	-	GCF_000182875.1	NC_017563.1	656	WP_011681036_1		pfam08708	PriCT_1	Primase C terminal 1 (PriCT-1). This alpha helical domain is found at the C terminal of primases.	Streptococcus_thermophilus_ND03	Bacteria;Bacillota;Bacilli;Lactobacillales;Streptococcaceae;Streptococcus;Streptococcus thermophilus
===	NC_017568.1_2262|SPSE_RS12795	11	GCF_000189495.1	NC_017568.1							Staphylococcus_pseudintermedius_ED99	Bacteria;Bacillota;Bacilli;Bacillales;Staphylococcaceae;Staphylococcus;Staphylococcus pseudintermedius
NC_017568.1_2257|SPSE_RS11695	2532598..2533257	+	GCF_000189495.1	NC_017568.1	2257	WP_014614915_1		COG2011	MetP	ABC-type methionine transport system, permease component [Amino acid transport and metabolism].	Staphylococcus_pseudintermedius_ED99	Bacteria;Bacillota;Bacilli;Bacillales;Staphylococcaceae;Staphylococcus;Staphylococcus pseudintermedius
NC_017568.1_2258|SPSE_RS11700	2533273..2534112	+	GCF_000189495.1	NC_017568.1	2258	WP_014614916_1		COG1464	NlpA	ABC-type metal ion transport system, periplasmic component/surface antigen [Inorganic ion transport and metabolism].	Staphylococcus_pseudintermedius_ED99	Bacteria;Bacillota;Bacilli;Bacillales;Staphylococcaceae;Staphylococcus;Staphylococcus pseudintermedius
NC_017568.1_2259|SPSE_RS11705	2534270..2535265	-	GCF_000189495.1	NC_017568.1	2259	WP_014614917_1		cd01320	ADA	Adenosine deaminase (ADA) is a monomeric zinc dependent enzyme which catalyzes the irreversible hydrolytic deamination of both adenosine, as well as desoxyadenosine, to ammonia and inosine or desoxyinosine, respectively. ADA plays an important role in the purine pathway. Low, as well as high levels of ADA activity have been linked to several diseases.	Staphylococcus_pseudintermedius_ED99	Bacteria;Bacillota;Bacilli;Bacillales;Staphylococcaceae;Staphylococcus;Staphylococcus pseudintermedius
NC_017568.1_2260|SPSE_RS11710	2535659..2537650	+	GCF_000189495.1	NC_017568.1	2260	WP_014614918_1		cd08155	catalase_clade_2	Clade 2 of the heme-binding enzyme catalase. Catalase is a ubiquitous enzyme found in both prokaryotes and eukaryotes, which is involved in the protection of cells from the toxic effects of peroxides. It catalyzes the conversion of hydrogen peroxide to water and molecular oxygen. Catalases also utilize hydrogen peroxide to oxidize various substrates such as alcohol or phenols. Clade 2 catalases a…	Staphylococcus_pseudintermedius_ED99	Bacteria;Bacillota;Bacilli;Bacillales;Staphylococcaceae;Staphylococcus;Staphylococcus pseudintermedius
NC_017568.1_2261|SPSE_RS12790	2537864..2538238	-	GCF_000189495.1	NC_017568.1	2261	WP_157980673_1					Staphylococcus_pseudintermedius_ED99	Bacteria;Bacillota;Bacilli;Bacillales;Staphylococcaceae;Staphylococcus;Staphylococcus pseudintermedius
NC_017568.1_2262|SPSE_RS12795	2538235..2538654	-	GCF_000189495.1	NC_017568.1	2262	WP_242367479_1	+	pfam07751	Abi_2	Abi-like protein. This family, found in various bacterial species, contains sequences that are similar to the Abi group of proteins, which are involved in bacteriophage resistance mediated by abortive infection in Lactococcus species. The proteins are thought to have helix-turn-helix motifs, found in many DNA-binding proteins, allowing them to perform their function.	Staphylococcus_pseudintermedius_ED99	Bacteria;Bacillota;Bacilli;Bacillales;Staphylococcaceae;Staphylococcus;Staphylococcus pseudintermedius
NC_017568.1_2263|SPSE_RS12800	2538695..2538937	-	GCF_000189495.1	NC_017568.1	2263	WP_020220245_1					Staphylococcus_pseudintermedius_ED99	Bacteria;Bacillota;Bacilli;Bacillales;Staphylococcaceae;Staphylococcus;Staphylococcus pseudintermedius
NC_017568.1_2264|SPSE_RS11720	2539128..2539370	-	GCF_000189495.1	NC_017568.1	2264	WP_014614919_1		COG0238	RpsR	Ribosomal protein S18 [Translation, ribosomal structure and biogenesis]. Ribosomal protein S18 is part of the Pathway/BioSystem: Ribosome 30S subunit	Staphylococcus_pseudintermedius_ED99	Bacteria;Bacillota;Bacilli;Bacillales;Staphylococcaceae;Staphylococcus;Staphylococcus pseudintermedius
NC_017568.1_2265|SPSE_RS11725	2539424..2539930	-	GCF_000189495.1	NC_017568.1	2265	WP_014614920_1		COG0629	Ssb	Single-stranded DNA-binding protein [Replication, recombination and repair].	Staphylococcus_pseudintermedius_ED99	Bacteria;Bacillota;Bacilli;Bacillales;Staphylococcaceae;Staphylococcus;Staphylococcus pseudintermedius
NC_017568.1_2266|SPSE_RS11730	2539953..2540249	-	GCF_000189495.1	NC_017568.1	2266	WP_014614921_1		pfam01250	Ribosomal_S6	Ribosomal protein S6.	Staphylococcus_pseudintermedius_ED99	Bacteria;Bacillota;Bacilli;Bacillales;Staphylococcaceae;Staphylococcus;Staphylococcus pseudintermedius
NC_017568.1_2267|SPSE_RS11735	2540586..2542076	+	GCF_000189495.1	NC_017568.1	2267	WP_014614922_1		pfam02216	B	B domain. This family contains the B domain of Staphylococcal protein A, which specifically binds to the Fc portion of immunoglobulin G.	Staphylococcus_pseudintermedius_ED99	Bacteria;Bacillota;Bacilli;Bacillales;Staphylococcaceae;Staphylococcus;Staphylococcus pseudintermedius
===	NC_017580.1_15|SBAL117_RS23790	11	GCF_000215895.1	NC_017580.1							Shewanella_baltica_OS117	Bacteria;Pseudomonadota;Gammaproteobacteria;Alteromonadales;Shewanellaceae;Shewanella;Shewanella baltica
NC_017580.1_10|SBAL117_RS23760	6400..6591	-	GCF_000215895.1	NC_017580.1	10	WP_014620457_1					Shewanella_baltica_OS117	Bacteria;Pseudomonadota;Gammaproteobacteria;Alteromonadales;Shewanellaceae;Shewanella;Shewanella baltica
NC_017580.1_11|SBAL117_RS23770	6938..8509	+	GCF_000215895.1	NC_017580.1	11	WP_014620920_1		pfam19500	DUF6035	Family of unknown function (DUF6035). This family of proteins is functionally uncharacterized. This family of proteins is found in Proteobacteria and Bacteroidetes. Proteins in this family are typically between 425 and 520 amino acids in length. There is a conserved GVD sequence motif. This family contains a PD-(D/E)XK nuclease domain.	Shewanella_baltica_OS117	Bacteria;Pseudomonadota;Gammaproteobacteria;Alteromonadales;Shewanellaceae;Shewanella;Shewanella baltica
NC_017580.1_12|SBAL117_RS23775	8543..9145	+	GCF_000215895.1	NC_017580.1	12	WP_014620921_1					Shewanella_baltica_OS117	Bacteria;Pseudomonadota;Gammaproteobacteria;Alteromonadales;Shewanellaceae;Shewanella;Shewanella baltica
NC_017580.1_13|SBAL117_RS23780	9200..9883	+	GCF_000215895.1	NC_017580.1	13	WP_014620922_1					Shewanella_baltica_OS117	Bacteria;Pseudomonadota;Gammaproteobacteria;Alteromonadales;Shewanellaceae;Shewanella;Shewanella baltica
NC_017580.1_14|SBAL117_RS23785	9946..10335	+	GCF_000215895.1	NC_017580.1	14	WP_014620923_1					Shewanella_baltica_OS117	Bacteria;Pseudomonadota;Gammaproteobacteria;Alteromonadales;Shewanellaceae;Shewanella;Shewanella baltica
NC_017580.1_15|SBAL117_RS23790	10706..11692	+	GCF_000215895.1	NC_017580.1	15	WP_041409236_1	+	COG4823	AbiF	Abortive infection bacteriophage resistance protein [Defense mechanisms].	Shewanella_baltica_OS117	Bacteria;Pseudomonadota;Gammaproteobacteria;Alteromonadales;Shewanellaceae;Shewanella;Shewanella baltica
NC_017580.1_16|SBAL117_RS23795	11739..12245	+	GCF_000215895.1	NC_017580.1	16	WP_014620925_1		pfam14163	SieB	Super-infection exclusion protein B. This family includes superinfection exclusion proteins. These proteins prevent the growth of superinfecting phage which are insensitive to repression. It aborts lytic development of superinfecting phage.	Shewanella_baltica_OS117	Bacteria;Pseudomonadota;Gammaproteobacteria;Alteromonadales;Shewanellaceae;Shewanella;Shewanella baltica
NC_017580.1_17|SBAL117_RS23800	12500..16063	+	GCF_000215895.1	NC_017580.1	17	WP_014620926_1					Shewanella_baltica_OS117	Bacteria;Pseudomonadota;Gammaproteobacteria;Alteromonadales;Shewanellaceae;Shewanella;Shewanella baltica
NC_017580.1_18|SBAL117_RS23805	16351..16980	-	GCF_000215895.1	NC_017580.1	18	WP_014620928_1		cd03767	SR_Res_par	Serine recombinase (SR) family, Partitioning (par)-Resolvase subfamily, catalytic domain; Serine recombinases catalyze site-specific recombination of DNA molecules by a concerted, four-strand cleavage and rejoining mechanism which involves a transient phosphoserine linkage between DNA and the enzyme. They are functionally versatile and include resolvases, invertases, integrases, and transposases.…	Shewanella_baltica_OS117	Bacteria;Pseudomonadota;Gammaproteobacteria;Alteromonadales;Shewanellaceae;Shewanella;Shewanella baltica
NC_017580.1_19|SBAL117_RS23810	17230..18135	+	GCF_000215895.1	NC_017580.1	19	WP_158306873_1		cd00093	HTH_XRE	Helix-turn-helix XRE-family like proteins. Prokaryotic DNA binding proteins belonging to the xenobiotic response element family of transcriptional regulators.	Shewanella_baltica_OS117	Bacteria;Pseudomonadota;Gammaproteobacteria;Alteromonadales;Shewanellaceae;Shewanella;Shewanella baltica
NC_017580.1_20|SBAL117_RS23830	21457..22203	+	GCF_000215895.1	NC_017580.1	20	WP_011839978_1		pfam01695	IstB_IS21	IstB-like ATP binding protein. This protein contains an ATP/GTP binding P-loop motif. It is found associated with IS21 family insertion sequences. The function of this protein is unknown, but it may perform a transposase function.	Shewanella_baltica_OS117	Bacteria;Pseudomonadota;Gammaproteobacteria;Alteromonadales;Shewanellaceae;Shewanella;Shewanella baltica
===	NC_017619.1_813|SSU12_RS04560	11	GCF_000231865.1	NC_017619.1							Streptococcus_suis_SS12	Bacteria;Bacillota;Bacilli;Lactobacillales;Streptococcaceae;Streptococcus;Streptococcus suis
NC_017619.1_808|SSU12_RS04535	910844..911218	-	GCF_000231865.1	NC_017619.1	808	WP_001129922_1		pfam14198	TnpV	Transposon-encoded protein TnpV. This family of proteins is functionally uncharacterized. This family of proteins is found in bacteria and viruses. Proteins in this family are typically between 114 and 125 amino acids in length.	Streptococcus_suis_SS12	Bacteria;Bacillota;Bacilli;Lactobacillales;Streptococcaceae;Streptococcus;Streptococcus suis
NC_017619.1_809|SSU12_RS04540	911199..917147	-	GCF_000231865.1	NC_017619.1	809	WP_014636627_1		COG4646	COG4646	Adenine-specific DNA methylase, N12 class [Replication, recombination and repair].	Streptococcus_suis_SS12	Bacteria;Bacillota;Bacilli;Lactobacillales;Streptococcaceae;Streptococcus;Streptococcus suis
NC_017619.1_810|SSU12_RS04545	917196..917747	-	GCF_000231865.1	NC_017619.1	810	WP_014636628_1					Streptococcus_suis_SS12	Bacteria;Bacillota;Bacilli;Lactobacillales;Streptococcaceae;Streptococcus;Streptococcus suis
NC_017619.1_811|SSU12_RS04550	917731..917922	-	GCF_000231865.1	NC_017619.1	811	WP_014636629_1					Streptococcus_suis_SS12	Bacteria;Bacillota;Bacilli;Lactobacillales;Streptococcaceae;Streptococcus;Streptococcus suis
NC_017619.1_812|SSU12_RS04555	917923..922818	-	GCF_000231865.1	NC_017619.1	812	WP_014636630_1		pfam08363	GbpC	Glucan-binding protein C. This domain is found in the Streptococcus Glucan-binding protein C (GbpC) and also in surface protein antigen (Spa)-family proteins which show sequence similarity to GbpC.	Streptococcus_suis_SS12	Bacteria;Bacillota;Bacilli;Lactobacillales;Streptococcaceae;Streptococcus;Streptococcus suis
NC_017619.1_813|SSU12_RS04560	923054..924064	-	GCF_000231865.1	NC_017619.1	813	WP_002936451_1	+	pfam07751	Abi_2	Abi-like protein. This family, found in various bacterial species, contains sequences that are similar to the Abi group of proteins, which are involved in bacteriophage resistance mediated by abortive infection in Lactococcus species. The proteins are thought to have helix-turn-helix motifs, found in many DNA-binding proteins, allowing them to perform their function.	Streptococcus_suis_SS12	Bacteria;Bacillota;Bacilli;Lactobacillales;Streptococcaceae;Streptococcus;Streptococcus suis
NC_017619.1_814|SSU12_RS04565	924201..927002	-	GCF_000231865.1	NC_017619.1	814	WP_014636631_1		pfam18013	Phage_lysozyme2	Phage tail lysozyme. This domain has a lysozyme like fold. It is found in the tail protein of various phages probably giving them the ability to degrade the host cell wall peptidoglycan layer.	Streptococcus_suis_SS12	Bacteria;Bacillota;Bacilli;Lactobacillales;Streptococcaceae;Streptococcus;Streptococcus suis
NC_017619.1_815|SSU12_RS04570	927004..929355	-	GCF_000231865.1	NC_017619.1	815	WP_014636632_1		COG3451	VirB4	Type IV secretory pathway, VirB4 component [Intracellular trafficking, secretion, and vesicular transport].	Streptococcus_suis_SS12	Bacteria;Bacillota;Bacilli;Lactobacillales;Streptococcaceae;Streptococcus;Streptococcus suis
NC_017619.1_816|SSU12_RS04575	929312..929665	-	GCF_000231865.1	NC_017619.1	816	WP_014636633_1		pfam12666	PrgI	PrgI family protein. This family of proteins is functionally uncharacterized. This family of proteins is found in bacteria. Proteins in this family are typically between 116 and 146 amino acids in length. This protein is found in an operon that is part of a Type IV secretion system.	Streptococcus_suis_SS12	Bacteria;Bacillota;Bacilli;Lactobacillales;Streptococcaceae;Streptococcus;Streptococcus suis
NC_017619.1_817|SSU12_RS04580	929727..930581	-	GCF_000231865.1	NC_017619.1	817	WP_014636634_1					Streptococcus_suis_SS12	Bacteria;Bacillota;Bacilli;Lactobacillales;Streptococcaceae;Streptococcus;Streptococcus suis
NC_017619.1_818|SSU12_RS04585	930600..930842	-	GCF_000231865.1	NC_017619.1	818	WP_001072182_1					Streptococcus_suis_SS12	Bacteria;Bacillota;Bacilli;Lactobacillales;Streptococcaceae;Streptococcus;Streptococcus suis
===	NC_017535.1_1584|TIB1ST10_RS08090	11	GCF_000217615.1	NC_017535.1							Cutibacterium_acnes_6609	Bacteria;Actinomycetota;Actinomycetes;Propionibacteriales;Propionibacteriaceae;Cutibacterium;Cutibacterium acnes
NC_017535.1_1579|TIB1ST10_RS08065	1719885..1721261	-	GCF_000217615.1	NC_017535.1	1579	WP_002531056_1		cd18013	DEXQc_bact_SNF2	DEXQ-box helicase domain of bacterial SNF2 family proteins. Proteins belonging to the SNF2 family of DNA dependent ATPases are important members of the chromatin remodeling complexes that are implicated in epigenetic control of gene expression. The Snf2 family comprise a large group of ATP-hydrolyzing proteins that are ubiquitous in eukaryotes, but also present in eubacteria and archaea. The bact…	Cutibacterium_acnes_6609	Bacteria;Actinomycetota;Actinomycetes;Propionibacteriales;Propionibacteriaceae;Cutibacterium;Cutibacterium acnes
NC_017535.1_1580|TIB1ST10_RS08070	1721242..1721520	-	GCF_000217615.1	NC_017535.1	1580	WP_002531055_1		cd22365	VRR-NUC-like	Virus-type replication repair nuclease. This model characterizes a set of nucleases that resemble Holliday-junction resolving enzymes. They belong to a superfamily of nucleases including very short patch repair (Vsr) endonucleases, archaeal Holliday junction resolvases, MutH methyl-directed DNA mismatch-repair endonucleases, and catalytic domains of many restriction endonucleases, such as EcoRI, …	Cutibacterium_acnes_6609	Bacteria;Actinomycetota;Actinomycetes;Propionibacteriales;Propionibacteriaceae;Cutibacterium;Cutibacterium acnes
NC_017535.1_1581|TIB1ST10_RS08075	1721655..1723913	-	GCF_000217615.1	NC_017535.1	1581	WP_002531054_1		COG3378	COG3378	DNA primase, phage- or plasmid-associated [Mobilome: prophages, transposons].	Cutibacterium_acnes_6609	Bacteria;Actinomycetota;Actinomycetes;Propionibacteriales;Propionibacteriaceae;Cutibacterium;Cutibacterium acnes
NC_017535.1_1582|TIB1ST10_RS08080	1723910..1724347	-	GCF_000217615.1	NC_017535.1	1582	WP_002536737_1					Cutibacterium_acnes_6609	Bacteria;Actinomycetota;Actinomycetes;Propionibacteriales;Propionibacteriaceae;Cutibacterium;Cutibacterium acnes
NC_017535.1_1583|TIB1ST10_RS08085	1724347..1725090	-	GCF_000217615.1	NC_017535.1	1583	WP_225070240_1		COG3617	COG3617	Prophage antirepressor [Mobilome: prophages, transposons].	Cutibacterium_acnes_6609	Bacteria;Actinomycetota;Actinomycetes;Propionibacteriales;Propionibacteriaceae;Cutibacterium;Cutibacterium acnes
NC_017535.1_1584|TIB1ST10_RS08090	1725425..1726342	+	GCF_000217615.1	NC_017535.1	1584	WP_007400937_1	+	COG4823	AbiF	Abortive infection bacteriophage resistance protein [Defense mechanisms].	Cutibacterium_acnes_6609	Bacteria;Actinomycetota;Actinomycetes;Propionibacteriales;Propionibacteriaceae;Cutibacterium;Cutibacterium acnes
NC_017535.1_1585|TIB1ST10_RS08095	1726339..1727955	-	GCF_000217615.1	NC_017535.1	1585	WP_041445589_1		cd08642	DNA_pol_A_pol_I_A	Polymerase I functions primarily to fill DNA gaps that arise during DNA repair, recombination and replication. Family A polymerase (polymerase I) functions primarily to fill DNA gaps that arise during DNA repair, recombination and replication. DNA-dependent DNA polymerases can be classified in six main groups based upon phylogenetic relationships with E. coli polymerase I (classA), E. coli polyme…	Cutibacterium_acnes_6609	Bacteria;Actinomycetota;Actinomycetes;Propionibacteriales;Propionibacteriaceae;Cutibacterium;Cutibacterium acnes
NC_017535.1_1586|TIB1ST10_RS08100	1727968..1728306	-	GCF_000217615.1	NC_017535.1	1586	WP_023031559_1					Cutibacterium_acnes_6609	Bacteria;Actinomycetota;Actinomycetes;Propionibacteriales;Propionibacteriaceae;Cutibacterium;Cutibacterium acnes
NC_017535.1_1587|TIB1ST10_RS08105	1728383..1728580	-	GCF_000217615.1	NC_017535.1	1587	WP_002531048_1					Cutibacterium_acnes_6609	Bacteria;Actinomycetota;Actinomycetes;Propionibacteriales;Propionibacteriaceae;Cutibacterium;Cutibacterium acnes
NC_017535.1_1588|TIB1ST10_RS08110	1728593..1729138	-	GCF_000217615.1	NC_017535.1	1588	WP_002531047_1		pfam10991	DUF2815	Protein of unknown function (DUF2815). This is a phage related family of proteins with unknown function.	Cutibacterium_acnes_6609	Bacteria;Actinomycetota;Actinomycetes;Propionibacteriales;Propionibacteriaceae;Cutibacterium;Cutibacterium acnes
NC_017535.1_1589|TIB1ST10_RS08115	1729144..1730286	-	GCF_000217615.1	NC_017535.1	1589	WP_002531046_1		pfam10926	DUF2800	Protein of unknown function (DUF2800). This is a family of uncharacterized proteins found in bacteria and viruses. Some members of this family are annotated as being Phi APSE P51-like proteins.	Cutibacterium_acnes_6609	Bacteria;Actinomycetota;Actinomycetes;Propionibacteriales;Propionibacteriaceae;Cutibacterium;Cutibacterium acnes
===	NC_017349.1_325|SARLGA251_RS01745	11	GCF_000237265.1	NC_017349.1							Staphylococcus_aureus_sub_aureus_LGA251	Bacteria;Bacillota;Bacilli;Bacillales;Staphylococcaceae;Staphylococcus;Staphylococcus aureus
NC_017349.1_320|SARLGA251_RS01720	385640..386737	+	GCF_000237265.1	NC_017349.1	320	WP_001218732_1		COG0012	GTP1	Ribosome-binding ATPase YchF, GTP1/OBG family [Translation, ribosomal structure and biogenesis].	Staphylococcus_aureus_sub_aureus_LGA251	Bacteria;Bacillota;Bacilli;Bacillales;Staphylococcaceae;Staphylococcus;Staphylococcus aureus
NC_017349.1_321|SARLGA251_RS01725	386823..387014	-	GCF_000237265.1	NC_017349.1	321	WP_001052483_1					Staphylococcus_aureus_sub_aureus_LGA251	Bacteria;Bacillota;Bacilli;Bacillales;Staphylococcaceae;Staphylococcus;Staphylococcus aureus
NC_017349.1_322|SARLGA251_RS01730	387258..387554	+	GCF_000237265.1	NC_017349.1	322	WP_001261460_1		pfam01250	Ribosomal_S6	Ribosomal protein S6.	Staphylococcus_aureus_sub_aureus_LGA251	Bacteria;Bacillota;Bacilli;Bacillales;Staphylococcaceae;Staphylococcus;Staphylococcus aureus
NC_017349.1_323|SARLGA251_RS01735	387575..388078	+	GCF_000237265.1	NC_017349.1	323	WP_000934799_1		COG0629	Ssb	Single-stranded DNA-binding protein [Replication, recombination and repair].	Staphylococcus_aureus_sub_aureus_LGA251	Bacteria;Bacillota;Bacilli;Bacillales;Staphylococcaceae;Staphylococcus;Staphylococcus aureus
NC_017349.1_324|SARLGA251_RS01740	388130..388372	+	GCF_000237265.1	NC_017349.1	324	WP_000897044_1		COG0238	RpsR	Ribosomal protein S18 [Translation, ribosomal structure and biogenesis]. Ribosomal protein S18 is part of the Pathway/BioSystem: Ribosome 30S subunit	Staphylococcus_aureus_sub_aureus_LGA251	Bacteria;Bacillota;Bacilli;Bacillales;Staphylococcaceae;Staphylococcus;Staphylococcus aureus
NC_017349.1_325|SARLGA251_RS01745	388648..389586	-	GCF_000237265.1	NC_017349.1	325	WP_078064647_1	+	pfam07751	Abi_2	Abi-like protein. This family, found in various bacterial species, contains sequences that are similar to the Abi group of proteins, which are involved in bacteriophage resistance mediated by abortive infection in Lactococcus species. The proteins are thought to have helix-turn-helix motifs, found in many DNA-binding proteins, allowing them to perform their function.	Staphylococcus_aureus_sub_aureus_LGA251	Bacteria;Bacillota;Bacilli;Bacillales;Staphylococcaceae;Staphylococcus;Staphylococcus aureus
NC_017349.1_326|SARLGA251_RS01755	390559..391170	+	GCF_000237265.1	NC_017349.1	326	WP_000475319_1					Staphylococcus_aureus_sub_aureus_LGA251	Bacteria;Bacillota;Bacilli;Bacillales;Staphylococcaceae;Staphylococcus;Staphylococcus aureus
NC_017349.1_327|SARLGA251_RS01760	391539..391907	+	GCF_000237265.1	NC_017349.1	327	WP_000849158_1		COG5294	YxeA	Uncharacterized conserved protein YxeA, DUF1093 family [Function unknown].	Staphylococcus_aureus_sub_aureus_LGA251	Bacteria;Bacillota;Bacilli;Bacillales;Staphylococcaceae;Staphylococcus;Staphylococcus aureus
NC_017349.1_328|SARLGA251_RS01765	392088..392660	+	GCF_000237265.1	NC_017349.1	328	WP_000769722_1		COG3212	YkoI	PepSY domain containing protein, regulator of zincin peptidase activity [Posttranslational modification, protein turnover, chaperones].	Staphylococcus_aureus_sub_aureus_LGA251	Bacteria;Bacillota;Bacilli;Bacillales;Staphylococcaceae;Staphylococcus;Staphylococcus aureus
NC_017349.1_329|SARLGA251_RS01770	392798..393061	-	GCF_000237265.1	NC_017349.1	329	WP_001055897_1		cd00093	HTH_XRE	Helix-turn-helix XRE-family like proteins. Prokaryotic DNA binding proteins belonging to the xenobiotic response element family of transcriptional regulators.	Staphylococcus_aureus_sub_aureus_LGA251	Bacteria;Bacillota;Bacilli;Bacillales;Staphylococcaceae;Staphylococcus;Staphylococcus aureus
NC_017349.1_330|SARLGA251_RS01775	393355..393609	+	GCF_000237265.1	NC_017349.1	330	WP_000466742_1		COG2261	YeaQ	Uncharacterized membrane protein YeaQ/YmgE, transglycosylase-associated protein family [General function prediction only].	Staphylococcus_aureus_sub_aureus_LGA251	Bacteria;Bacillota;Bacilli;Bacillales;Staphylococcaceae;Staphylococcus;Staphylococcus aureus
===	NC_016052.1_851|TEH_RS04310	11	GCF_000283615.1	NC_016052.1							Tetragenococcus_halophilus_NBRC_12172	Bacteria;Bacillota;Bacilli;Lactobacillales;Enterococcaceae;Tetragenococcus;Tetragenococcus halophilus
NC_016052.1_846|TEH_RS04285	886023..887345	+	GCF_000283615.1	NC_016052.1	846	WP_014123515_1		pfam13701	DDE_Tnp_1_4	Transposase DDE domain group 1. Transposase proteins are necessary for efficient DNA transposition. This domain is a member of the DDE superfamily, which contain three carboxylate residues that are believed to be responsible for coordinating metal ions needed for catalysis.	Tetragenococcus_halophilus_NBRC_12172	Bacteria;Bacillota;Bacilli;Lactobacillales;Enterococcaceae;Tetragenococcus;Tetragenococcus halophilus
NC_016052.1_847|TEH_RS04290	887509..888183	+	GCF_000283615.1	NC_016052.1	847	WP_014124277_1		pfam14397	ATPgrasp_ST	Sugar-transfer associated ATP-grasp. A member of the ATP-grasp fold predicted to be involved in the biosynthesis of cell surface polysaccharides.	Tetragenococcus_halophilus_NBRC_12172	Bacteria;Bacillota;Bacilli;Lactobacillales;Enterococcaceae;Tetragenococcus;Tetragenococcus halophilus
NC_016052.1_848|TEH_RS04295	888371..888709	+	GCF_000283615.1	NC_016052.1	848	WP_014124278_1					Tetragenococcus_halophilus_NBRC_12172	Bacteria;Bacillota;Bacilli;Lactobacillales;Enterococcaceae;Tetragenococcus;Tetragenococcus halophilus
NC_016052.1_849|TEH_RS04300	888724..888987	+	GCF_000283615.1	NC_016052.1	849	WP_014124279_1		pfam16079	Phage_holin_5_2	Phage holin family Hol44, in holin superfamily V. Phage_holin_V_2 is a family of small hydrophobic proteins with three transmembrane domains of the Hol44 family. These proteins are produced by double-stranded DNA bacteriophages that use an endolysin-holin strategy to achieve lysis of their hosts. The endolysins are peptidoglycan-degrading enzymes that are usually accumulated in the cytosol until …	Tetragenococcus_halophilus_NBRC_12172	Bacteria;Bacillota;Bacilli;Lactobacillales;Enterococcaceae;Tetragenococcus;Tetragenococcus halophilus
NC_016052.1_850|TEH_RS04305	889052..890356	+	GCF_000283615.1	NC_016052.1	850	WP_231834360_1		cd06583	PGRP	Peptidoglycan recognition proteins (PGRPs) are pattern recognition receptors that bind, and in certain cases, hydrolyze peptidoglycans (PGNs) of bacterial cell walls. PGRPs have been divided into three classes: short PGRPs (PGRP-S), that are small (20 kDa) extracellular proteins; intermediate PGRPs (PGRP-I) that are 40-45 kDa and are predicted to be transmembrane proteins; and long PGRPs (PGRP-L)…	Tetragenococcus_halophilus_NBRC_12172	Bacteria;Bacillota;Bacilli;Lactobacillales;Enterococcaceae;Tetragenococcus;Tetragenococcus halophilus
NC_016052.1_851|TEH_RS04310	890383..891600	+	GCF_000283615.1	NC_016052.1	851	WP_231834361_1	+	pfam07751	Abi_2	Abi-like protein. This family, found in various bacterial species, contains sequences that are similar to the Abi group of proteins, which are involved in bacteriophage resistance mediated by abortive infection in Lactococcus species. The proteins are thought to have helix-turn-helix motifs, found in many DNA-binding proteins, allowing them to perform their function.	Tetragenococcus_halophilus_NBRC_12172	Bacteria;Bacillota;Bacilli;Lactobacillales;Enterococcaceae;Tetragenococcus;Tetragenococcus halophilus
NC_016052.1_852|TEH_RS04325	893250..894686	+	GCF_000283615.1	NC_016052.1	852	WP_014124284_1		COG2252	NCS2	Xanthine/guanine/uracil/vitamin C permease GhxP/GhxQ, nucleobase:cation symporter 2 ( NCS2) family [Nucleotide transport and metabolism].	Tetragenococcus_halophilus_NBRC_12172	Bacteria;Bacillota;Bacilli;Lactobacillales;Enterococcaceae;Tetragenococcus;Tetragenococcus halophilus
NC_016052.1_853|TEH_RS04330	894818..895000	-	GCF_000283615.1	NC_016052.1	853	WP_014124285_1		pfam11151	DUF2929	Protein of unknown function (DUF2929). This family of proteins with unknown function appears to be restricted to Firmicutes.	Tetragenococcus_halophilus_NBRC_12172	Bacteria;Bacillota;Bacilli;Lactobacillales;Enterococcaceae;Tetragenococcus;Tetragenococcus halophilus
NC_016052.1_854|TEH_RS04335	895122..898442	+	GCF_000283615.1	NC_016052.1	854	WP_231834362_1		COG0587	DnaE	DNA polymerase III, alpha subunit [Replication, recombination and repair].	Tetragenococcus_halophilus_NBRC_12172	Bacteria;Bacillota;Bacilli;Lactobacillales;Enterococcaceae;Tetragenococcus;Tetragenococcus halophilus
NC_016052.1_855|TEH_RS04340	898605..899567	+	GCF_000283615.1	NC_016052.1	855	WP_014124287_1		cd00763	Bacterial_PFK	Phosphofructokinase, a key regulatory enzyme in glycolysis, catalyzes the phosphorylation of fructose-6-phosphate to fructose-1,6-biphosphate. The members belong to a subfamily of the PFKA family (cd00363) and include bacterial ATP-dependent phosphofructokinases. These are allosrterically regulated homotetramers; the subunits are of about 320 amino acids.	Tetragenococcus_halophilus_NBRC_12172	Bacteria;Bacillota;Bacilli;Lactobacillales;Enterococcaceae;Tetragenococcus;Tetragenococcus halophilus
NC_016052.1_856|TEH_RS04345	899630..901396	+	GCF_000283615.1	NC_016052.1	856	WP_014124288_1		cd00288	Pyruvate_Kinase	Pyruvate kinase (PK): Large allosteric enzyme that regulates glycolysis through binding of the substrate, phosphoenolpyruvate, and one or more allosteric effectors. Like other allosteric enzymes, PK has a high substrate affinity R state and a low affinity T state. PK exists as several different isozymes, depending on organism and tissue type. In mammals, there are four PK isozymes: R, found in re…	Tetragenococcus_halophilus_NBRC_12172	Bacteria;Bacillota;Bacilli;Lactobacillales;Enterococcaceae;Tetragenococcus;Tetragenococcus halophilus
===	NC_016587.1_84|AZOLI_RS24695	11	GCF_000283655.1	NC_016587.1							Azospirillum_lipoferum_4B	Bacteria;Pseudomonadota;Alphaproteobacteria;Rhodospirillales;Azospirillaceae;Azospirillum;Azospirillum lipoferum
NC_016587.1_79|AZOLI_RS24665	90421..91734	+	GCF_000283655.1	NC_016587.1	79	WP_014189349_1		COG4671	COG4671	Predicted glycosyl transferase [General function prediction only].	Azospirillum_lipoferum_4B	Bacteria;Pseudomonadota;Alphaproteobacteria;Rhodospirillales;Azospirillaceae;Azospirillum;Azospirillum lipoferum
NC_016587.1_80|AZOLI_RS24670	91773..93047	+	GCF_000283655.1	NC_016587.1	80	WP_044553110_1		cd03799	GT4_AmsK-like	Erwinia amylovora AmsK and similar proteins. This is a family of GT4 glycosyltransferases found specifically in certain bacteria. AmsK in Erwinia amylovora, has been reported to be involved in the biosynthesis of amylovoran, a exopolysaccharide acting as a virulence factor.	Azospirillum_lipoferum_4B	Bacteria;Pseudomonadota;Alphaproteobacteria;Rhodospirillales;Azospirillaceae;Azospirillum;Azospirillum lipoferum
NC_016587.1_81|AZOLI_RS24675	93044..94159	+	GCF_000283655.1	NC_016587.1	81	WP_014189351_1		cd03801	GT4_PimA-like	phosphatidyl-myo-inositol mannosyltransferase. This family is most closely related to the GT4 family of glycosyltransferases and named after PimA in Propionibacterium freudenreichii, which is involved in the biosynthesis of phosphatidyl-myo-inositol mannosides (PIM) which are early precursors in the biosynthesis of lipomannans (LM) and lipoarabinomannans (LAM), and catalyzes the addition of a man…	Azospirillum_lipoferum_4B	Bacteria;Pseudomonadota;Alphaproteobacteria;Rhodospirillales;Azospirillaceae;Azospirillum;Azospirillum lipoferum
NC_016587.1_82|AZOLI_RS24685	94947..96092	+	GCF_000283655.1	NC_016587.1	82	WP_014189353_1		COG4671	COG4671	Predicted glycosyl transferase [General function prediction only].	Azospirillum_lipoferum_4B	Bacteria;Pseudomonadota;Alphaproteobacteria;Rhodospirillales;Azospirillaceae;Azospirillum;Azospirillum lipoferum
NC_016587.1_83|AZOLI_RS24690	96089..96838	+	GCF_000283655.1	NC_016587.1	83	WP_014189354_1		cd10928	CE4_u4	Putative catalytic domain of uncharacterized bacterial proteins from the carbohydrate esterase 4 superfamily. This family corresponds to a group of uncharacterized bacterial proteins with high sequence similarity to the catalytic domain of the six-stranded barrel rhizobial NodB-like proteins, which remove N-linked or O-linked acetyl groups from cell wall polysaccharides and belong to the larger c…	Azospirillum_lipoferum_4B	Bacteria;Pseudomonadota;Alphaproteobacteria;Rhodospirillales;Azospirillaceae;Azospirillum;Azospirillum lipoferum
NC_016587.1_84|AZOLI_RS24695	96913..97554	-	GCF_000283655.1	NC_016587.1	84	WP_014189355_1	+	pfam07751	Abi_2	Abi-like protein. This family, found in various bacterial species, contains sequences that are similar to the Abi group of proteins, which are involved in bacteriophage resistance mediated by abortive infection in Lactococcus species. The proteins are thought to have helix-turn-helix motifs, found in many DNA-binding proteins, allowing them to perform their function.	Azospirillum_lipoferum_4B	Bacteria;Pseudomonadota;Alphaproteobacteria;Rhodospirillales;Azospirillaceae;Azospirillum;Azospirillum lipoferum
NC_016587.1_85|AZOLI_RS24700	97662..98147	-	GCF_000283655.1	NC_016587.1	85	WP_014189356_1		pfam13730	HTH_36	Helix-turn-helix domain.	Azospirillum_lipoferum_4B	Bacteria;Pseudomonadota;Alphaproteobacteria;Rhodospirillales;Azospirillaceae;Azospirillum;Azospirillum lipoferum
NC_016587.1_86|AZOLI_RS24705	98498..100864	-	GCF_000283655.1	NC_016587.1	86	WP_014189357_1		pfam00150	Cellulase	Cellulase (glycosyl hydrolase family 5).	Azospirillum_lipoferum_4B	Bacteria;Pseudomonadota;Alphaproteobacteria;Rhodospirillales;Azospirillaceae;Azospirillum;Azospirillum lipoferum
NC_016587.1_87|AZOLI_RS24710	101483..102247	-	GCF_000283655.1	NC_016587.1	87	WP_014189358_1		COG1126	GlnQ	ABC-type polar amino acid transport system, ATPase component [Amino acid transport and metabolism].	Azospirillum_lipoferum_4B	Bacteria;Pseudomonadota;Alphaproteobacteria;Rhodospirillales;Azospirillaceae;Azospirillum;Azospirillum lipoferum
NC_016587.1_88|AZOLI_RS24715	102234..102884	-	GCF_000283655.1	NC_016587.1	88	WP_014189359_1		COG0765	HisM	ABC-type amino acid transport system, permease component [Amino acid transport and metabolism].	Azospirillum_lipoferum_4B	Bacteria;Pseudomonadota;Alphaproteobacteria;Rhodospirillales;Azospirillaceae;Azospirillum;Azospirillum lipoferum
NC_016587.1_89|AZOLI_RS24720	102877..103551	-	GCF_000283655.1	NC_016587.1	89	WP_014189360_1		COG0765	HisM	ABC-type amino acid transport system, permease component [Amino acid transport and metabolism].	Azospirillum_lipoferum_4B	Bacteria;Pseudomonadota;Alphaproteobacteria;Rhodospirillales;Azospirillaceae;Azospirillum;Azospirillum lipoferum
===	NZ_CP127168.1_700|QQS42_RS03725	11	GCF_030264235.1	NZ_CP127168.1							Glutamicibacter_nicotianae_AT6	Bacteria;Actinomycetota;Actinomycetes;Micrococcales;Micrococcaceae;Glutamicibacter;Glutamicibacter nicotianae
NZ_CP127168.1_695|QQS42_RS03700	762493..763077	-	GCF_030264235.1	NZ_CP127168.1	695	WP_285675593_1		cd00158	RHOD	Rhodanese Homology Domain (RHOD); an alpha beta fold domain found duplicated in the rhodanese protein. The cysteine containing enzymatically active version of the domain is also found in the Cdc25 class of protein phosphatases and a variety of proteins such as sulfide dehydrogenases and certain stress proteins such as senesence specific protein 1 in plants, PspE and GlpE in bacteria and cyanide a…	Glutamicibacter_nicotianae_AT6	Bacteria;Actinomycetota;Actinomycetes;Micrococcales;Micrococcaceae;Glutamicibacter;Glutamicibacter nicotianae
NZ_CP127168.1_696|QQS42_RS03705	763192..764589	-	GCF_030264235.1	NZ_CP127168.1	696	WP_285675594_1		cd07724	POD-like_MBL-fold	ETHE1 (PDO type I), persulfide dioxygenase A (PDOA, PDO type II) and related proteins; MBL-fold metallo-hydrolase domain. Persulfide dioxygenase (PDO, also known as sulfur dioxygenase, SDO, EC 1.13.11.18) is a non-heme iron-dependent oxygenase which catalyzes the oxidation of glutathione persulfide to glutathione and persulfite in the mitochondria. Mutations in ethe1 (the human PDO gene) are resp…	Glutamicibacter_nicotianae_AT6	Bacteria;Actinomycetota;Actinomycetes;Micrococcales;Micrococcaceae;Glutamicibacter;Glutamicibacter nicotianae
NZ_CP127168.1_697|QQS42_RS03710	765107..765364	+	GCF_030264235.1	NZ_CP127168.1	697	WP_022876876_1		pfam02583	Trns_repr_metal	Metal-sensitive transcriptional repressor. This is a family of metal-sensitive repressors, involved in resistance to metal ions. Members of this family bind copper, nickel or cobalt ions via conserved cysteine and histidine residues. In the absence of metal ions, these proteins bind to promoter regions and repress transcription. When bound to metal ions they are unable to bind DNA, leading to tra…	Glutamicibacter_nicotianae_AT6	Bacteria;Actinomycetota;Actinomycetes;Micrococcales;Micrococcaceae;Glutamicibacter;Glutamicibacter nicotianae
NZ_CP127168.1_698|QQS42_RS03715	766411..768297	-	GCF_030264235.1	NZ_CP127168.1	698	WP_285675595_1		cd17932	DEXQc_UvrD	DEXQD-box helicase domain of UvrD. UvrD is a highly conserved helicase involved in mismatch repair, nucleotide excision repair, and recombinational repair. It plays a critical role in maintaining genomic stability and facilitating DNA lesion repair in many prokaryotic species including Helicobacter pylori and Escherichia coli. UvrD is a member of the DEAD-like helicase superfamily, a diverse fami…	Glutamicibacter_nicotianae_AT6	Bacteria;Actinomycetota;Actinomycetes;Micrococcales;Micrococcaceae;Glutamicibacter;Glutamicibacter nicotianae
NZ_CP127168.1_699|QQS42_RS03720	768287..770539	-	GCF_030264235.1	NZ_CP127168.1	699	WP_285675596_1		COG3593	YbjD	Predicted ATP-dependent endonuclease of the OLD family, contains P-loop ATPase and TOPRIM domains [Replication, recombination and repair].	Glutamicibacter_nicotianae_AT6	Bacteria;Actinomycetota;Actinomycetes;Micrococcales;Micrococcaceae;Glutamicibacter;Glutamicibacter nicotianae
NZ_CP127168.1_700|QQS42_RS03725	770938..771882	-	GCF_030264235.1	NZ_CP127168.1	700	WP_285675597_1	+	pfam07751	Abi_2	Abi-like protein. This family, found in various bacterial species, contains sequences that are similar to the Abi group of proteins, which are involved in bacteriophage resistance mediated by abortive infection in Lactococcus species. The proteins are thought to have helix-turn-helix motifs, found in many DNA-binding proteins, allowing them to perform their function.	Glutamicibacter_nicotianae_AT6	Bacteria;Actinomycetota;Actinomycetes;Micrococcales;Micrococcaceae;Glutamicibacter;Glutamicibacter nicotianae
NZ_CP127168.1_701|QQS42_RS03730	772125..772685	-	GCF_030264235.1	NZ_CP127168.1	701	WP_285676092_1		cd03768	SR_ResInv	Serine Recombinase (SR) family, Resolvase and Invertase subfamily, catalytic domain; members contain a C-terminal DNA binding domain. Serine recombinases catalyze site-specific recombination of DNA molecules by a concerted, four-strand cleavage and rejoining mechanism which involves a transient phosphoserine linkage between DNA and the enzyme. They are functionally versatile and include resolvase…	Glutamicibacter_nicotianae_AT6	Bacteria;Actinomycetota;Actinomycetes;Micrococcales;Micrococcaceae;Glutamicibacter;Glutamicibacter nicotianae
NZ_CP127168.1_702|QQS42_RS03735	773175..773546	-	GCF_030264235.1	NZ_CP127168.1	702	WP_053799095_1		cd07251	VOC_like	uncharacterized subfamily of vicinal oxygen chelate (VOC) family. The vicinal oxygen chelate (VOC) superfamily is composed of structurally related proteins with paired beta.alpha.beta.beta.beta motifs that provide a metal coordination environment with two or three open or readily accessible coordination sites to promote direct electrophilic participation of the metal ion in catalysis. VOC domain …	Glutamicibacter_nicotianae_AT6	Bacteria;Actinomycetota;Actinomycetes;Micrococcales;Micrococcaceae;Glutamicibacter;Glutamicibacter nicotianae
NZ_CP127168.1_703|QQS42_RS03740	773605..774030	+	GCF_030264235.1	NZ_CP127168.1	703	WP_285675598_1		COG1846	MarR	DNA-binding transcriptional regulator, MarR family [Transcription].	Glutamicibacter_nicotianae_AT6	Bacteria;Actinomycetota;Actinomycetes;Micrococcales;Micrococcaceae;Glutamicibacter;Glutamicibacter nicotianae
NZ_CP127168.1_704|QQS42_RS03745	774569..774733	-	GCF_030264235.1	NZ_CP127168.1	704	WP_285675599_1					Glutamicibacter_nicotianae_AT6	Bacteria;Actinomycetota;Actinomycetes;Micrococcales;Micrococcaceae;Glutamicibacter;Glutamicibacter nicotianae
NZ_CP127168.1_705|QQS42_RS03755	775987..777027	-	GCF_030264235.1	NZ_CP127168.1	705	WP_285675600_1		cd03311	CIMS_C_terminal_like	CIMS - Cobalamine-independent methonine synthase, or MetE, C-terminal domain_like. Many members have been characterized as 5-methyltetrahydropteroyltriglutamate-homocysteine methyltransferases, EC:2.1.1.14, mostly from bacteria and plants. This enzyme catalyses the last step in the production of methionine by transferring a methyl group from 5-methyltetrahydrofolate to L-homocysteine without usin…	Glutamicibacter_nicotianae_AT6	Bacteria;Actinomycetota;Actinomycetes;Micrococcales;Micrococcaceae;Glutamicibacter;Glutamicibacter nicotianae
===	NZ_CP127162.1_4217|QPK24_RS22255	11	GCF_030263935.1	NZ_CP127162.1							Paenibacillus_C31	Bacteria;Bacillota;Bacilli;Bacillales;Paenibacillaceae;Paenibacillus;Paenibacillus polygoni
NZ_CP127162.1_4212|QPK24_RS22230	4638034..4638537	+	GCF_030263935.1	NZ_CP127162.1	4212	WP_285744799_1		COG1476	XRE	DNA-binding transcriptional regulator, XRE-family HTH domain [Transcription].	Paenibacillus_C31	Bacteria;Bacillota;Bacilli;Bacillales;Paenibacillaceae;Paenibacillus;Paenibacillus polygoni
NZ_CP127162.1_4213|QPK24_RS22235	4638534..4638842	+	GCF_030263935.1	NZ_CP127162.1	4213	WP_285744801_1					Paenibacillus_C31	Bacteria;Bacillota;Bacilli;Bacillales;Paenibacillaceae;Paenibacillus;Paenibacillus polygoni
NZ_CP127162.1_4214|QPK24_RS22240	4638946..4640241	-	GCF_030263935.1	NZ_CP127162.1	4214	WP_285744803_1		cd01298	ATZ_TRZ_like	TRZ/ATZ family contains enzymes from the atrazine degradation pathway and related hydrolases. Atrazine, a chlorinated herbizide, can be catabolized by a variety of different bacteria. The first three steps of the atrazine dehalogenation pathway are catalyzed by atrazine chlorohydrolase (AtzA), hydroxyatrazine ethylaminohydrolase (AtzB), and N-isopropylammelide N-isopropylaminohydrolase (AtzC). Al…	Paenibacillus_C31	Bacteria;Bacillota;Bacilli;Bacillales;Paenibacillaceae;Paenibacillus;Paenibacillus polygoni
NZ_CP127162.1_4215|QPK24_RS22245	4640303..4641376	-	GCF_030263935.1	NZ_CP127162.1	4215	WP_285744805_1		cd01106	HTH_TipAL-Mta	Helix-Turn-Helix DNA binding domain of the transcription regulators TipAL, Mta, and SkgA. Helix-turn-helix (HTH) TipAL, Mta, and SkgA transcription regulators, and related proteins, N-terminal domain. TipAL regulates resistance to and activation by numerous cyclic thiopeptide antibiotics, such as thiostrepton. Mta is a global transcriptional regulator; the N-terminal DNA-binding domain of Mta int…	Paenibacillus_C31	Bacteria;Bacillota;Bacilli;Bacillales;Paenibacillaceae;Paenibacillus;Paenibacillus polygoni
NZ_CP127162.1_4216|QPK24_RS22250	4641672..4642928	+	GCF_030263935.1	NZ_CP127162.1	4216	WP_285749509_1		COG2461	COG2461	Uncharacterized conserved protein AF0170, contains SAB, hemerythrin HHE, and PAS domains [General function prediction only].	Paenibacillus_C31	Bacteria;Bacillota;Bacilli;Bacillales;Paenibacillaceae;Paenibacillus;Paenibacillus polygoni
NZ_CP127162.1_4217|QPK24_RS22255	4643080..4644063	-	GCF_030263935.1	NZ_CP127162.1	4217	WP_285744807_1	+	pfam07751	Abi_2	Abi-like protein. This family, found in various bacterial species, contains sequences that are similar to the Abi group of proteins, which are involved in bacteriophage resistance mediated by abortive infection in Lactococcus species. The proteins are thought to have helix-turn-helix motifs, found in many DNA-binding proteins, allowing them to perform their function.	Paenibacillus_C31	Bacteria;Bacillota;Bacilli;Bacillales;Paenibacillaceae;Paenibacillus;Paenibacillus polygoni
NZ_CP127162.1_4218|QPK24_RS22260	4644176..4646608	-	GCF_030263935.1	NZ_CP127162.1	4218	WP_285744809_1		COG5001	COG5001	Cyclic di-GMP metabolism protein, combines GGDEF and EAL domains with a 6TM membrane domain [Signal transduction mechanisms].	Paenibacillus_C31	Bacteria;Bacillota;Bacilli;Bacillales;Paenibacillaceae;Paenibacillus;Paenibacillus polygoni
NZ_CP127162.1_4219|QPK24_RS22265	4646837..4649656	-	GCF_030263935.1	NZ_CP127162.1	4219	WP_285744811_1		COG1472	BglX	Periplasmic beta-glucosidase and related glycosidases [Carbohydrate transport and metabolism].	Paenibacillus_C31	Bacteria;Bacillota;Bacilli;Bacillales;Paenibacillaceae;Paenibacillus;Paenibacillus polygoni
NZ_CP127162.1_4220|QPK24_RS22270	4649983..4651479	+	GCF_030263935.1	NZ_CP127162.1	4220	WP_285749511_1		COG0665	DadA	Glycine/D-amino acid oxidase (deaminating) [Amino acid transport and metabolism].	Paenibacillus_C31	Bacteria;Bacillota;Bacilli;Bacillales;Paenibacillaceae;Paenibacillus;Paenibacillus polygoni
NZ_CP127162.1_4221|QPK24_RS22275	4651624..4652838	+	GCF_030263935.1	NZ_CP127162.1	4221	WP_285744813_1		pfam01266	DAO	FAD dependent oxidoreductase. This family includes various FAD dependent oxidoreductases: Glycerol-3-phosphate dehydrogenase EC:1.1.99.5, Sarcosine oxidase beta subunit EC:1.5.3.1, D-alanine oxidase EC:1.4.99.1, D-aspartate oxidase EC:1.4.3.1.	Paenibacillus_C31	Bacteria;Bacillota;Bacilli;Bacillales;Paenibacillaceae;Paenibacillus;Paenibacillus polygoni
NZ_CP127162.1_4222|QPK24_RS22280	4652933..4653331	-	GCF_030263935.1	NZ_CP127162.1	4222	WP_285744814_1		pfam14145	YrhK	YrhK-like protein. The YrhK-like protein family includes the B. subtilis YrhK protein, which is functionally uncharacterized. Its expression is under the control of the motility sigma factor sigma-D. This domain family is found in bacteria, archaea and eukaryotes, and is approximately 60 amino acids in length.	Paenibacillus_C31	Bacteria;Bacillota;Bacilli;Bacillales;Paenibacillaceae;Paenibacillus;Paenibacillus polygoni
===	NZ_CP127100.1_2355|QQZ05_RS12375	11	GCF_030264035.1	NZ_CP127100.1							Staphylococcus_pseudintermedius_6127-64107	Bacteria;Bacillota;Bacilli;Bacillales;Staphylococcaceae;Staphylococcus;Staphylococcus pseudintermedius
NZ_CP127100.1_2350|QQZ05_RS12350	2606158..2607543	+	GCF_030264035.1	NZ_CP127100.1	2350	WP_014614886_1		COG0531	PotE	Serine transporter YbeC, amino acid:H+ symporter family [Amino acid transport and metabolism].	Staphylococcus_pseudintermedius_6127-64107	Bacteria;Bacillota;Bacilli;Bacillales;Staphylococcaceae;Staphylococcus;Staphylococcus pseudintermedius
NZ_CP127100.1_2351|QQZ05_RS12355	2607787..2609841	-	GCF_030264035.1	NZ_CP127100.1	2351	WP_285534291_1		COG1075	EstA	Triacylglycerol esterase/lipase EstA, alpha/beta hydrolase fold [Lipid transport and metabolism].	Staphylococcus_pseudintermedius_6127-64107	Bacteria;Bacillota;Bacilli;Bacillales;Staphylococcaceae;Staphylococcus;Staphylococcus pseudintermedius
NZ_CP127100.1_2352|QQZ05_RS12360	2610500..2612452	-	GCF_030264035.1	NZ_CP127100.1	2352	WP_285534292_1					Staphylococcus_pseudintermedius_6127-64107	Bacteria;Bacillota;Bacilli;Bacillales;Staphylococcaceae;Staphylococcus;Staphylococcus pseudintermedius
NZ_CP127100.1_2353|QQZ05_RS12365	2613296..2614297	+	GCF_030264035.1	NZ_CP127100.1	2353	WP_233506563_1		pfam00565	SNase	Staphylococcal nuclease homolog. Present in all three domains of cellular life. Four copies in the transcriptional coactivator p100: these, however, appear to lack the active site residues of Staphylococcal nuclease. Positions 14 (Asp-21), 34 (Arg-35), 39 (Asp-40), 42 (Glu-43) and 110 (Arg-87) [SNase numbering in parentheses] are thought to be involved in substrate-binding and catalysis.	Staphylococcus_pseudintermedius_6127-64107	Bacteria;Bacillota;Bacilli;Bacillales;Staphylococcaceae;Staphylococcus;Staphylococcus pseudintermedius
NZ_CP127100.1_2354|QQZ05_RS12370	2614707..2615621	+	GCF_030264035.1	NZ_CP127100.1	2354	WP_014614890_1		cd09325	TDT_C4-dicarb_trans	C4-dicarboxylate transporters of the Tellurite-resistance/Dicarboxylate Transporter (TDT) family. This subfamily contains bacterial C4-dicarboxylate transporters, which is part of the Tellurite-resistance/Dicarboxylate Transporter (TDT) family. It includes Tellurite resistance protein tehA; the tehA gene encodes an integral membrane protein that has been shown to have efflux activity of quaternar…	Staphylococcus_pseudintermedius_6127-64107	Bacteria;Bacillota;Bacilli;Bacillales;Staphylococcaceae;Staphylococcus;Staphylococcus pseudintermedius
NZ_CP127100.1_2355|QQZ05_RS12375	2616029..2616880	-	GCF_030264035.1	NZ_CP127100.1	2355	WP_159461111_1	+	pfam07751	Abi_2	Abi-like protein. This family, found in various bacterial species, contains sequences that are similar to the Abi group of proteins, which are involved in bacteriophage resistance mediated by abortive infection in Lactococcus species. The proteins are thought to have helix-turn-helix motifs, found in many DNA-binding proteins, allowing them to perform their function.	Staphylococcus_pseudintermedius_6127-64107	Bacteria;Bacillota;Bacilli;Bacillales;Staphylococcaceae;Staphylococcus;Staphylococcus pseudintermedius
NZ_CP127100.1_2356|QQZ05_RS12385	2618188..2618733	-	GCF_030264035.1	NZ_CP127100.1	2356	WP_285534293_1					Staphylococcus_pseudintermedius_6127-64107	Bacteria;Bacillota;Bacilli;Bacillales;Staphylococcaceae;Staphylococcus;Staphylococcus pseudintermedius
NZ_CP127100.1_2357|QQZ05_RS12390	2618963..2619160	-	GCF_030264035.1	NZ_CP127100.1	2357	WP_214530900_1					Staphylococcus_pseudintermedius_6127-64107	Bacteria;Bacillota;Bacilli;Bacillales;Staphylococcaceae;Staphylococcus;Staphylococcus pseudintermedius
NZ_CP127100.1_2358|QQZ05_RS12400	2619844..2620278	+	GCF_030264035.1	NZ_CP127100.1	2358	WP_203157344_1					Staphylococcus_pseudintermedius_6127-64107	Bacteria;Bacillota;Bacilli;Bacillales;Staphylococcaceae;Staphylococcus;Staphylococcus pseudintermedius
NZ_CP127100.1_2359|QQZ05_RS12405	2620538..2620678	+	GCF_030264035.1	NZ_CP127100.1	2359	WP_250882620_1		pfam14657	Arm-DNA-bind_4	Arm DNA-binding domain. This family includes AP2-like domains found in a variety of phage integrase proteins. These domains bind to Arm DNA sites.	Staphylococcus_pseudintermedius_6127-64107	Bacteria;Bacillota;Bacilli;Bacillales;Staphylococcaceae;Staphylococcus;Staphylococcus pseudintermedius
NZ_CP127100.1_2360|QQZ05_RS12410	2620727..2621674	+	GCF_030264035.1	NZ_CP127100.1	2360	WP_285534388_1		cd01189	INT_ICEBs1_C_like	C-terminal catalytic domain of integrases from bacterial phages and conjugate transposons. This family of tyrosine based site-specific integrases is has origins in bacterial phages and conjugate transposons. One member is the integrase from Bacillus subtilis conjugative transposon ICEBs1. ICEBs1 can be excised and transfered to various recipients in response to DNA damage or high concentrations o…	Staphylococcus_pseudintermedius_6127-64107	Bacteria;Bacillota;Bacilli;Bacillales;Staphylococcaceae;Staphylococcus;Staphylococcus pseudintermedius
===	NC_018607.1_2499|B2904_RS12395	11	GCF_000296575.1	NC_018607.1							Brachyspira_pilosicoli_B2904	Bacteria;Spirochaetota;Spirochaetia;Brachyspirales;Brachyspiraceae;Brachyspira;Brachyspira pilosicoli
NC_018607.1_2494|B2904_RS13150	2686328..2686423	+	GCF_000296575.1	NC_018607.1	2494	WP_014932180_1					Brachyspira_pilosicoli_B2904	Bacteria;Spirochaetota;Spirochaetia;Brachyspirales;Brachyspiraceae;Brachyspira;Brachyspira pilosicoli
NC_018607.1_2495|B2904_RS12375	2686529..2686951	-	GCF_000296575.1	NC_018607.1	2495	WP_014936894_1					Brachyspira_pilosicoli_B2904	Bacteria;Spirochaetota;Spirochaetia;Brachyspirales;Brachyspiraceae;Brachyspira;Brachyspira pilosicoli
NC_018607.1_2496|B2904_RS12380	2686932..2687144	-	GCF_000296575.1	NC_018607.1	2496	WP_014936895_1					Brachyspira_pilosicoli_B2904	Bacteria;Spirochaetota;Spirochaetia;Brachyspirales;Brachyspiraceae;Brachyspira;Brachyspira pilosicoli
NC_018607.1_2497|B2904_RS12385	2687361..2688197	-	GCF_000296575.1	NC_018607.1	2497	WP_014935438_1		pfam00665	rve	Integrase core domain. Integrase mediates integration of a DNA copy of the viral genome into the host chromosome. Integrase is composed of three domains. The amino-terminal domain is a zinc binding domain pfam02022. This domain is the central catalytic domain. The carboxyl terminal domain that is a non-specific DNA binding domain pfam00552. The catalytic domain acts as an endonuclease when two nu…	Brachyspira_pilosicoli_B2904	Bacteria;Spirochaetota;Spirochaetia;Brachyspirales;Brachyspiraceae;Brachyspira;Brachyspira pilosicoli
NC_018607.1_2498|B2904_RS12390	2688371..2689975	+	GCF_000296575.1	NC_018607.1	2498	WP_014936896_1		cd08504	PBP2_OppA	The substrate-binding component of an ABC-type oligopetide import system contains the type 2 periplasmic binding fold. This family represents the periplasmic substrate-binding component of an ATP-binding cassette (ABC)-type oligopeptide transport system comprised of 5 subunits. The transport system OppABCDEF contains two homologous integral membrane proteins OppB and OppF that form the translocat…	Brachyspira_pilosicoli_B2904	Bacteria;Spirochaetota;Spirochaetia;Brachyspirales;Brachyspiraceae;Brachyspira;Brachyspira pilosicoli
NC_018607.1_2499|B2904_RS12395	2690083..2690976	+	GCF_000296575.1	NC_018607.1	2499	WP_014936897_1	+	COG4823	AbiF	Abortive infection bacteriophage resistance protein [Defense mechanisms].	Brachyspira_pilosicoli_B2904	Bacteria;Spirochaetota;Spirochaetia;Brachyspirales;Brachyspiraceae;Brachyspira;Brachyspira pilosicoli
NC_018607.1_2500|B2904_RS12400	2691248..2691748	-	GCF_000296575.1	NC_018607.1	2500	WP_014936898_1		cd03134	GATase1_PfpI_like	A type 1 glutamine amidotransferase (GATase1)-like domain found in PfpI from Pyrococcus furiosus. A type 1 glutamine amidotransferase (GATase1)-like domain found in PfpI from Pyrococcus furiosus. This group includes proteins similar to PfpI from P. furiosus. and PH1704 from Pyrococcus horikoshii. These enzymes are ATP-independent intracellular proteases and may hydrolyze small peptides to provide…	Brachyspira_pilosicoli_B2904	Bacteria;Spirochaetota;Spirochaetia;Brachyspirales;Brachyspiraceae;Brachyspira;Brachyspira pilosicoli
NC_018607.1_2501|B2904_RS12405	2692111..2693802	-	GCF_000296575.1	NC_018607.1	2501	WP_014936899_1		cd05799	PGM2	This CD includes PGM2 (phosphoglucomutase 2) and PGM2L1 (phosphoglucomutase 2-like 1). The mammalian PGM2 is thought to be a phosphopentomutase that catalyzes the conversion of the nucleoside breakdown products, ribose-1-phosphate and deoxyribose-1-phosphate to the corresponding 5-phosphopentoses. PGM2L1 is thought to catalyze the 1,3-bisphosphoglycerate-dependent synthesis of glucose 1,6-bisphos…	Brachyspira_pilosicoli_B2904	Bacteria;Spirochaetota;Spirochaetia;Brachyspirales;Brachyspiraceae;Brachyspira;Brachyspira pilosicoli
NC_018607.1_2502|B2904_RS12410	2693953..2695080	-	GCF_000296575.1	NC_018607.1	2502	WP_014936900_1		pfam13306	LRR_5	BspA type Leucine rich repeat region (6 copies). This family includes a number of leucine rich repeats. This family contains a large number of BSPA-like surface antigens from Trichomonas vaginalis.	Brachyspira_pilosicoli_B2904	Bacteria;Spirochaetota;Spirochaetia;Brachyspirales;Brachyspiraceae;Brachyspira;Brachyspira pilosicoli
NC_018607.1_2503|B2904_RS12415	2695296..2696351	-	GCF_000296575.1	NC_018607.1	2503	WP_014934098_1		COG1187	RsuA	Pseudouridylate synthase RsuA, specific for 16S rRNA U516 and 23S rRNA U2605 [Translation, ribosomal structure and biogenesis]. Pseudouridylate synthase RsuA, specific for 16S rRNA U516 and 23S rRNA U2605 is part of the Pathway/BioSystem: 16S rRNA modification	Brachyspira_pilosicoli_B2904	Bacteria;Spirochaetota;Spirochaetia;Brachyspirales;Brachyspiraceae;Brachyspira;Brachyspira pilosicoli
NC_018607.1_2504|B2904_RS12420	2696703..2697131	-	GCF_000296575.1	NC_018607.1	2504	WP_013244105_1		pfam03938	OmpH	Outer membrane protein (OmpH-like). This family includes outer membrane proteins such as OmpH among others. Skp (OmpH) has been characterized as a molecular chaperone that interacts with unfolded proteins as they emerge in the periplasm from the Sec translocation machinery.	Brachyspira_pilosicoli_B2904	Bacteria;Spirochaetota;Spirochaetia;Brachyspirales;Brachyspiraceae;Brachyspira;Brachyspira pilosicoli
===	NC_015291.1_1769|SOR_RS09370	11	GCF_000253155.1	NC_015291.1							Streptococcus_oralis_Uo5	Bacteria;Bacillota;Bacilli;Lactobacillales;Streptococcaceae;Streptococcus;Streptococcus oralis
NC_015291.1_1764|SOR_RS09345	1879441..1879572	-	GCF_000253155.1	NC_015291.1	1764	WP_008276434_1		pfam12459	DUF3687	D-Ala-teichoic acid biosynthesis protein. This family of proteins is found in bacteria. Proteins in this family are approximately 50 amino acids in length. There are two completely conserved residues (L and Y) that may be functionally important.	Streptococcus_oralis_Uo5	Bacteria;Bacillota;Bacilli;Lactobacillales;Streptococcaceae;Streptococcus;Streptococcus oralis
NC_015291.1_1765|SOR_RS09350	1879806..1880510	-	GCF_000253155.1	NC_015291.1	1765	WP_000975169_1		COG0580	GlpF	Glycerol uptake facilitator or related aquaporin (Major Intrinsic protein Family) [Carbohydrate transport and metabolism].	Streptococcus_oralis_Uo5	Bacteria;Bacillota;Bacilli;Lactobacillales;Streptococcaceae;Streptococcus;Streptococcus oralis
NC_015291.1_1766|SOR_RS09355	1880578..1882404	-	GCF_000253155.1	NC_015291.1	1766	WP_000395897_1		COG0578	GlpA	Glycerol-3-phosphate dehydrogenase [Energy production and conversion]. Glycerol-3-phosphate dehydrogenase is part of the Pathway/BioSystem: Isoprenoid biosynthesis	Streptococcus_oralis_Uo5	Bacteria;Bacillota;Bacilli;Lactobacillales;Streptococcaceae;Streptococcus;Streptococcus oralis
NC_015291.1_1767|SOR_RS09360	1882446..1883954	-	GCF_000253155.1	NC_015291.1	1767	WP_000076792_1		cd07786	FGGY_EcGK_like	Escherichia coli glycerol kinase-like proteins; belongs to the FGGY family of carbohydrate kinases. This subgroup is composed of mostly bacterial and archaeal glycerol kinases (GK), including the well characterized proteins from Escherichia coli (EcGK), Thermococcus kodakaraensis (TkGK), and Enterococcus casseliflavus (EnGK). GKs contain two large domains separated by a deep cleft that forms the …	Streptococcus_oralis_Uo5	Bacteria;Bacillota;Bacilli;Lactobacillales;Streptococcaceae;Streptococcus;Streptococcus oralis
NC_015291.1_1768|SOR_RS09365	1884111..1885538	-	GCF_000253155.1	NC_015291.1	1768	WP_000280555_1		pfam05043	Mga	Mga helix-turn-helix domain. M regulator protein trans-acting positive regulator (Mga) is a DNA-binding protein that activates the expression of several important virulence genes in group A streptococcus in response to changing environmental conditions. This domain is found in the centre of the Mga proteins. This family also contains a number of bacterial RofA transcriptional regulators that seem…	Streptococcus_oralis_Uo5	Bacteria;Bacillota;Bacilli;Lactobacillales;Streptococcaceae;Streptococcus;Streptococcus oralis
NC_015291.1_1769|SOR_RS09370	1885677..1886654	-	GCF_000253155.1	NC_015291.1	1769	WP_000388000_1	+	pfam07751	Abi_2	Abi-like protein. This family, found in various bacterial species, contains sequences that are similar to the Abi group of proteins, which are involved in bacteriophage resistance mediated by abortive infection in Lactococcus species. The proteins are thought to have helix-turn-helix motifs, found in many DNA-binding proteins, allowing them to perform their function.	Streptococcus_oralis_Uo5	Bacteria;Bacillota;Bacilli;Lactobacillales;Streptococcaceae;Streptococcus;Streptococcus oralis
NC_015291.1_1770|SOR_RS09375	1886773..1887222	-	GCF_000253155.1	NC_015291.1	1770	WP_000224768_1					Streptococcus_oralis_Uo5	Bacteria;Bacillota;Bacilli;Lactobacillales;Streptococcaceae;Streptococcus;Streptococcus oralis
NC_015291.1_1771|SOR_RS10195	1888175..1888432	+	GCF_000253155.1	NC_015291.1	1771	WP_148263020_1					Streptococcus_oralis_Uo5	Bacteria;Bacillota;Bacilli;Lactobacillales;Streptococcaceae;Streptococcus;Streptococcus oralis
NC_015291.1_1772|SOR_RS09385	1888432..1889415	+	GCF_000253155.1	NC_015291.1	1772	WP_000919079_1		pfam13651	EcoRI_methylase	Adenine-specific methyltransferase EcoRI. This methylase recognizes the double-stranded sequence GAATTC, causes specific methylation on A-3 on both strands, and protects the DNA from cleavage by the EcoRI endonuclease.	Streptococcus_oralis_Uo5	Bacteria;Bacillota;Bacilli;Lactobacillales;Streptococcaceae;Streptococcus;Streptococcus oralis
NC_015291.1_1773|SOR_RS09390	1889431..1890669	+	GCF_000253155.1	NC_015291.1	1773	WP_000868386_1		cd00085	HNHc	HNH nucleases; HNH endonuclease signature which is found in viral, prokaryotic, and eukaryotic proteins. The alignment includes members of the large group of homing endonucleases, yeast intron 1 protein, MutS, as well as bacterial colicins, pyocins, and anaredoxins.	Streptococcus_oralis_Uo5	Bacteria;Bacillota;Bacilli;Lactobacillales;Streptococcaceae;Streptococcus;Streptococcus oralis
NC_015291.1_1774|SOR_RS09395	1890856..1891728	+	GCF_000253155.1	NC_015291.1	1774	WP_000357870_1		COG1281	HslO	Redox-regulated molecular chaperone, HSP33 family [Posttranslational modification, protein turnover, chaperones].	Streptococcus_oralis_Uo5	Bacteria;Bacillota;Bacilli;Lactobacillales;Streptococcaceae;Streptococcus;Streptococcus oralis
===	NC_015458.1_869|PT7_RS04415	11	GCF_000209655.1	NC_015458.1							Pusillimonas_T7-7	Bacteria;Pseudomonadota;Betaproteobacteria;Burkholderiales;Alcaligenaceae;Pusillimonas;Pusillimonas sp. T7-7
NC_015458.1_864|PT7_RS04390	1006777..1007391	+	GCF_000209655.1	NC_015458.1	864	WP_041682547_1		cd03206	GST_C_7	C-terminal, alpha helical domain of an unknown subfamily 7 of Glutathione S-transferases. Glutathione S-transferase (GST) C-terminal domain family, unknown subfamily 7; composed of uncharacterized proteins with similarity to GSTs. GSTs are cytosolic dimeric proteins involved in cellular detoxification by catalyzing the conjugation of glutathione (GSH) with a wide range of endogenous and xenobioti…	Pusillimonas_T7-7	Bacteria;Pseudomonadota;Betaproteobacteria;Burkholderiales;Alcaligenaceae;Pusillimonas;Pusillimonas sp. T7-7
NC_015458.1_865|PT7_RS04395	1007444..1007854	+	GCF_000209655.1	NC_015458.1	865	WP_013741979_1		cd07245	VOC_like	uncharacterized subfamily of vicinal oxygen chelate (VOC) family. The vicinal oxygen chelate (VOC) superfamily is composed of structurally related proteins with paired beta.alpha.beta.beta.beta motifs that provide a metal coordination environment with two or three open or readily accessible coordination sites to promote direct electrophilic participation of the metal ion in catalysis. VOC domain …	Pusillimonas_T7-7	Bacteria;Pseudomonadota;Betaproteobacteria;Burkholderiales;Alcaligenaceae;Pusillimonas;Pusillimonas sp. T7-7
NC_015458.1_866|PT7_RS19415	1008097..1008258	-	GCF_000209655.1	NC_015458.1	866	WP_228129216_1					Pusillimonas_T7-7	Bacteria;Pseudomonadota;Betaproteobacteria;Burkholderiales;Alcaligenaceae;Pusillimonas;Pusillimonas sp. T7-7
NC_015458.1_867|PT7_RS04405	1008271..1009746	-	GCF_000209655.1	NC_015458.1	867	WP_013741981_1		cd07120	ALDH_PsfA-ACA09737	Pseudomonas putida aldehyde dehydrogenase PsfA (ACA09737)-like. Included in this CD is the aldehyde dehydrogenase (PsfA, locus ACA09737) of Pseudomonas putida involved in furoic acid metabolism. Transcription of psfA was induced in response to 2-furoic acid, furfuryl alcohol, and furfural.	Pusillimonas_T7-7	Bacteria;Pseudomonadota;Betaproteobacteria;Burkholderiales;Alcaligenaceae;Pusillimonas;Pusillimonas sp. T7-7
NC_015458.1_868|PT7_RS04410	1009871..1010896	-	GCF_000209655.1	NC_015458.1	868	WP_013741982_1		cd16276	metallo-hydrolase-like_MBL-fold	uncharacterized subgroup of the MBL-fold_metallo-hydrolase superfamily; MBL-fold metallo hydrolase domain. Members of the MBL-fold metallohydrolase superfamily are mainly hydrolytic enzymes which carry out a variety of biological functions. The class B metal beta-lactamases (MBLs) for which this fold was named perform only a small fraction of the activities included in this superfamily.Activities…	Pusillimonas_T7-7	Bacteria;Pseudomonadota;Betaproteobacteria;Burkholderiales;Alcaligenaceae;Pusillimonas;Pusillimonas sp. T7-7
NC_015458.1_869|PT7_RS04415	1011060..1011881	-	GCF_000209655.1	NC_015458.1	869	WP_228129217_1	+	pfam07751	Abi_2	Abi-like protein. This family, found in various bacterial species, contains sequences that are similar to the Abi group of proteins, which are involved in bacteriophage resistance mediated by abortive infection in Lactococcus species. The proteins are thought to have helix-turn-helix motifs, found in many DNA-binding proteins, allowing them to perform their function.	Pusillimonas_T7-7	Bacteria;Pseudomonadota;Betaproteobacteria;Burkholderiales;Alcaligenaceae;Pusillimonas;Pusillimonas sp. T7-7
NC_015458.1_870|PT7_RS04420	1012576..1014489	-	GCF_000209655.1	NC_015458.1	870	WP_013741985_1		pfam01964	ThiC_Rad_SAM	Radical SAM ThiC family. ThiC is found within the thiamine biosynthesis operon. ThiC is involved in pyrimidine biosynthesis. ThiC participates in the formation of 4-Amino-5-hydroxymethyl-2-methylpyrimidine from AIR, an intermediate in the de novo pyrimidine biosynthesis. Thic is a member of the radical SAM superfamily.	Pusillimonas_T7-7	Bacteria;Pseudomonadota;Betaproteobacteria;Burkholderiales;Alcaligenaceae;Pusillimonas;Pusillimonas sp. T7-7
NC_015458.1_871|PT7_RS04425	1015292..1015585	+	GCF_000209655.1	NC_015458.1	871	WP_148255886_1					Pusillimonas_T7-7	Bacteria;Pseudomonadota;Betaproteobacteria;Burkholderiales;Alcaligenaceae;Pusillimonas;Pusillimonas sp. T7-7
NC_015458.1_872|PT7_RS04430	1015746..1016687	+	GCF_000209655.1	NC_015458.1	872	WP_013741987_1		COG3279	LytT	DNA-binding response regulator, LytR/AlgR family [Transcription, Signal transduction mechanisms].	Pusillimonas_T7-7	Bacteria;Pseudomonadota;Betaproteobacteria;Burkholderiales;Alcaligenaceae;Pusillimonas;Pusillimonas sp. T7-7
NC_015458.1_873|PT7_RS04435	1016899..1018017	+	GCF_000209655.1	NC_015458.1	873	WP_228129218_1		pfam00144	Beta-lactamase	Beta-lactamase. This family appears to be distantly related to pfam00905 and PF00768 D-alanyl-D-alanine carboxypeptidase.	Pusillimonas_T7-7	Bacteria;Pseudomonadota;Betaproteobacteria;Burkholderiales;Alcaligenaceae;Pusillimonas;Pusillimonas sp. T7-7
NC_015458.1_874|PT7_RS04440	1018026..1019180	+	GCF_000209655.1	NC_015458.1	874	WP_228129219_1					Pusillimonas_T7-7	Bacteria;Pseudomonadota;Betaproteobacteria;Burkholderiales;Alcaligenaceae;Pusillimonas;Pusillimonas sp. T7-7
===	NC_018721.1_1532|P700755_RS07935	11	GCF_000153485.2	NC_018721.1							Psychroflexus_torquis_ATCC_700755	Bacteria;Bacteroidota;Flavobacteriia;Flavobacteriales;Flavobacteriaceae;Psychroflexus;Psychroflexus torquis
NC_018721.1_1527|P700755_RS07905	1839065..1840480	-	GCF_000153485.2	NC_018721.1	1527	WP_015024175_1		pfam18942	DUF5689	Family of unknown function (DUF5689). This is a domain of unknown function. It is mostly found in bacteria and can be present in multiple copies.	Psychroflexus_torquis_ATCC_700755	Bacteria;Bacteroidota;Flavobacteriia;Flavobacteriales;Flavobacteriaceae;Psychroflexus;Psychroflexus torquis
NC_018721.1_1528|P700755_RS07910	1840501..1843374	-	GCF_000153485.2	NC_018721.1	1528	WP_015024176_1		pfam13715	CarbopepD_reg_2	CarboxypepD_reg-like domain. This domain family is found in bacteria, archaea and eukaryotes, and is approximately 90 amino acids in length. The family is found in association with pfam07715 and pfam00593.	Psychroflexus_torquis_ATCC_700755	Bacteria;Bacteroidota;Flavobacteriia;Flavobacteriales;Flavobacteriaceae;Psychroflexus;Psychroflexus torquis
NC_018721.1_1529|P700755_RS07915	1843479..1844609	+	GCF_000153485.2	NC_018721.1	1529	WP_245536019_1		pfam19580	Exo_endo_phos_3	Endonuclease/Exonuclease/phosphatase family. This domain appears to be related to pfam03372.	Psychroflexus_torquis_ATCC_700755	Bacteria;Bacteroidota;Flavobacteriia;Flavobacteriales;Flavobacteriaceae;Psychroflexus;Psychroflexus torquis
NC_018721.1_1530|P700755_RS07925	1845013..1848666	-	GCF_000153485.2	NC_018721.1	1530	WP_015024178_1		COG0419	SbcC	DNA repair exonuclease SbcCD ATPase subunit [Replication, recombination and repair].	Psychroflexus_torquis_ATCC_700755	Bacteria;Bacteroidota;Flavobacteriia;Flavobacteriales;Flavobacteriaceae;Psychroflexus;Psychroflexus torquis
NC_018721.1_1531|P700755_RS07930	1848679..1849881	-	GCF_000153485.2	NC_018721.1	1531	WP_015024179_1		COG0420	SbcD	DNA repair exonuclease SbcCD nuclease subunit [Replication, recombination and repair].	Psychroflexus_torquis_ATCC_700755	Bacteria;Bacteroidota;Flavobacteriia;Flavobacteriales;Flavobacteriaceae;Psychroflexus;Psychroflexus torquis
NC_018721.1_1532|P700755_RS07935	1851014..1851451	+	GCF_000153485.2	NC_018721.1	1532	WP_015024180_1	+	pfam07751	Abi_2	Abi-like protein. This family, found in various bacterial species, contains sequences that are similar to the Abi group of proteins, which are involved in bacteriophage resistance mediated by abortive infection in Lactococcus species. The proteins are thought to have helix-turn-helix motifs, found in many DNA-binding proteins, allowing them to perform their function.	Psychroflexus_torquis_ATCC_700755	Bacteria;Bacteroidota;Flavobacteriia;Flavobacteriales;Flavobacteriaceae;Psychroflexus;Psychroflexus torquis
NC_018721.1_1533|P700755_RS19910	1851703..1851852	-	GCF_000153485.2	NC_018721.1	1533	WP_015024181_1					Psychroflexus_torquis_ATCC_700755	Bacteria;Bacteroidota;Flavobacteriia;Flavobacteriales;Flavobacteriaceae;Psychroflexus;Psychroflexus torquis
NC_018721.1_1534|P700755_RS07945	1851873..1852379	-	GCF_000153485.2	NC_018721.1	1534	WP_015024182_1					Psychroflexus_torquis_ATCC_700755	Bacteria;Bacteroidota;Flavobacteriia;Flavobacteriales;Flavobacteriaceae;Psychroflexus;Psychroflexus torquis
NC_018721.1_1535|P700755_RS07950	1852498..1852968	-	GCF_000153485.2	NC_018721.1	1535	WP_015024183_1					Psychroflexus_torquis_ATCC_700755	Bacteria;Bacteroidota;Flavobacteriia;Flavobacteriales;Flavobacteriaceae;Psychroflexus;Psychroflexus torquis
NC_018721.1_1536|P700755_RS07955	1853527..1854447	+	GCF_000153485.2	NC_018721.1	1536	WP_015024184_1		COG3039	IS5	Transposase and inactivated derivatives, IS5 family [Mobilome: prophages, transposons].	Psychroflexus_torquis_ATCC_700755	Bacteria;Bacteroidota;Flavobacteriia;Flavobacteriales;Flavobacteriaceae;Psychroflexus;Psychroflexus torquis
NC_018721.1_1537|P700755_RS20645	1854927..1855586	-	GCF_000153485.2	NC_018721.1	1537	WP_245536020_1		COG1680	AmpC	CubicO group peptidase, beta-lactamase class C family [Defense mechanisms].	Psychroflexus_torquis_ATCC_700755	Bacteria;Bacteroidota;Flavobacteriia;Flavobacteriales;Flavobacteriaceae;Psychroflexus;Psychroflexus torquis
===	NC_018721.1_1993|P700755_RS10290	11	GCF_000153485.2	NC_018721.1							Psychroflexus_torquis_ATCC_700755	Bacteria;Bacteroidota;Flavobacteriia;Flavobacteriales;Flavobacteriaceae;Psychroflexus;Psychroflexus torquis
NC_018721.1_1988|P700755_RS18760	2411469..2412098	-	GCF_000153485.2	NC_018721.1	1988	WP_015024601_1					Psychroflexus_torquis_ATCC_700755	Bacteria;Bacteroidota;Flavobacteriia;Flavobacteriales;Flavobacteriaceae;Psychroflexus;Psychroflexus torquis
NC_018721.1_1989|P700755_RS10270	2412407..2414350	-	GCF_000153485.2	NC_018721.1	1989	WP_015024602_1		COG1506	DAP2	Dipeptidyl aminopeptidase/acylaminoacyl peptidase [Amino acid transport and metabolism].	Psychroflexus_torquis_ATCC_700755	Bacteria;Bacteroidota;Flavobacteriia;Flavobacteriales;Flavobacteriaceae;Psychroflexus;Psychroflexus torquis
NC_018721.1_1990|P700755_RS10275	2415794..2416786	-	GCF_000153485.2	NC_018721.1	1990	WP_015024603_1		pfam16125	DUF4837	Domain of unknown function (DUF4837). This family consists of uncharacterized proteins around 350 residues in length and is mainly found in various Bacteroides species. The function of this family is unknown.	Psychroflexus_torquis_ATCC_700755	Bacteria;Bacteroidota;Flavobacteriia;Flavobacteriales;Flavobacteriaceae;Psychroflexus;Psychroflexus torquis
NC_018721.1_1991|P700755_RS10280	2416860..2417381	-	GCF_000153485.2	NC_018721.1	1991	WP_015024604_1					Psychroflexus_torquis_ATCC_700755	Bacteria;Bacteroidota;Flavobacteriia;Flavobacteriales;Flavobacteriaceae;Psychroflexus;Psychroflexus torquis
NC_018721.1_1992|P700755_RS10285	2417852..2418166	-	GCF_000153485.2	NC_018721.1	1992	WP_041758306_1					Psychroflexus_torquis_ATCC_700755	Bacteria;Bacteroidota;Flavobacteriia;Flavobacteriales;Flavobacteriaceae;Psychroflexus;Psychroflexus torquis
NC_018721.1_1993|P700755_RS10290	2418445..2419332	+	GCF_000153485.2	NC_018721.1	1993	WP_015024606_1	+	pfam07751	Abi_2	Abi-like protein. This family, found in various bacterial species, contains sequences that are similar to the Abi group of proteins, which are involved in bacteriophage resistance mediated by abortive infection in Lactococcus species. The proteins are thought to have helix-turn-helix motifs, found in many DNA-binding proteins, allowing them to perform their function.	Psychroflexus_torquis_ATCC_700755	Bacteria;Bacteroidota;Flavobacteriia;Flavobacteriales;Flavobacteriaceae;Psychroflexus;Psychroflexus torquis
NC_018721.1_1994|P700755_RS10295	2419597..2420445	+	GCF_000153485.2	NC_018721.1	1994	WP_015024607_1					Psychroflexus_torquis_ATCC_700755	Bacteria;Bacteroidota;Flavobacteriia;Flavobacteriales;Flavobacteriaceae;Psychroflexus;Psychroflexus torquis
NC_018721.1_1995|P700755_RS10300	2420661..2421149	+	GCF_000153485.2	NC_018721.1	1995	WP_015024608_1		pfam14436	EndoU_bacteria	Bacterial EndoU nuclease. This is a bacterial virion of EndoU nuclease. It is found at C-terminal region of polymorphic toxin proteins.	Psychroflexus_torquis_ATCC_700755	Bacteria;Bacteroidota;Flavobacteriia;Flavobacteriales;Flavobacteriaceae;Psychroflexus;Psychroflexus torquis
NC_018721.1_1996|P700755_RS18765	2421224..2421709	-	GCF_000153485.2	NC_018721.1	1996	WP_083858497_1		cd10449	GIY-YIG_SLX1_like	Catalytic GIY-YIG domain of yeast structure-specific endonuclease subunit SLX1 and its homologs. Structure-specific endonuclease subunit SLX1 is a highly conserved protein from yeast to human, with an N-terminal GIY-YIG endonuclease domain and a C-terminal PHD-type zinc finger postulated to mediate protein-protein or protein-DNA interaction. SLX1 forms active heterodimeric complexes with its SLX4…	Psychroflexus_torquis_ATCC_700755	Bacteria;Bacteroidota;Flavobacteriia;Flavobacteriales;Flavobacteriaceae;Psychroflexus;Psychroflexus torquis
NC_018721.1_1997|P700755_RS10315	2422766..2423497	+	GCF_000153485.2	NC_018721.1	1997	WP_015024609_1		cd24015	ASKHA_NBD_PanK-III	nucleotide-binding domain (NBD) of type III pantothenate kinase (PanK-III) and similar proteins. PanK (EC 2.7.1.33), also called pantothenic acid kinase, is the first enzyme in the Coenzyme A (CoA) biosynthetic pathway. It catalyzes the phosphorylation of pantothenate (vitamin B5) to form 4'-phosphopantothenate at the expense of a molecule of adenosine triphosphate (ATP), which is the rate-limiti…	Psychroflexus_torquis_ATCC_700755	Bacteria;Bacteroidota;Flavobacteriia;Flavobacteriales;Flavobacteriaceae;Psychroflexus;Psychroflexus torquis
NC_018721.1_1998|P700755_RS10320	2423497..2424747	+	GCF_000153485.2	NC_018721.1	1998	WP_015024610_1		COG2067	FadL	Long-chain fatty acid transport protein [Lipid transport and metabolism].	Psychroflexus_torquis_ATCC_700755	Bacteria;Bacteroidota;Flavobacteriia;Flavobacteriales;Flavobacteriaceae;Psychroflexus;Psychroflexus torquis
===	NC_018721.1_2636|P700755_RS13595	11	GCF_000153485.2	NC_018721.1							Psychroflexus_torquis_ATCC_700755	Bacteria;Bacteroidota;Flavobacteriia;Flavobacteriales;Flavobacteriaceae;Psychroflexus;Psychroflexus torquis
NC_018721.1_2631|P700755_RS13570	3158248..3158670	-	GCF_000153485.2	NC_018721.1	2631	WP_015025219_1					Psychroflexus_torquis_ATCC_700755	Bacteria;Bacteroidota;Flavobacteriia;Flavobacteriales;Flavobacteriaceae;Psychroflexus;Psychroflexus torquis
NC_018721.1_2632|P700755_RS13575	3158818..3159420	-	GCF_000153485.2	NC_018721.1	2632	WP_015025220_1					Psychroflexus_torquis_ATCC_700755	Bacteria;Bacteroidota;Flavobacteriia;Flavobacteriales;Flavobacteriaceae;Psychroflexus;Psychroflexus torquis
NC_018721.1_2633|P700755_RS19470	3159932..3160306	+	GCF_000153485.2	NC_018721.1	2633	WP_083858518_1		pfam04986	Y2_Tnp	Putative transposase. Transposases are needed for efficient transposition of the insertion sequence or transposon DNA. This family includes transposases IS1294 and IS801. This is a rolling-circle transposase.	Psychroflexus_torquis_ATCC_700755	Bacteria;Bacteroidota;Flavobacteriia;Flavobacteriales;Flavobacteriaceae;Psychroflexus;Psychroflexus torquis
NC_018721.1_2634|P700755_RS13585	3160575..3161897	-	GCF_000153485.2	NC_018721.1	2634	WP_041758855_1		pfam04371	PAD_porph	Porphyromonas-type peptidyl-arginine deiminase. Peptidyl-arginine deiminase (PAD) enzymes catalyze the deimination of the guanidino group from carboxy-terminal arginine residues of various peptides to produce ammonia. PAD from Porphyromonas gingivalis (PPAD) appears to be evolutionarily unrelated to mammalian PAD (pfam03068), which is a metalloenzyme. PPAD is thought to belong to the same superfa…	Psychroflexus_torquis_ATCC_700755	Bacteria;Bacteroidota;Flavobacteriia;Flavobacteriales;Flavobacteriaceae;Psychroflexus;Psychroflexus torquis
NC_018721.1_2635|P700755_RS13590	3162147..3165425	-	GCF_000153485.2	NC_018721.1	2635	WP_015025223_1		COG0610	COG0610	Type I site-specific restriction-modification system, R (restriction) subunit and related helicases ... [Defense mechanisms].	Psychroflexus_torquis_ATCC_700755	Bacteria;Bacteroidota;Flavobacteriia;Flavobacteriales;Flavobacteriaceae;Psychroflexus;Psychroflexus torquis
NC_018721.1_2636|P700755_RS13595	3165435..3166475	-	GCF_000153485.2	NC_018721.1	2636	WP_015025224_1	+	pfam07751	Abi_2	Abi-like protein. This family, found in various bacterial species, contains sequences that are similar to the Abi group of proteins, which are involved in bacteriophage resistance mediated by abortive infection in Lactococcus species. The proteins are thought to have helix-turn-helix motifs, found in many DNA-binding proteins, allowing them to perform their function.	Psychroflexus_torquis_ATCC_700755	Bacteria;Bacteroidota;Flavobacteriia;Flavobacteriales;Flavobacteriaceae;Psychroflexus;Psychroflexus torquis
NC_018721.1_2637|P700755_RS18830	3166677..3167957	-	GCF_000153485.2	NC_018721.1	2637	WP_015025226_1		cd17282	RMtype1_S_Eco16444ORF1681_TRD1-CR1_like	Type I restriction-modification system specificity (S) subunit Target Recognition Domain-ConseRved domain (TRD-CR), similar to Escherichia coli G4/9 S subunit (S.Eco16444ORF1681P) TRD1-CR1 and Zobellia galactanivorans DsiJT S subunit (S.ZgaJTORF2697P)TRD2-CR2. The recognition sequences of Escherichia coli G4/9 S subunit (S.Eco16444ORF1681P) and Zobellia galactanivorans DsiJT S subunit (S.ZgaJTORF…	Psychroflexus_torquis_ATCC_700755	Bacteria;Bacteroidota;Flavobacteriia;Flavobacteriales;Flavobacteriaceae;Psychroflexus;Psychroflexus torquis
NC_018721.1_2638|P700755_RS13610	3167954..3170035	-	GCF_000153485.2	NC_018721.1	2638	WP_015025227_1		pfam02384	N6_Mtase	N-6 DNA Methylase. Restriction-modification (R-M) systems protect a bacterial cell against invasion of foreign DNA by endonucleolytic cleavage of DNA that lacks a site specific modification. The R-M system is a complex containing three polypeptides: M (this family), S (pfam01420), and R. This family consists of N-6 adenine-specific DNA methylase EC:2.1.1.72 from Type I and Type IC restriction sys…	Psychroflexus_torquis_ATCC_700755	Bacteria;Bacteroidota;Flavobacteriia;Flavobacteriales;Flavobacteriaceae;Psychroflexus;Psychroflexus torquis
NC_018721.1_2639|P700755_RS13615	3170035..3170334	-	GCF_000153485.2	NC_018721.1	2639	WP_015025228_1		cd00093	HTH_XRE	Helix-turn-helix XRE-family like proteins. Prokaryotic DNA binding proteins belonging to the xenobiotic response element family of transcriptional regulators.	Psychroflexus_torquis_ATCC_700755	Bacteria;Bacteroidota;Flavobacteriia;Flavobacteriales;Flavobacteriaceae;Psychroflexus;Psychroflexus torquis
NC_018721.1_2640|P700755_RS13620	3171650..3172417	-	GCF_000153485.2	NC_018721.1	2640	WP_015025229_1					Psychroflexus_torquis_ATCC_700755	Bacteria;Bacteroidota;Flavobacteriia;Flavobacteriales;Flavobacteriaceae;Psychroflexus;Psychroflexus torquis
NC_018721.1_2641|P700755_RS13625	3172537..3173076	-	GCF_000153485.2	NC_018721.1	2641	WP_015025230_1					Psychroflexus_torquis_ATCC_700755	Bacteria;Bacteroidota;Flavobacteriia;Flavobacteriales;Flavobacteriaceae;Psychroflexus;Psychroflexus torquis
===	NC_018721.1_2887|P700755_RS14910	11	GCF_000153485.2	NC_018721.1							Psychroflexus_torquis_ATCC_700755	Bacteria;Bacteroidota;Flavobacteriia;Flavobacteriales;Flavobacteriaceae;Psychroflexus;Psychroflexus torquis
NC_018721.1_2882|P700755_RS14880	3446414..3447160	-	GCF_000153485.2	NC_018721.1	2882	WP_015025464_1		pfam19515	DUF6048	Domain of unknown function (DUF6048). This entry represents a family of uncharacterized membrane spanning beta barrel proteins. This family of proteins is primarily found in Bacteroidetes bacteria. Proteins in this family are typically between 228 and 255 amino acids in length.	Psychroflexus_torquis_ATCC_700755	Bacteria;Bacteroidota;Flavobacteriia;Flavobacteriales;Flavobacteriaceae;Psychroflexus;Psychroflexus torquis
NC_018721.1_2883|P700755_RS14885	3447126..3447626	-	GCF_000153485.2	NC_018721.1	2883	WP_015025465_1		pfam20050	DUF6452	Family of unknown function (DUF6452). This family of proteins is functionally uncharacterized. This family of proteins is found in Bacteroidetes. Proteins in this family are typically between 159 and 189 amino acids in length. This proteins contain the conserved motifs PL and SxxCG.	Psychroflexus_torquis_ATCC_700755	Bacteria;Bacteroidota;Flavobacteriia;Flavobacteriales;Flavobacteriaceae;Psychroflexus;Psychroflexus torquis
NC_018721.1_2884|P700755_RS14890	3447623..3449038	-	GCF_000153485.2	NC_018721.1	2884	WP_015025466_1		COG2265	TrmA	tRNA/tmRNA/rRNA uracil-C5-methylase, TrmA/RlmC/RlmD family [Translation, ribosomal structure and biogenesis]. tRNA/tmRNA/rRNA uracil-C5-methylase, TrmA/RlmC/RlmD family is part of the Pathway/BioSystem: tRNA modification	Psychroflexus_torquis_ATCC_700755	Bacteria;Bacteroidota;Flavobacteriia;Flavobacteriales;Flavobacteriaceae;Psychroflexus;Psychroflexus torquis
NC_018721.1_2885|P700755_RS20315	3449149..3449295	+	GCF_000153485.2	NC_018721.1	2885	WP_169314469_1					Psychroflexus_torquis_ATCC_700755	Bacteria;Bacteroidota;Flavobacteriia;Flavobacteriales;Flavobacteriaceae;Psychroflexus;Psychroflexus torquis
NC_018721.1_2886|P700755_RS14900	3449742..3451049	+	GCF_000153485.2	NC_018721.1	2886	WP_015025467_1		COG4992	ArgD	Acetylornithine/succinyldiaminopimelate/putrescine aminotransferase [Amino acid transport and metabolism]. Acetylornithine/succinyldiaminopimelate/putrescine aminotransferase is part of the Pathway/BioSystem: Arginine biosynthesis	Psychroflexus_torquis_ATCC_700755	Bacteria;Bacteroidota;Flavobacteriia;Flavobacteriales;Flavobacteriaceae;Psychroflexus;Psychroflexus torquis
NC_018721.1_2887|P700755_RS14910	3452246..3453118	-	GCF_000153485.2	NC_018721.1	2887	WP_015025468_1	+	pfam07751	Abi_2	Abi-like protein. This family, found in various bacterial species, contains sequences that are similar to the Abi group of proteins, which are involved in bacteriophage resistance mediated by abortive infection in Lactococcus species. The proteins are thought to have helix-turn-helix motifs, found in many DNA-binding proteins, allowing them to perform their function.	Psychroflexus_torquis_ATCC_700755	Bacteria;Bacteroidota;Flavobacteriia;Flavobacteriales;Flavobacteriaceae;Psychroflexus;Psychroflexus torquis
NC_018721.1_2888|P700755_RS14915	3454250..3454552	-	GCF_000153485.2	NC_018721.1	2888	WP_015025469_1		COG3093	VapI	Plasmid maintenance system antidote protein VapI, contains XRE-type HTH domain [Defense mechanisms].	Psychroflexus_torquis_ATCC_700755	Bacteria;Bacteroidota;Flavobacteriia;Flavobacteriales;Flavobacteriaceae;Psychroflexus;Psychroflexus torquis
NC_018721.1_2889|P700755_RS14920	3454565..3454846	-	GCF_000153485.2	NC_018721.1	2889	WP_041758892_1		COG3549	HigB	Plasmid maintenance system killer protein [Defense mechanisms].	Psychroflexus_torquis_ATCC_700755	Bacteria;Bacteroidota;Flavobacteriia;Flavobacteriales;Flavobacteriaceae;Psychroflexus;Psychroflexus torquis
NC_018721.1_2890|P700755_RS14925	3455597..3456457	-	GCF_000153485.2	NC_018721.1	2890	WP_015025471_1		COG1284	YitT	Uncharacterized membrane-anchored protein YitT, contains DUF161 and DUF2179 domains [Function unknown].	Psychroflexus_torquis_ATCC_700755	Bacteria;Bacteroidota;Flavobacteriia;Flavobacteriales;Flavobacteriaceae;Psychroflexus;Psychroflexus torquis
NC_018721.1_2891|P700755_RS14930	3456581..3457039	+	GCF_000153485.2	NC_018721.1	2891	WP_015025472_1		COG1522	Lrp	DNA-binding transcriptional regulator, Lrp family [Transcription].	Psychroflexus_torquis_ATCC_700755	Bacteria;Bacteroidota;Flavobacteriia;Flavobacteriales;Flavobacteriaceae;Psychroflexus;Psychroflexus torquis
NC_018721.1_2892|P700755_RS14935	3457425..3458417	-	GCF_000153485.2	NC_018721.1	2892	WP_015025473_1		cd02966	TlpA_like_family	TlpA-like family; composed of TlpA, ResA, DsbE and similar proteins. TlpA, ResA and DsbE are bacterial protein disulfide reductases with important roles in cytochrome maturation. They are membrane-anchored proteins with a soluble TRX domain containing a CXXC motif located in the periplasm. The TRX domains of this family contain an insert, approximately 25 residues in length, which correspond to a…	Psychroflexus_torquis_ATCC_700755	Bacteria;Bacteroidota;Flavobacteriia;Flavobacteriales;Flavobacteriaceae;Psychroflexus;Psychroflexus torquis
===	NC_018073.1_1667|SCIM_RS08920	11	GCF_000306805.1	NC_018073.1							Streptococcus_intermedius_JTH08	Bacteria;Bacillota;Bacilli;Lactobacillales;Streptococcaceae;Streptococcus;Streptococcus intermedius
NC_018073.1_1662|SCIM_RS08895	1816634..1817224	-	GCF_000306805.1	NC_018073.1	1662	WP_003077156_1		COG0632	RuvA	Holliday junction resolvasome RuvABC DNA-binding subunit [Replication, recombination and repair].	Streptococcus_intermedius_JTH08	Bacteria;Bacillota;Bacilli;Lactobacillales;Streptococcaceae;Streptococcus;Streptococcus intermedius
NC_018073.1_1663|SCIM_RS08900	1817394..1817900	+	GCF_000306805.1	NC_018073.1	1663	WP_037589496_1		cd00093	HTH_XRE	Helix-turn-helix XRE-family like proteins. Prokaryotic DNA binding proteins belonging to the xenobiotic response element family of transcriptional regulators.	Streptococcus_intermedius_JTH08	Bacteria;Bacillota;Bacilli;Lactobacillales;Streptococcaceae;Streptococcus;Streptococcus intermedius
NC_018073.1_1664|SCIM_RS08905	1817884..1818393	+	GCF_000306805.1	NC_018073.1	1664	WP_003077229_1					Streptococcus_intermedius_JTH08	Bacteria;Bacillota;Bacilli;Lactobacillales;Streptococcaceae;Streptococcus;Streptococcus intermedius
NC_018073.1_1665|SCIM_RS08910	1818539..1820485	-	GCF_000306805.1	NC_018073.1	1665	WP_003077366_1		COG0323	MutL	DNA mismatch repair ATPase MutL [Replication, recombination and repair].	Streptococcus_intermedius_JTH08	Bacteria;Bacillota;Bacilli;Lactobacillales;Streptococcaceae;Streptococcus;Streptococcus intermedius
NC_018073.1_1666|SCIM_RS08915	1820581..1821726	-	GCF_000306805.1	NC_018073.1	1666	WP_003077372_1		cd01189	INT_ICEBs1_C_like	C-terminal catalytic domain of integrases from bacterial phages and conjugate transposons. This family of tyrosine based site-specific integrases is has origins in bacterial phages and conjugate transposons. One member is the integrase from Bacillus subtilis conjugative transposon ICEBs1. ICEBs1 can be excised and transfered to various recipients in response to DNA damage or high concentrations o…	Streptococcus_intermedius_JTH08	Bacteria;Bacillota;Bacilli;Lactobacillales;Streptococcaceae;Streptococcus;Streptococcus intermedius
NC_018073.1_1667|SCIM_RS08920	1822041..1823096	-	GCF_000306805.1	NC_018073.1	1667	WP_003077221_1	+	pfam07751	Abi_2	Abi-like protein. This family, found in various bacterial species, contains sequences that are similar to the Abi group of proteins, which are involved in bacteriophage resistance mediated by abortive infection in Lactococcus species. The proteins are thought to have helix-turn-helix motifs, found in many DNA-binding proteins, allowing them to perform their function.	Streptococcus_intermedius_JTH08	Bacteria;Bacillota;Bacilli;Lactobacillales;Streptococcaceae;Streptococcus;Streptococcus intermedius
NC_018073.1_1668|SCIM_RS08925	1823099..1823569	-	GCF_000306805.1	NC_018073.1	1668	WP_231840234_1					Streptococcus_intermedius_JTH08	Bacteria;Bacillota;Bacilli;Lactobacillales;Streptococcaceae;Streptococcus;Streptococcus intermedius
NC_018073.1_1669|SCIM_RS08930	1823622..1824290	-	GCF_000306805.1	NC_018073.1	1669	WP_003077300_1		COG3177	COG3177	Fic family protein [Transcription].	Streptococcus_intermedius_JTH08	Bacteria;Bacillota;Bacilli;Lactobacillales;Streptococcaceae;Streptococcus;Streptococcus intermedius
NC_018073.1_1670|SCIM_RS08935	1824726..1824908	+	GCF_000306805.1	NC_018073.1	1670	WP_003077353_1		pfam14083	PGDYG	PGDYG protein. This family of proteins is functionally uncharacterized. This family of proteins is found in bacteria. Proteins in this family are approximately 150 amino acids in length. There is a conserved PGDYG motif.	Streptococcus_intermedius_JTH08	Bacteria;Bacillota;Bacilli;Lactobacillales;Streptococcaceae;Streptococcus;Streptococcus intermedius
NC_018073.1_1671|SCIM_RS08940	1824919..1825512	-	GCF_000306805.1	NC_018073.1	1671	WP_003077162_1		pfam08937	DUF1863	MTH538 TIR-like domain (DUF1863). This domain adopts the flavodoxin fold, that is, five parallel beta-strands and four helical segments. The structure is a three-layer sandwich with alpha-1 and alpha-4 on one side of the beta-sheet, and alpha-2 and alpha-3 on the other side. Probable role in signal transduction as a phosphorylation-independent conformational switch protein. This domain is similar…	Streptococcus_intermedius_JTH08	Bacteria;Bacillota;Bacilli;Lactobacillales;Streptococcaceae;Streptococcus;Streptococcus intermedius
NC_018073.1_1672|SCIM_RS08945	1825509..1825943	-	GCF_000306805.1	NC_018073.1	1672	WP_003077314_1		pfam14015	DUF4231	Protein of unknown function (DUF4231). This family of proteins is functionally uncharacterized. This family of proteins is found in bacteria, archaea, eukaryotes and viruses. Proteins in this family are typically between 148 and 288 amino acids in length.	Streptococcus_intermedius_JTH08	Bacteria;Bacillota;Bacilli;Lactobacillales;Streptococcaceae;Streptococcus;Streptococcus intermedius
===	NC_018610.1_319|LBUCD034_RS01595	11	GCF_000298115.2	NC_018610.1							Lentilactobacillus_buchneri_sub_silagei_CD034	Bacteria;Bacillota;Bacilli;Lactobacillales;Lactobacillaceae;Lentilactobacillus;Lentilactobacillus buchneri
NC_018610.1_314|LBUCD034_RS01570	362183..362689	+	GCF_000298115.2	NC_018610.1	314	WP_014939323_1		COG3467	NimA	Nitroimidazole reductase NimA or a related FMN-containing flavoprotein, pyridoxamine 5'-phosphate oxidase superfamily [Defense mechanisms].	Lentilactobacillus_buchneri_sub_silagei_CD034	Bacteria;Bacillota;Bacilli;Lactobacillales;Lactobacillaceae;Lentilactobacillus;Lentilactobacillus buchneri
NC_018610.1_315|LBUCD034_RS01575	362783..363016	-	GCF_000298115.2	NC_018610.1	315	WP_014939324_1					Lentilactobacillus_buchneri_sub_silagei_CD034	Bacteria;Bacillota;Bacilli;Lactobacillales;Lactobacillaceae;Lentilactobacillus;Lentilactobacillus buchneri
NC_018610.1_316|LBUCD034_RS01580	363069..364025	-	GCF_000298115.2	NC_018610.1	316	WP_014939325_1					Lentilactobacillus_buchneri_sub_silagei_CD034	Bacteria;Bacillota;Bacilli;Lactobacillales;Lactobacillaceae;Lentilactobacillus;Lentilactobacillus buchneri
NC_018610.1_317|LBUCD034_RS01585	364253..365290	+	GCF_000298115.2	NC_018610.1	317	WP_014939326_1		COG0095	LplA	Lipoate-protein ligase A [Coenzyme transport and metabolism]. Lipoate-protein ligase A is part of the Pathway/BioSystem: Lipoate biosynthesis	Lentilactobacillus_buchneri_sub_silagei_CD034	Bacteria;Bacillota;Bacilli;Lactobacillales;Lactobacillaceae;Lentilactobacillus;Lentilactobacillus buchneri
NC_018610.1_318|LBUCD034_RS01590	365473..367266	+	GCF_000298115.2	NC_018610.1	318	WP_014939327_1		COG1132	MdlB	ABC-type multidrug transport system, ATPase and permease component [Defense mechanisms].	Lentilactobacillus_buchneri_sub_silagei_CD034	Bacteria;Bacillota;Bacilli;Lactobacillales;Lactobacillaceae;Lentilactobacillus;Lentilactobacillus buchneri
NC_018610.1_319|LBUCD034_RS01595	367790..368632	-	GCF_000298115.2	NC_018610.1	319	WP_158512400_1	+	pfam07751	Abi_2	Abi-like protein. This family, found in various bacterial species, contains sequences that are similar to the Abi group of proteins, which are involved in bacteriophage resistance mediated by abortive infection in Lactococcus species. The proteins are thought to have helix-turn-helix motifs, found in many DNA-binding proteins, allowing them to perform their function.	Lentilactobacillus_buchneri_sub_silagei_CD034	Bacteria;Bacillota;Bacilli;Lactobacillales;Lactobacillaceae;Lentilactobacillus;Lentilactobacillus buchneri
NC_018610.1_320|LBUCD034_RS01600	368863..369345	+	GCF_000298115.2	NC_018610.1	320	WP_013727140_1		cd00340	GSH_Peroxidase	Glutathione (GSH) peroxidase family; tetrameric selenoenzymes that catalyze the reduction of a variety of hydroperoxides including lipid peroxidases, using GSH as a specific electron donor substrate. GSH peroxidase contains one selenocysteine residue per subunit, which is involved in catalysis. Different isoenzymes are known in mammals,which are involved in protection against reactive oxygen spec…	Lentilactobacillus_buchneri_sub_silagei_CD034	Bacteria;Bacillota;Bacilli;Lactobacillales;Lactobacillaceae;Lentilactobacillus;Lentilactobacillus buchneri
NC_018610.1_321|LBUCD034_RS01605	369358..371919	+	GCF_000298115.2	NC_018610.1	321	WP_014939329_1		COG2177	FtsX	Cell division protein FtsX [Cell cycle control, cell division, chromosome partitioning].	Lentilactobacillus_buchneri_sub_silagei_CD034	Bacteria;Bacillota;Bacilli;Lactobacillales;Lactobacillaceae;Lentilactobacillus;Lentilactobacillus buchneri
NC_018610.1_322|LBUCD034_RS01610	372042..372893	-	GCF_000298115.2	NC_018610.1	322	WP_014939330_1		pfam06028	DUF915	Alpha/beta hydrolase of unknown function (DUF915). This family consists of several bacterial proteins of unknown function. Members of this family have an alpha/beta hydrolase fold.	Lentilactobacillus_buchneri_sub_silagei_CD034	Bacteria;Bacillota;Bacilli;Lactobacillales;Lactobacillaceae;Lentilactobacillus;Lentilactobacillus buchneri
NC_018610.1_323|LBUCD034_RS01615	373163..374278	+	GCF_000298115.2	NC_018610.1	323	WP_014939331_1					Lentilactobacillus_buchneri_sub_silagei_CD034	Bacteria;Bacillota;Bacilli;Lactobacillales;Lactobacillaceae;Lentilactobacillus;Lentilactobacillus buchneri
NC_018610.1_324|LBUCD034_RS01620	374374..375438	+	GCF_000298115.2	NC_018610.1	324	WP_014939332_1					Lentilactobacillus_buchneri_sub_silagei_CD034	Bacteria;Bacillota;Bacilli;Lactobacillales;Lactobacillaceae;Lentilactobacillus;Lentilactobacillus buchneri
===	NC_018610.1_2133|LBUCD034_RS10980	11	GCF_000298115.2	NC_018610.1							Lentilactobacillus_buchneri_sub_silagei_CD034	Bacteria;Bacillota;Bacilli;Lactobacillales;Lactobacillaceae;Lentilactobacillus;Lentilactobacillus buchneri
NC_018610.1_2128|LBUCD034_RS10955	2279807..2280070	-	GCF_000298115.2	NC_018610.1	2128	WP_014940695_1					Lentilactobacillus_buchneri_sub_silagei_CD034	Bacteria;Bacillota;Bacilli;Lactobacillales;Lactobacillaceae;Lentilactobacillus;Lentilactobacillus buchneri
NC_018610.1_2129|LBUCD034_RS10960	2280544..2282028	+	GCF_000298115.2	NC_018610.1	2129	WP_014940696_1		cd04949	GT4_GtfA-like	accessory Sec system glycosyltransferase GtfA and similar proteins. This family is most closely related to the GT4 family of glycosyltransferases and is named after gtfA in Streptococcus gordonii, where it plays a role in the O-linked glycosylation of GspB, a cell surface glycoprotein involved in platelet binding. In general glycosyltransferases catalyze the transfer of sugar moieties from activa…	Lentilactobacillus_buchneri_sub_silagei_CD034	Bacteria;Bacillota;Bacilli;Lactobacillales;Lactobacillaceae;Lentilactobacillus;Lentilactobacillus buchneri
NC_018610.1_2130|LBUCD034_RS10965	2282100..2283944	+	GCF_000298115.2	NC_018610.1	2130	WP_014940697_1		pfam03157	Glutenin_hmw	High molecular weight glutenin subunit. Members of this family include high molecular weight subunits of glutenin. This group of gluten proteins is thought to be largely responsible for the elastic properties of gluten, and hence, doughs. Indeed, glutenin high molecular weight subunits are classified as elastomeric proteins, because the glutenin network can withstand significant deformations with…	Lentilactobacillus_buchneri_sub_silagei_CD034	Bacteria;Bacillota;Bacilli;Lactobacillales;Lactobacillaceae;Lentilactobacillus;Lentilactobacillus buchneri
NC_018610.1_2131|LBUCD034_RS10970	2284119..2284802	-	GCF_000298115.2	NC_018610.1	2131	WP_014940698_1		COG2085	COG2085	Predicted dinucleotide-binding enzyme [General function prediction only].	Lentilactobacillus_buchneri_sub_silagei_CD034	Bacteria;Bacillota;Bacilli;Lactobacillales;Lactobacillaceae;Lentilactobacillus;Lentilactobacillus buchneri
NC_018610.1_2132|LBUCD034_RS10975	2284805..2285851	-	GCF_000298115.2	NC_018610.1	2132	WP_044502771_1		COG2141	SsuD	Flavin-dependent oxidoreductase, luciferase family (includes alkanesulfonate monooxygenase SsuD and methylene tetrahydromethanopterin reductase) [Coenzyme transport and metabolism, General function prediction only]. Flavin-dependent oxidoreductase, luciferase family (includes alkanesulfonate monooxygenase SsuD and methylene tetrahydromethanopterin reductase) is part of the Pathway/BioSystem: Pyri…	Lentilactobacillus_buchneri_sub_silagei_CD034	Bacteria;Bacillota;Bacilli;Lactobacillales;Lactobacillaceae;Lentilactobacillus;Lentilactobacillus buchneri
NC_018610.1_2133|LBUCD034_RS10980	2286309..2287385	+	GCF_000298115.2	NC_018610.1	2133	WP_014940700_1	+	pfam07751	Abi_2	Abi-like protein. This family, found in various bacterial species, contains sequences that are similar to the Abi group of proteins, which are involved in bacteriophage resistance mediated by abortive infection in Lactococcus species. The proteins are thought to have helix-turn-helix motifs, found in many DNA-binding proteins, allowing them to perform their function.	Lentilactobacillus_buchneri_sub_silagei_CD034	Bacteria;Bacillota;Bacilli;Lactobacillales;Lactobacillaceae;Lentilactobacillus;Lentilactobacillus buchneri
NC_018610.1_2134|LBUCD034_RS10985	2287640..2289595	-	GCF_000298115.2	NC_018610.1	2134	WP_225423943_1		cd04056	Peptidases_S53	Peptidase domain in the S53 family. Members of the peptidases S53 (sedolisin) family include endopeptidases and exopeptidases sedolisin, kumamolysin, and (PSCP) Pepstatin-insensitive Carboxyl Proteinase. The S53 family contains a catalytic triad Glu/Asp/Ser with an additional acidic residue Asp in the oxyanion hole, similar to that of Asn in subtilisin. The stability of these enzymes may be enhan…	Lentilactobacillus_buchneri_sub_silagei_CD034	Bacteria;Bacillota;Bacilli;Lactobacillales;Lactobacillaceae;Lentilactobacillus;Lentilactobacillus buchneri
NC_018610.1_2135|LBUCD034_RS10990	2289686..2290168	+	GCF_000298115.2	NC_018610.1	2135	WP_014940702_1		pfam13508	Acetyltransf_7	Acetyltransferase (GNAT) domain. This domain catalyzes N-acetyltransferase reactions.	Lentilactobacillus_buchneri_sub_silagei_CD034	Bacteria;Bacillota;Bacilli;Lactobacillales;Lactobacillaceae;Lentilactobacillus;Lentilactobacillus buchneri
NC_018610.1_2136|LBUCD034_RS10995	2290222..2290713	+	GCF_000298115.2	NC_018610.1	2136	WP_014940703_1		cd01014	nicotinamidase_related	Nicotinamidase_ related amidohydrolases. Cysteine hydrolases of unknown function that share the catalytic triad with other amidohydrolases, like nicotinamidase, which converts nicotinamide to nicotinic acid and ammonia.	Lentilactobacillus_buchneri_sub_silagei_CD034	Bacteria;Bacillota;Bacilli;Lactobacillales;Lactobacillaceae;Lentilactobacillus;Lentilactobacillus buchneri
NC_018610.1_2137|LBUCD034_RS12625	2290756..2290932	+	GCF_000298115.2	NC_018610.1	2137	WP_158512406_1					Lentilactobacillus_buchneri_sub_silagei_CD034	Bacteria;Bacillota;Bacilli;Lactobacillales;Lactobacillaceae;Lentilactobacillus;Lentilactobacillus buchneri
NC_018610.1_2138|LBUCD034_RS12850	2291057..2291182	-	GCF_000298115.2	NC_018610.1	2138	WP_258431420_1					Lentilactobacillus_buchneri_sub_silagei_CD034	Bacteria;Bacillota;Bacilli;Lactobacillales;Lactobacillaceae;Lentilactobacillus;Lentilactobacillus buchneri
===	NZ_CP133660.1_2362|RGC87_RS12490	11	GCF_031326145.1	NZ_CP133660.1							Staphylococcus_aureus_JH4322	Bacteria;Bacillota;Bacilli;Bacillales;Staphylococcaceae;Staphylococcus;Staphylococcus aureus
NZ_CP133660.1_2357|RGC87_RS12455	2446956..2447513	-	GCF_031326145.1	NZ_CP133660.1	2357	WP_000281829_1					Staphylococcus_aureus_JH4322	Bacteria;Bacillota;Bacilli;Bacillales;Staphylococcaceae;Staphylococcus;Staphylococcus aureus
NZ_CP133660.1_2358|RGC87_RS12460	2447789..2448634	-	GCF_031326145.1	NZ_CP133660.1	2358	WP_309480370_1		pfam04439	Adenyl_transf	Streptomycin adenylyltransferase. Also known as Aminoglycoside 6- adenylyltransferase (EC:2.7.7.-), this protein confers resistance to aminoglycoside antibiotics.	Staphylococcus_aureus_JH4322	Bacteria;Bacillota;Bacilli;Bacillales;Staphylococcaceae;Staphylococcus;Staphylococcus aureus
NZ_CP133660.1_2359|RGC87_RS12465	2449223..2449975	+	GCF_031326145.1	NZ_CP133660.1	2359	WP_000800379_1		cd07477	Peptidases_S8_Subtilisin_subset	Peptidase S8 family domain in Subtilisin proteins. This group is composed of many different subtilisins: Pro-TK-subtilisin, subtilisin Carlsberg, serine protease Pb92 subtilisin, and BPN subtilisins just to name a few. Pro-TK-subtilisin is a serine protease from the hyperthermophilic archaeon Thermococcus kodakaraensis and consists of a signal peptide, a propeptide, and a mature domain. TK-subtil…	Staphylococcus_aureus_JH4322	Bacteria;Bacillota;Bacilli;Bacillales;Staphylococcaceae;Staphylococcus;Staphylococcus aureus
NZ_CP133660.1_2360|RGC87_RS12475	2450784..2451206	+	GCF_031326145.1	NZ_CP133660.1	2360	WP_000843947_1					Staphylococcus_aureus_JH4322	Bacteria;Bacillota;Bacilli;Bacillales;Staphylococcaceae;Staphylococcus;Staphylococcus aureus
NZ_CP133660.1_2361|RGC87_RS12485	2452262..2452654	+	GCF_031326145.1	NZ_CP133660.1	2361	WP_000888757_1					Staphylococcus_aureus_JH4322	Bacteria;Bacillota;Bacilli;Bacillales;Staphylococcaceae;Staphylococcus;Staphylococcus aureus
NZ_CP133660.1_2362|RGC87_RS12490	2453449..2454555	-	GCF_031326145.1	NZ_CP133660.1	2362	WP_000361527_1	+	pfam07751	Abi_2	Abi-like protein. This family, found in various bacterial species, contains sequences that are similar to the Abi group of proteins, which are involved in bacteriophage resistance mediated by abortive infection in Lactococcus species. The proteins are thought to have helix-turn-helix motifs, found in many DNA-binding proteins, allowing them to perform their function.	Staphylococcus_aureus_JH4322	Bacteria;Bacillota;Bacilli;Bacillales;Staphylococcaceae;Staphylococcus;Staphylococcus aureus
NZ_CP133660.1_2363|RGC87_RS12500	2455067..2456608	-	GCF_031326145.1	NZ_CP133660.1	2363	WP_000424963_1		COG0519	GuaA2	GMP synthase, PP-ATPase domain/subunit [Nucleotide transport and metabolism]. GMP synthase, PP-ATPase domain/subunit is part of the Pathway/BioSystem: Purine biosynthesis	Staphylococcus_aureus_JH4322	Bacteria;Bacillota;Bacilli;Bacillales;Staphylococcaceae;Staphylococcus;Staphylococcus aureus
NZ_CP133660.1_2364|RGC87_RS12505	2456633..2458099	-	GCF_031326145.1	NZ_CP133660.1	2364	WP_000264071_1		pfam00478	IMPDH	IMP dehydrogenase / GMP reductase domain. This family is involved in biosynthesis of guanosine nucleotide. Members of this family contain a TIM barrel structure. In the inosine monophosphate dehydrogenases 2 CBS domains pfam00571 are inserted in the TIM barrel. This family is a member of the common phosphate binding site TIM barrel family.	Staphylococcus_aureus_JH4322	Bacteria;Bacillota;Bacilli;Bacillales;Staphylococcaceae;Staphylococcus;Staphylococcus aureus
NZ_CP133660.1_2365|RGC87_RS12510	2458137..2459405	-	GCF_031326145.1	NZ_CP133660.1	2365	WP_000793020_1		COG2233	UraA	Xanthine/uracil permease [Nucleotide transport and metabolism]. Xanthine/uracil permease is part of the Pathway/BioSystem: Pyrimidine degradation	Staphylococcus_aureus_JH4322	Bacteria;Bacillota;Bacilli;Bacillales;Staphylococcaceae;Staphylococcus;Staphylococcus aureus
NZ_CP133660.1_2366|RGC87_RS12515	2459405..2459983	-	GCF_031326145.1	NZ_CP133660.1	2366	WP_000421410_1		COG0503	Apt	Adenine/guanine phosphoribosyltransferase or related PRPP-binding protein [Nucleotide transport and metabolism]. Adenine/guanine phosphoribosyltransferase or related PRPP-binding protein is part of the Pathway/BioSystem: Purine salvage	Staphylococcus_aureus_JH4322	Bacteria;Bacillota;Bacilli;Bacillales;Staphylococcaceae;Staphylococcus;Staphylococcus aureus
NZ_CP133660.1_2367|RGC87_RS12520	2460496..2460903	+	GCF_031326145.1	NZ_CP133660.1	2367	WP_000763767_1		pfam11181	YflT	Heat induced stress protein YflT domain. YflT is a heat induced protein. According to AlphaFold this domain is composed of a core of four beta strands that form a central beta sheet with alpha helices packed on both side. This family shows sequence similarity to pfam11821 which includes the ActD protein which forms an accessory component of the Alternative complex III which catalyzes the oxidatio…	Staphylococcus_aureus_JH4322	Bacteria;Bacillota;Bacilli;Bacillales;Staphylococcaceae;Staphylococcus;Staphylococcus aureus
===	NZ_CP133660.1_2386|RGC87_RS12620	11	GCF_031326145.1	NZ_CP133660.1							Staphylococcus_aureus_JH4322	Bacteria;Bacillota;Bacilli;Bacillales;Staphylococcaceae;Staphylococcus;Staphylococcus aureus
NZ_CP133660.1_2381|RGC87_RS12590	2472732..2472983	-	GCF_031326145.1	NZ_CP133660.1	2381	WP_000466743_1		COG2261	YeaQ	Uncharacterized membrane protein YeaQ/YmgE, transglycosylase-associated protein family [General function prediction only].	Staphylococcus_aureus_JH4322	Bacteria;Bacillota;Bacilli;Bacillales;Staphylococcaceae;Staphylococcus;Staphylococcus aureus
NZ_CP133660.1_2382|RGC87_RS12595	2473283..2473546	+	GCF_031326145.1	NZ_CP133660.1	2382	WP_001055897_1		cd00093	HTH_XRE	Helix-turn-helix XRE-family like proteins. Prokaryotic DNA binding proteins belonging to the xenobiotic response element family of transcriptional regulators.	Staphylococcus_aureus_JH4322	Bacteria;Bacillota;Bacilli;Bacillales;Staphylococcaceae;Staphylococcus;Staphylococcus aureus
NZ_CP133660.1_2383|RGC87_RS12600	2473684..2474256	-	GCF_031326145.1	NZ_CP133660.1	2383	WP_000769720_1		COG3212	YkoI	PepSY domain containing protein, regulator of zincin peptidase activity [Posttranslational modification, protein turnover, chaperones].	Staphylococcus_aureus_JH4322	Bacteria;Bacillota;Bacilli;Bacillales;Staphylococcaceae;Staphylococcus;Staphylococcus aureus
NZ_CP133660.1_2384|RGC87_RS12605	2474437..2474805	-	GCF_031326145.1	NZ_CP133660.1	2384	WP_000849152_1		COG5294	YxeA	Uncharacterized conserved protein YxeA, DUF1093 family [Function unknown].	Staphylococcus_aureus_JH4322	Bacteria;Bacillota;Bacilli;Bacillales;Staphylococcaceae;Staphylococcus;Staphylococcus aureus
NZ_CP133660.1_2385|RGC87_RS12610	2475174..2475785	-	GCF_031326145.1	NZ_CP133660.1	2385	WP_000473942_1					Staphylococcus_aureus_JH4322	Bacteria;Bacillota;Bacilli;Bacillales;Staphylococcaceae;Staphylococcus;Staphylococcus aureus
NZ_CP133660.1_2386|RGC87_RS12620	2476744..2477682	+	GCF_031326145.1	NZ_CP133660.1	2386	WP_072419886_1	+	pfam07751	Abi_2	Abi-like protein. This family, found in various bacterial species, contains sequences that are similar to the Abi group of proteins, which are involved in bacteriophage resistance mediated by abortive infection in Lactococcus species. The proteins are thought to have helix-turn-helix motifs, found in many DNA-binding proteins, allowing them to perform their function.	Staphylococcus_aureus_JH4322	Bacteria;Bacillota;Bacilli;Bacillales;Staphylococcaceae;Staphylococcus;Staphylococcus aureus
NZ_CP133660.1_2387|RGC87_RS12625	2477948..2478190	-	GCF_031326145.1	NZ_CP133660.1	2387	WP_000897044_1		COG0238	RpsR	Ribosomal protein S18 [Translation, ribosomal structure and biogenesis]. Ribosomal protein S18 is part of the Pathway/BioSystem: Ribosome 30S subunit	Staphylococcus_aureus_JH4322	Bacteria;Bacillota;Bacilli;Bacillales;Staphylococcaceae;Staphylococcus;Staphylococcus aureus
NZ_CP133660.1_2388|RGC87_RS12630	2478242..2478745	-	GCF_031326145.1	NZ_CP133660.1	2388	WP_000934799_1		COG0629	Ssb	Single-stranded DNA-binding protein [Replication, recombination and repair].	Staphylococcus_aureus_JH4322	Bacteria;Bacillota;Bacilli;Bacillales;Staphylococcaceae;Staphylococcus;Staphylococcus aureus
NZ_CP133660.1_2389|RGC87_RS12635	2478766..2479062	-	GCF_031326145.1	NZ_CP133660.1	2389	WP_001261460_1		pfam01250	Ribosomal_S6	Ribosomal protein S6.	Staphylococcus_aureus_JH4322	Bacteria;Bacillota;Bacilli;Bacillales;Staphylococcaceae;Staphylococcus;Staphylococcus aureus
NZ_CP133660.1_2390|RGC87_RS12640	2479306..2479497	+	GCF_031326145.1	NZ_CP133660.1	2390	WP_001052483_1					Staphylococcus_aureus_JH4322	Bacteria;Bacillota;Bacilli;Bacillales;Staphylococcaceae;Staphylococcus;Staphylococcus aureus
NZ_CP133660.1_2391|RGC87_RS12645	2479583..2480680	-	GCF_031326145.1	NZ_CP133660.1	2391	WP_001218732_1		COG0012	GTP1	Ribosome-binding ATPase YchF, GTP1/OBG family [Translation, ribosomal structure and biogenesis].	Staphylococcus_aureus_JH4322	Bacteria;Bacillota;Bacilli;Bacillales;Staphylococcaceae;Staphylococcus;Staphylococcus aureus
===	NZ_CP102121.1_60|NQ053_RS00305	11	GCF_031208705.1	NZ_CP102121.1							Enterococcus_faecalis_N775_PC2	Bacteria;Bacillota;Bacilli;Lactobacillales;Enterococcaceae;Enterococcus;Enterococcus faecalis
NZ_CP102121.1_55|NQ053_RS00280	64551..65936	+	GCF_031208705.1	NZ_CP102121.1	55	WP_002356067_1		COG1207	GlmU	Bifunctional protein GlmU, N-acetylglucosamine-1-phosphate-uridyltransferase/glucosamine-1-phosphate-acetyltransferase [Cell wall/membrane/envelope biogenesis].	Enterococcus_faecalis_N775_PC2	Bacteria;Bacillota;Bacilli;Lactobacillales;Enterococcaceae;Enterococcus;Enterococcus faecalis
NZ_CP102121.1_56|NQ053_RS00285	66379..70329	+	GCF_031208705.1	NZ_CP102121.1	56	WP_010816076_1		cd07408	MPP_SA0022_N	Staphylococcus aureus SA0022 and related proteins, N-terminal metallophosphatase domain. SA0022 is an uncharacterized Staphylococcus aureus UshA-like protein with two putative domains, an N-terminal metallophosphatase domain and a C-terminal nucleotidase domain. SA0022 also contains a putative C-terminal cell wall anchor domain. The N-terminal metallophosphatase domain belongs to a large superfam…	Enterococcus_faecalis_N775_PC2	Bacteria;Bacillota;Bacilli;Lactobacillales;Enterococcaceae;Enterococcus;Enterococcus faecalis
NZ_CP102121.1_57|NQ053_RS00290	70465..72144	+	GCF_031208705.1	NZ_CP102121.1	57	WP_002361487_1		cd08504	PBP2_OppA	The substrate-binding component of an ABC-type oligopetide import system contains the type 2 periplasmic binding fold. This family represents the periplasmic substrate-binding component of an ATP-binding cassette (ABC)-type oligopeptide transport system comprised of 5 subunits. The transport system OppABCDEF contains two homologous integral membrane proteins OppB and OppF that form the translocat…	Enterococcus_faecalis_N775_PC2	Bacteria;Bacillota;Bacilli;Lactobacillales;Enterococcaceae;Enterococcus;Enterococcus faecalis
NZ_CP102121.1_58|NQ053_RS00295	72191..72415	-	GCF_031208705.1	NZ_CP102121.1	58	WP_002356070_1		pfam05979	DUF896	Bacterial protein of unknown function (DUF896). In B. subtilis, one small SOS response operon under the control of LexA, the yneA operon, is comprised of three genes: yneA, yneB, and ynzC. This family consists of several short, hypothetical bacterial proteins of unknown function. These proteins are mainly found in gram-positive firmicutes. Structures show that the N-terminus is composed of two al…	Enterococcus_faecalis_N775_PC2	Bacteria;Bacillota;Bacilli;Lactobacillales;Enterococcaceae;Enterococcus;Enterococcus faecalis
NZ_CP102121.1_59|NQ053_RS00300	72430..73416	-	GCF_031208705.1	NZ_CP102121.1	59	WP_002389571_1		COG2141	SsuD	Flavin-dependent oxidoreductase, luciferase family (includes alkanesulfonate monooxygenase SsuD and methylene tetrahydromethanopterin reductase) [Coenzyme transport and metabolism, General function prediction only]. Flavin-dependent oxidoreductase, luciferase family (includes alkanesulfonate monooxygenase SsuD and methylene tetrahydromethanopterin reductase) is part of the Pathway/BioSystem: Pyri…	Enterococcus_faecalis_N775_PC2	Bacteria;Bacillota;Bacilli;Lactobacillales;Enterococcaceae;Enterococcus;Enterococcus faecalis
NZ_CP102121.1_60|NQ053_RS00305	73816..74790	+	GCF_031208705.1	NZ_CP102121.1	60	WP_002363514_1	+	pfam07751	Abi_2	Abi-like protein. This family, found in various bacterial species, contains sequences that are similar to the Abi group of proteins, which are involved in bacteriophage resistance mediated by abortive infection in Lactococcus species. The proteins are thought to have helix-turn-helix motifs, found in many DNA-binding proteins, allowing them to perform their function.	Enterococcus_faecalis_N775_PC2	Bacteria;Bacillota;Bacilli;Lactobacillales;Enterococcaceae;Enterococcus;Enterococcus faecalis
NZ_CP102121.1_61|NQ053_RS00310	75035..75649	+	GCF_031208705.1	NZ_CP102121.1	61	WP_002359241_1		COG0632	RuvA	Holliday junction resolvasome RuvABC DNA-binding subunit [Replication, recombination and repair].	Enterococcus_faecalis_N775_PC2	Bacteria;Bacillota;Bacilli;Lactobacillales;Enterococcaceae;Enterococcus;Enterococcus faecalis
NZ_CP102121.1_62|NQ053_RS00315	75662..76678	+	GCF_031208705.1	NZ_CP102121.1	62	WP_002381340_1		COG2255	RuvB	Holliday junction resolvasome RuvABC, ATP-dependent DNA helicase subunit RuvB [Replication, recombination and repair].	Enterococcus_faecalis_N775_PC2	Bacteria;Bacillota;Bacilli;Lactobacillales;Enterococcaceae;Enterococcus;Enterococcus faecalis
NZ_CP102121.1_63|NQ053_RS00320	76802..77239	-	GCF_031208705.1	NZ_CP102121.1	63	WP_002388691_1					Enterococcus_faecalis_N775_PC2	Bacteria;Bacillota;Bacilli;Lactobacillales;Enterococcaceae;Enterococcus;Enterococcus faecalis
NZ_CP102121.1_64|NQ053_RS00325	77452..78150	+	GCF_031208705.1	NZ_CP102121.1	64	WP_002389655_1		cd04729	NanE	N-acetylmannosamine-6-phosphate epimerase (NanE) converts N-acetylmannosamine-6-phosphate to N-acetylglucosamine-6-phosphate. This reaction is part of the pathway that allows the usage of sialic acid as a carbohydrate source. Sialic acids are a family of related sugars that are found as a component of glycoproteins, gangliosides, and other sialoglycoconjugates.	Enterococcus_faecalis_N775_PC2	Bacteria;Bacillota;Bacilli;Lactobacillales;Enterococcaceae;Enterococcus;Enterococcus faecalis
NZ_CP102121.1_65|NQ053_RS00330	78328..80667	+	GCF_031208705.1	NZ_CP102121.1	65	WP_002389667_1		pfam01204	Trehalase	Trehalase. Trehalase (EC:3.2.1.28) is known to recycle trehalose to glucose. Trehalose is a physiological hallmark of heat-shock response in yeast and protects of proteins and membranes against a variety of stresses. This family is found in conjunction with pfam07492 in fungi.	Enterococcus_faecalis_N775_PC2	Bacteria;Bacillota;Bacilli;Lactobacillales;Enterococcaceae;Enterococcus;Enterococcus faecalis
===	NZ_CP032148.2_2079|LL1196_RS11370	11	GCF_016952995.2	NZ_CP032148.2							Lactococcus_cremoris_1196	Bacteria;Bacillota;Bacilli;Lactobacillales;Streptococcaceae;Lactococcus;Lactococcus cremoris
NZ_CP032148.2_2074|LL1196_RS11345	2180106..2180291	-	GCF_016952995.2	NZ_CP032148.2	2074	WP_021212075_1					Lactococcus_cremoris_1196	Bacteria;Bacillota;Bacilli;Lactobacillales;Streptococcaceae;Lactococcus;Lactococcus cremoris
NZ_CP032148.2_2075|LL1196_RS11350	2180546..2181214	-	GCF_016952995.2	NZ_CP032148.2	2075	WP_021216185_1		COG3646	pRha	Phage regulatory protein Rha [Mobilome: prophages, transposons].	Lactococcus_cremoris_1196	Bacteria;Bacillota;Bacilli;Lactobacillales;Streptococcaceae;Lactococcus;Lactococcus cremoris
NZ_CP032148.2_2076|LL1196_RS11355	2181286..2181456	-	GCF_016952995.2	NZ_CP032148.2	2076	WP_021216184_1					Lactococcus_cremoris_1196	Bacteria;Bacillota;Bacilli;Lactobacillales;Streptococcaceae;Lactococcus;Lactococcus cremoris
NZ_CP032148.2_2077|LL1196_RS11360	2181605..2182531	+	GCF_016952995.2	NZ_CP032148.2	2077	WP_060416272_1		cd00093	HTH_XRE	Helix-turn-helix XRE-family like proteins. Prokaryotic DNA binding proteins belonging to the xenobiotic response element family of transcriptional regulators.	Lactococcus_cremoris_1196	Bacteria;Bacillota;Bacilli;Lactobacillales;Streptococcaceae;Lactococcus;Lactococcus cremoris
NZ_CP032148.2_2078|LL1196_RS11365	2182647..2182841	+	GCF_016952995.2	NZ_CP032148.2	2078	WP_011677061_1					Lactococcus_cremoris_1196	Bacteria;Bacillota;Bacilli;Lactobacillales;Streptococcaceae;Lactococcus;Lactococcus cremoris
NZ_CP032148.2_2079|LL1196_RS11370	2183137..2184033	+	GCF_016952995.2	NZ_CP032148.2	2079	WP_021213413_1	+	COG4823	AbiF	Abortive infection bacteriophage resistance protein [Defense mechanisms].	Lactococcus_cremoris_1196	Bacteria;Bacillota;Bacilli;Lactobacillales;Streptococcaceae;Lactococcus;Lactococcus cremoris
NZ_CP032148.2_2080|LL1196_RS11375	2184952..2186133	+	GCF_016952995.2	NZ_CP032148.2	2080	WP_021216178_1		cd01189	INT_ICEBs1_C_like	C-terminal catalytic domain of integrases from bacterial phages and conjugate transposons. This family of tyrosine based site-specific integrases is has origins in bacterial phages and conjugate transposons. One member is the integrase from Bacillus subtilis conjugative transposon ICEBs1. ICEBs1 can be excised and transfered to various recipients in response to DNA damage or high concentrations o…	Lactococcus_cremoris_1196	Bacteria;Bacillota;Bacilli;Lactobacillales;Streptococcaceae;Lactococcus;Lactococcus cremoris
NZ_CP032148.2_2081|LL1196_RS11380	2186346..2186972	+	GCF_016952995.2	NZ_CP032148.2	2081	WP_021216177_1		COG3142	CutC	Copper homeostasis protein CutC [Inorganic ion transport and metabolism].	Lactococcus_cremoris_1196	Bacteria;Bacillota;Bacilli;Lactobacillales;Streptococcaceae;Lactococcus;Lactococcus cremoris
NZ_CP032148.2_2082|LL1196_RS11385	2187005..2188024	-	GCF_016952995.2	NZ_CP032148.2	2082	WP_021216176_1		COG4473	EcsB	Predicted ABC-type exoprotein transport system, permease component [Intracellular trafficking, secretion, and vesicular transport].	Lactococcus_cremoris_1196	Bacteria;Bacillota;Bacilli;Lactobacillales;Streptococcaceae;Lactococcus;Lactococcus cremoris
NZ_CP032148.2_2083|LL1196_RS11390	2188017..2188787	-	GCF_016952995.2	NZ_CP032148.2	2083	WP_021216175_1		COG1131	CcmA	ABC-type multidrug transport system, ATPase component [Defense mechanisms].	Lactococcus_cremoris_1196	Bacteria;Bacillota;Bacilli;Lactobacillales;Streptococcaceae;Lactococcus;Lactococcus cremoris
NZ_CP032148.2_2084|LL1196_RS11395	2188806..2190584	-	GCF_016952995.2	NZ_CP032148.2	2084	WP_021216174_1		cd08579	GDPD_memb_like	Glycerophosphodiester phosphodiesterase domain of uncharacterized bacterial glycerophosphodiester phosphodiesterases. This subfamily corresponds to the glycerophosphodiester phosphodiesterase domain (GDPD) present in uncharacterized bacterial glycerophosphodiester phosphodiesterases. In addition to a C-terminal GDPD domain, most members in this family have an N-terminus that functions as a membra…	Lactococcus_cremoris_1196	Bacteria;Bacillota;Bacilli;Lactobacillales;Streptococcaceae;Lactococcus;Lactococcus cremoris
===	NZ_CP102120.1_60|NQ052_RS00305	11	GCF_031206965.1	NZ_CP102120.1							Enterococcus_faecalis_N775_PC7	Bacteria;Bacillota;Bacilli;Lactobacillales;Enterococcaceae;Enterococcus;Enterococcus faecalis
NZ_CP102120.1_55|NQ052_RS00280	64551..65936	+	GCF_031206965.1	NZ_CP102120.1	55	WP_002356067_1		COG1207	GlmU	Bifunctional protein GlmU, N-acetylglucosamine-1-phosphate-uridyltransferase/glucosamine-1-phosphate-acetyltransferase [Cell wall/membrane/envelope biogenesis].	Enterococcus_faecalis_N775_PC7	Bacteria;Bacillota;Bacilli;Lactobacillales;Enterococcaceae;Enterococcus;Enterococcus faecalis
NZ_CP102120.1_56|NQ052_RS00285	66379..70329	+	GCF_031206965.1	NZ_CP102120.1	56	WP_010816076_1		cd07408	MPP_SA0022_N	Staphylococcus aureus SA0022 and related proteins, N-terminal metallophosphatase domain. SA0022 is an uncharacterized Staphylococcus aureus UshA-like protein with two putative domains, an N-terminal metallophosphatase domain and a C-terminal nucleotidase domain. SA0022 also contains a putative C-terminal cell wall anchor domain. The N-terminal metallophosphatase domain belongs to a large superfam…	Enterococcus_faecalis_N775_PC7	Bacteria;Bacillota;Bacilli;Lactobacillales;Enterococcaceae;Enterococcus;Enterococcus faecalis
NZ_CP102120.1_57|NQ052_RS00290	70465..72144	+	GCF_031206965.1	NZ_CP102120.1	57	WP_002361487_1		cd08504	PBP2_OppA	The substrate-binding component of an ABC-type oligopetide import system contains the type 2 periplasmic binding fold. This family represents the periplasmic substrate-binding component of an ATP-binding cassette (ABC)-type oligopeptide transport system comprised of 5 subunits. The transport system OppABCDEF contains two homologous integral membrane proteins OppB and OppF that form the translocat…	Enterococcus_faecalis_N775_PC7	Bacteria;Bacillota;Bacilli;Lactobacillales;Enterococcaceae;Enterococcus;Enterococcus faecalis
NZ_CP102120.1_58|NQ052_RS00295	72191..72415	-	GCF_031206965.1	NZ_CP102120.1	58	WP_002356070_1		pfam05979	DUF896	Bacterial protein of unknown function (DUF896). In B. subtilis, one small SOS response operon under the control of LexA, the yneA operon, is comprised of three genes: yneA, yneB, and ynzC. This family consists of several short, hypothetical bacterial proteins of unknown function. These proteins are mainly found in gram-positive firmicutes. Structures show that the N-terminus is composed of two al…	Enterococcus_faecalis_N775_PC7	Bacteria;Bacillota;Bacilli;Lactobacillales;Enterococcaceae;Enterococcus;Enterococcus faecalis
NZ_CP102120.1_59|NQ052_RS00300	72430..73416	-	GCF_031206965.1	NZ_CP102120.1	59	WP_002389571_1		COG2141	SsuD	Flavin-dependent oxidoreductase, luciferase family (includes alkanesulfonate monooxygenase SsuD and methylene tetrahydromethanopterin reductase) [Coenzyme transport and metabolism, General function prediction only]. Flavin-dependent oxidoreductase, luciferase family (includes alkanesulfonate monooxygenase SsuD and methylene tetrahydromethanopterin reductase) is part of the Pathway/BioSystem: Pyri…	Enterococcus_faecalis_N775_PC7	Bacteria;Bacillota;Bacilli;Lactobacillales;Enterococcaceae;Enterococcus;Enterococcus faecalis
NZ_CP102120.1_60|NQ052_RS00305	73816..74790	+	GCF_031206965.1	NZ_CP102120.1	60	WP_002363514_1	+	pfam07751	Abi_2	Abi-like protein. This family, found in various bacterial species, contains sequences that are similar to the Abi group of proteins, which are involved in bacteriophage resistance mediated by abortive infection in Lactococcus species. The proteins are thought to have helix-turn-helix motifs, found in many DNA-binding proteins, allowing them to perform their function.	Enterococcus_faecalis_N775_PC7	Bacteria;Bacillota;Bacilli;Lactobacillales;Enterococcaceae;Enterococcus;Enterococcus faecalis
NZ_CP102120.1_61|NQ052_RS00310	75035..75649	+	GCF_031206965.1	NZ_CP102120.1	61	WP_002359241_1		COG0632	RuvA	Holliday junction resolvasome RuvABC DNA-binding subunit [Replication, recombination and repair].	Enterococcus_faecalis_N775_PC7	Bacteria;Bacillota;Bacilli;Lactobacillales;Enterococcaceae;Enterococcus;Enterococcus faecalis
[truncated: 116,649 more rows]
